# Supplementary material for: Meta-Analysis of the Alzheimer’s Disease Human Brain Transcriptome and Functional Dissection in Mouse Models
Source: Cell Rep. Author manuscript; Available in PMC 2020 Aug 14. (PMC7428328; doi:10.1016/j.celrep.2020.107908)
Supplement: 2 [file NIHMS1612517-supplement-2.xlsx]

## Sheet: TableS3
Study	Study Platform	Keyword	Assay	Source	Num_samples_finished	Synapse Directory	PMID	Paper
GSE86043	GSE86043_na	AD Genes//Aging//ALS//Amyloid//Neurodegeneration	RNAseq	GEO	7	syn10945618	27773581	Protein-RNA Networks Regulated by Normal and ALS-Associated Mutant HNRNPA2B1 in the Nervous System.
GSE63943	GSE63943_na	AD Genes//Aging//Alzheimer's//Amyloid//Hippocampus//Immune//Synapse	RNAseq	GEO	48	syn11099759	26280576	HDAC inhibitor-dependent transcriptome and memory reinstatement in cognitive decline models.
GSE68890	GSE68890_GPL11002	AD Genes//Aging//Hippocampus//Tangles	RNAseq	GEO	6	syn11260799	26257173	MBNL Sequestration by Toxic RNAs and RNA Misprocessing in the Myotonic Dystrophy Brain.
GSE77720	GSE77720_GPL18635//GPL13112	AD Genes//ALS//Alzheimer's//Amyloid//Neurodegeneration//Tangles	RNAseq	GEO	23	syn11212913	26637796	C9orf72 BAC Transgenic Mice Display Typical Pathologic Features of ALS/FTD.
GSE77471	GSE77471_na	AD Genes//Alzheimer's//Amyloid//Hippocampus//Immune	RNAseq	GEO	6	syn10912353	27929004	Gamma frequency entrainment attenuates amyloid load and modifies microglia.
GSE80465	GSE80465_na	AD Genes//Alzheimer's//Amyloid//Immune	RNAseq	GEO	24	syn10915873	27838490	Aging, microglia and cytoskeletal regulation are key factors in the pathological evolution of the APP23 mouse model for Alzheimer's disease.
GSE98875	GSE98875_na	AD Genes//Alzheimer's//Hippocampus//Neurodegeneration//Tangles	RNAseq	GEO	4	syn10909281	28993646	LSD1 protects against hippocampal and cortical neurodegeneration.
GSE75246	GSE75246_na	AD Genes//Amyloid//Astrocytes//Immune	RNAseq	GEO	28	syn11564537	27097852	Untangling the brain's neuroinflammatory and neurodegenerative transcriptional responses.
GSE75431	GSE75431_na	AD Genes//Amyloid//Astrocytes//Immune	RNAseq	GEO	61	syn10912579	27097852	Untangling the brain's neuroinflammatory and neurodegenerative transcriptional responses.
GSE77988	GSE77988_na	AD Genes//Amyloid//Astrocytes//Neurodegeneration	RNAseq	GEO	24	syn11563740	27591477	BET bromodomain inhibition promotes neurogenesis while inhibiting gliogenesis in neural progenitor cells.
GSE90977	GSE90977_na	AD Genes//Amyloid//Autophagy//Immune//Neurodegeneration	RNAseq	GEO	16	syn11580664	28449707	Altered Ca2+ homeostasis induces Calpain-Cathepsin axis activation in sporadic Creutzfeldt-Jakob disease.
GSE87550	GSE87550_na	AD Genes//Amyloid//Hippocampus	RNAseq	GEO	4	syn10921437	28223918	Rpph1 Upregulates CDC42 Expression and Promotes Hippocampal Neuron Dendritic Spine Formation by Competing with miR-330-5p.
GSE99622	GSE99622_na	AD Genes//Amyloid//Hippocampus//Immune//Synapse	RNAseq	GEO	60	syn11528742	28618077	Generation of a microglial developmental index in mice and in humans reveals a sex difference in maturation and immune reactivity.
GSE80312	GSE80312_na	AD Genes//Amyloid//Hippocampus//Synapse	RNAseq	GEO	6	syn11580628	28416808	Ptchd1 deficiency induces excitatory synaptic and cognitive dysfunctions in mouse.
GSE77569	GSE77569_na	AD Genes//Amyloid//Immune	RNAseq	GEO	8	syn11260697	26071899	RNA-sequencing reveals transcriptional up-regulation of Trem2 in response to bexarotene treatment.
GSE94144	GSE94144_na	AD Genes//Amyloid//Immune//Neurodegeneration	RNAseq	GEO	10	syn11564493	28431938	Selective inhibition of EZH2 by a small molecule inhibitor regulates microglial gene expression essential for inflammation.
GSE87202	GSE87202_na	AD Genes//Hippocampus//Synapse	RNAseq	GEO	6	syn11426864	27779093	MEF2C regulates cortical inhibitory and excitatory synapses and behaviors relevant to neurodevelopmental disorders.
GSE102014	GSE102014_na	AD Genes//Immune	RNAseq	GEO	32	syn11426085	28502803	Gene co-expression networks identify Trem2 and Tyrobp as major hubs in human APOE expressing mice following traumatic brain injury.
GSE53789	GSE53789_na	AD Genes//Immune//Neurodegeneration	RNAseq	GEO	10	syn11579447	25258010	RNA-sequencing reveals oligodendrocyte and neuronal transcripts in microglia relevant to central nervous system disease.
GSE79702	GSE79702_na	AD Genes//Immune//Proteostasis	RNAseq	GEO	25	syn11579463	27721430	USP15 regulates type I interferon response and is required for pathogenesis of neuroinflammation.
GSE66092	GSE66092_GPL16417	AD Genes//Tangles	RNAseq	GEO	4	syn11261670	27050522	PAPERCLIP Identifies MicroRNA Targets and a Role of CstF64/64tau in Promoting Non-canonical poly(A) Site Usage.
GSE40652	GSE40652_na	Aging//ALS//Alzheimer's	RNAseq	GEO	18	syn10927832	23023293	Divergent roles of ALS-linked proteins FUS/TLS and TDP-43 intersect in processing long pre-mRNAs.
GSE77703	GSE77703_na	Aging//ALS//Alzheimer's	RNAseq	GEO	4	syn10945908	27378374	Distinct and shared functions of ALS-associated proteins TDP-43, FUS and TAF15 revealed by multisystem analyses.
GSE78730	GSE78730_na	Aging//ALS//Alzheimer's//Neurodegeneration//Tangles	RNAseq	GEO	19	syn11212812	26951610	Toxic gain of function from mutant FUS protein is crucial to trigger cell autonomous motor neuron loss.
GSE27218	GSE27218_na	Aging//ALS//Neurodegeneration//Synapse	RNAseq	GEO	21	syn11195539	21358643	Long pre-mRNA depletion and RNA missplicing contribute to neuronal vulnerability from loss of TDP-43.
GSE43294	GSE43294_GPL11002	Aging//ALS//Neurodegeneration//Synapse	RNAseq	GEO	8	syn11193864	23416048	Identification of in vivo, conserved, TAF15 RNA binding sites reveals the impact of TAF15 on the neuronal transcriptome.
GSE65973	GSE65973_na	Aging//ALS//Proteostasis	RNAseq	GEO	8	syn11425808	26510133	Transcriptomic Changes Due to Cytoplasmic TDP-43 Expression Reveal Dysregulation of Histone Transcripts and Nuclear Chromatin.
GSE52564	GSE52564_na	Aging//Astrocytes//Immune	RNAseq	GEO	17	syn11565211	25186741	An RNA-sequencing transcriptome and splicing database of glia, neurons, and vascular cells of the cerebral cortex.
GSE62571	GSE62571_na	Aging//Hippocampus//Synapse	RNAseq	GEO	12	syn11469470	26571461	Mutations in NONO lead to syndromic intellectual disability and inhibitory synaptic defects.
GSE79902	GSE79902_na	Aging//Hippocampus//Synapse	RNAseq	GEO	8	syn11491328	27174676	Control of neuronal synapse specification by a highly dedicated alternative splicing program.
GSE44402	GSE44402_na	Aging//Neurodegeneration	RNAseq	GEO	5	syn11564050	23512658	PQBP1, a factor linked to intellectual disability, affects alternative splicing associated with neurite outgrowth.
GSE79020	GSE79020_na	Aging//Neurodegeneration	RNAseq	GEO	6	syn11016082	28007900	Extensive cryptic splicing upon loss of RBM17 and TDP43 in neurodegeneration models.
GSE96644	GSE96644_na	Aging//Neurodegeneration	RNAseq	GEO	15	syn11564164	28761067	Every-other-day feeding extends lifespan but fails to delay many symptoms of aging in mice.
GSE96939	GSE96939_na	ALS//Immune//Oxidative Stress	RNAseq	GEO	9	syn11496878
GSE74973	GSE74973_na	ALS//Neurodegeneration//Tangles	RNAseq	GEO	8	syn11497281	26637797	Human C9ORF72 Hexanucleotide Expansion Reproduces RNA Foci and Dipeptide Repeat Proteins but Not Neurodegeneration in BAC Transgenic Mice.
GSE51685	GSE51685_na	Alzheimer's	RNAseq	GEO	9	syn11566326	24170860	Targeted degradation of sense and antisense C9orf72 RNA foci as therapy for ALS and frontotemporal degeneration.
GSE65159	GSE65159_na	Alzheimer's//Amyloid//Hippocampus//Immune//Neurodegeneration//Synapse//Tangles	RNAseq	L-H Tsai	12	syn11355796	25693568	Conserved epigenomic signals in mice and humans reveal immune basis of Alzheimer's disease.
GSE76567	GSE76567_na	Alzheimer's//Hippocampus	RNAseq	GEO	36	syn11187170	26917114	Transcriptomic analysis of the hippocampus from six inbred strains of mice suggests a basis for sex-specific susceptibility and severity of neurological disorders.
GSE58261	GSE58261_na	Alzheimer's//Immune//Lipid//Proteostasis	RNAseq	GEO	12	syn11496935	25080494	Common dysregulation network in the human prefrontal cortex underlies two neurodegenerative diseases.
GSE93678	GSE93678_na	Alzheimer's//Immune//Synapse	RNAseq	GEO	13	syn11426219	28709449	A novel Alzheimer's disease drug candidate targeting inflammation and fatty acid metabolism.
GSE96096	GSE96096_na	Alzheimer's//Neurodegeneration//Oxidative Stress	RNAseq	GEO	6	syn11490459	28363799	Neuroserpin polymers cause oxidative stress in a neuronal model of the dementia FENIB.
GSE100070	GSE100070_na	Alzheimer's//Neurodegeneration//Synapse	RNAseq	GEO	48	syn11563968	28768717	Formin 2 links neuropsychiatric phenotypes at young age to an increased risk for dementia.
GSE68949	GSE68949_na	Astrocytes	RNAseq	GEO	12	syn11565267	26534908	Global Transcriptome Analysis of Primary Cerebrocortical Cells: Identification of Genes Regulated by Triiodothyronine in Specific Cell Types.
GSE72826	GSE72826_na	Astrocytes	RNAseq	GEO	36	syn11579590	28166219	Identification of diverse astrocyte populations and their malignant analogs.
GSE75878	GSE75878_na	Astrocytes	RNAseq	GEO	6	syn11564708	27080240	Reductions in hypothalamic Gfap expression, glial cells and α-tanycytes in lean and hypermetabolic Gnasxl-deficient mice.
GSE65831	GSE65831_na	Astrocytes//Immune	RNAseq	GEO	6	syn11579407	26585233	RNA Sequencing of Tumor-Associated Microglia Reveals Ccl5 as a Stromal Chemokine Critical for Neurofibromatosis-1 Glioma Growth.
GSE78747	GSE78747_na	Astrocytes//Immune	RNAseq	GEO	29	syn11564643	28778989	Progranulin deficiency causes impairment of autophagy and TDP-43 accumulation.
GSE90736	GSE90736_na	Astrocytes//Immune	RNAseq	GEO	12	syn11565089	28367307	Transcriptome analysis of microglia in a mouse model of Rett syndrome: differential expression of genes associated with microglia/macrophage activation and cellular stress.
GSE69807	GSE69807_na	Astrocytes//Synapse	RNAseq	GEO	53	syn11565120	26139371	Critical Role of Histone Turnover in Neuronal Transcription and Plasticity.
GSE67541	GSE67541_na	Autophagy//Hippocampus//Neurodegeneration//Parkinson//Synapse	RNAseq	GEO	4	syn10915908	26376863	Conditional depletion of intellectual disability and Parkinsonism candidate gene ATP6AP2 in fly and mouse induces cognitive impairment and neurodegeneration.
GSE61915	GSE61915_na	Hippocampus	RNAseq	GEO	17	syn11565293	25431548	De-regulation of gene expression and alternative splicing affects distinct cellular pathways in the aging hippocampus.
GSE79929	GSE79929_na	Hippocampus//Neurodegeneration	RNAseq	GEO	12	syn11566498	27085088	Activation of GCN2 kinase by ribosome stalling links translation elongation with translation initiation.
GSE80587	GSE80587_na	Hippocampus//Neurodegeneration	RNAseq	GEO	11	syn11498244	28596566	High-dose maternal folic acid supplementation before conception impairs reversal learning in offspring mice.
GSE99250	GSE99250_na	Hippocampus//Neurodegeneration	RNAseq	GEO	30	syn11567460	28723559	KMT2A and KMT2B Mediate Memory Function by Affecting Distinct Genomic Regions.
GSE77005	GSE77005_na	Hippocampus//Neurodegeneration//Synapse	RNAseq	GEO	18	syn11566350	27897969	Satb2 determines miRNA expression and long-term memory in the adult central nervous system.
GSE62122	GSE62122_na	Hippocampus//Synapse	RNAseq	GEO	9	syn11426796	27194798	The calmodulin-binding transcription activator CAMTA1 is required for long-term memory formation in mice.
GSE99307	GSE99307_na	Immune//Synapse	RNAseq	GEO	17	syn11579483	28584127	Dynamic changes in murine forebrain miR-211 expression associate with cholinergic imbalances and epileptiform activity.
GSE65774	GSE65774_na	Neurodegeneration	RNAseq	GEO	208	GSE65774	26900923	Integrated genomics and proteomics define huntingtin CAG length-dependent networks in mice.
GSE75778	GSE75778_GPL13112//GPL11002	Neurodegeneration	RNAseq	GEO	30	syn11579575	26948890	Cerebellar Transcriptome Profiles of ATXN1 Transgenic Mice Reveal SCA1 Disease Progression and Protection Pathways.
GSE84545	GSE84545_na	Neurodegeneration	RNAseq	GEO	5	syn11567596	27798843	Loss of Uhrf1 in neural stem cells leads to activation of retroviral elements and delayed neurodegeneration.
GSE84547	GSE84547_na	Neurodegeneration	RNAseq	GEO	6	syn11567497	27798843	Loss of Uhrf1 in neural stem cells leads to activation of retroviral elements and delayed neurodegeneration.
GSE84548	GSE84548_na	Neurodegeneration	RNAseq	GEO	6	syn11567463	27798843	Loss of Uhrf1 in neural stem cells leads to activation of retroviral elements and delayed neurodegeneration.
GSE66230	GSE66230_GPL16417	Neurodegeneration//Synapse	RNAseq	GEO	28	syn11566597	26464439	Whole transcriptome profiling reveals the RNA content of motor axons.
GSE42912	GSE42912_na	Oxidative Stress//Parkinson	RNAseq	GEO	15	syn10932670	23341612	Transcription factor Nurr1 maintains fiber integrity and nuclear-encoded mitochondrial gene expression in dopamine neurons.
GSE75000	GSE75000_na	Oxidative Stress//Parkinson	RNAseq	GEO	8	syn10915926	27210754	Inefficient DNA Repair Is an Aging-Related Modifier of Parkinson's Disease.
GSE73018	GSE73018_na	Synapse	RNAseq	GEO	24	syn11472321
GSE78688	GSE78688_GPL13112//GPL19057	Synapse	RNAseq	GEO	12	syn11580644	27830782	Evolution of Osteocrin as an activity-regulated factor in the primate brain.
GSE81587	GSE81587_na	Synapse	RNAseq	GEO	4	syn11426888	27427907	Molecular Mechanism for Stress-Induced Depression Assessed by Sequencing miRNA and mRNA in Medial Prefrontal Cortex.
GSE85512	GSE85512_na	Synapse	RNAseq	GEO	6	syn11467934	27668656	TSHZ3 deletion causes an autism syndrome and defects in cortical projection neurons.
AMPAD_HDAC1_cKOBrain		Alzheimer's//Aging//Synapse	RNAseq	AMPAD	20	syn11584125
AMPAD_JAX_APPPS1		Alzheimer's//Amyloid	RNAseq	AMPAD	24	syn11585023
AMPAD-TyrobpKOAppPs1		Alzheimer's//Immune	RNAseq	AMPAD	24	syn14830061
syn3157182		Alzheimer's//Amyloid//Tangles	RNAseq	AMPAD	188	syn3157182
syn9874449 (syn5714308)		Alzheimer's//Tangles	RNAseq	AMPAD	20	syn9874449
syn9874577 (syn7123287)		Alzheimer's//Immune	RNAseq	AMPAD	47	syn9874577
GSE100888		ALS	RNAseq	GEO	16	syn10932847	28904095	Distinct roles for motor neuron autophagy early and late in the SOD1G93A mouse model of ALS
GSE13120		Aging	microarray	GEO	10	syn11612562	19041753	SIRT1 redistribution on chromatin promotes genomic stability but alters gene expression during aging.
GSE38820		ALS	RNAseq	GEO	4	syn11044176	23301088	RNA-Seq profiling of spinal cord motor neurons from a presymptomatic SOD1 ALS mouse.
GSE43366		ALS	RNAseq	GEO	42	syn11125616	23850290	A neurodegeneration-specific gene-expression signature of acutely isolated microglia from an amyotrophic lateral sclerosis mouse model.
GSE43879		ALS	RNAseq	GEO	59	syn11192938	23388633	Intricate interplay between astrocytes and motor neurons in ALS.
GSE54795	GSE54795_na	Neurodegeneration	RNAseq	GEO	8	syn11212539	26214373	Identification of neurodegenerative factors using translatome-regulatory network analysis.
GSE61647		Aging	microarray	GEO	8	syn11612498	25431548	De-regulation of gene expression and alternative splicing affects distinct cellular pathways in the aging hippocampus.
GSE64526	GSE64526_na	Neurodegeneration	RNAseq	GEO	9	syn11212599	26214373	Identification of neurodegenerative factors using translatome-regulatory network analysis.
GSE65770		Huntington	RNAseq	GEO	168	GSE65770	26900923	Integrated genomics and proteomics define huntingtin CAG length-dependent networks in mice.
GSE68515		Aging	microarray	GEO	20	syn11611042	26563879	Decreased Npas4 and Arc mRNA Levels in the Hippocampus of Aged Memory-Impaired Wild-Type But Not Memory Preserved 11β-HSD1 Deficient Mice.
GSE70133	GSE70133_na	Neurodegeneration	RNAseq	GEO	6	syn11193155
GSE77681		ALS	RNAseq	GEO	21	syn10948626	26989253	C9orf72 is required for proper macrophage and microglial function in mice.
GSE84055		Huntington	RNAseq	GEO	8	syn10932095	27484239	Real-time imaging of Huntingtin aggregates diverting target search and gene transcription.
GSE87102		Aging	microarray	GEO	104	syn11611087	27689748	Age-related changes in cerebellar and hypothalamic function accompany non-microglial immune gene expression, altered synapse organization, and excitatory amino acid neurotransmission deficits.
GSE90913		ALS	RNAseq	GEO	12	syn11212739	28453527	Altered nucleocytoplasmic proteome and transcriptome distributions in an in vitro model of amyotrophic lateral sclerosis.
5XFAD_HIP		Alzheimer's	RNAseq	L-H Tsai	8
LRRK2		Parkinson	RNAseq	T Dawson / V Dawson	5
PRV_JAX_ADBXD		Alzheimer's	RNAseq	C Kaczorowski	43
PRV-JAXAging2014		Aging	RNAseq	G Howell	48		26512759	APOE Stabilization by Exercise Prevents Aging Neurovascular Dysfunction and Complement Induction.
PRV-YanknerEvolution2008		Aging	microarray	B Yankner	10		19041753	SIRT1 redistribution on chromatin promotes genomic stability but alters gene expression during aging.
PS19		Alzheimer's	RNAseq	H Zheng	17
