# Supplementary material for: Meta-Analysis of the Alzheimer’s Disease Human Brain Transcriptome and Functional Dissection in Mouse Models
Source: Cell Rep. Author manuscript; Available in PMC 2020 Aug 14. (PMC7428328; doi:10.1016/j.celrep.2020.107908)
Supplement: 3 [file NIHMS1612517-supplement-3.xlsx]

## Sheet: TableS4
ID	Study	Annotation	Experimental Condition	Control Condition	Pathology	DEG Genes (n)	Total Samples (n)	Experimental Samples (n)	Control Samples (n)	PMID	Paper
M1	5XFAD_HIP	AD_5XFAD_na_na_hippocampus_na_APP	5XFAD	WT	data not available	26	8	4	4	NA	NA
M10	GSE100070	AD_APP/PS1 FMN2 -/- _na_3m_hippocampus_na_APP	FMN2_minus_APP	wild type	none	4488	13	8	5	28768717	Formin 2 links neuropsychiatric phenotypes at young age to an increased risk for dementia.
M100	GSE65774	HD_Q92_F_6m_striatum_na_na	Het (Q92) Knock-In	Wild Type		51	28	4	24	26900923	Integrated genomics and proteomics define huntingtin CAG length-dependent networks in mice.
M101	GSE65774	HD_Q92_M_10m_striatum_na_na	Het (Q92) Knock-In	Wild Type		33	8	4	4	26900923	Integrated genomics and proteomics define huntingtin CAG length-dependent networks in mice.
M102	GSE65831	Neurofibromatosis_Nf1 cKO_F/M_3m_optic nerve_astrocytes_na	Nf1-floxovermut-GFAP-Cre	Nf1-floxovermut		55	6	4	2	26585233	RNA Sequencing of Tumor-Associated Microglia Reveals Ccl5 as a Stromal Chemokine Critical for Neurofibromatosis-1 Glioma Growth.
M103	GSE65973	FTD-ALS_bigenic delta NLS-hTDP-43_na_na_cortex_na_na	bigenic Camk2a-tTa / deltaNLS-hTDP-43	nontransgenic		3774	8	4	4	26510133	Transcriptomic Changes Due to Cytoplasmic TDP-43 Expression Reveal Dysregulation of Histone Transcripts and Nuclear Chromatin.
M104	GSE66092	other_ wild type adult_na_na_cortex_na_na	adult	embryo		4857	4	2	2	27050522	PAPERCLIP Identifies MicroRNA Targets and a Role of CstF64/64tau in Promoting Non-canonical poly(A) Site Usage.
M105	GSE66230	other_wild type axonal-somatodendritic_na_na_na_motoneurons_na	axonal-compartment	somatodendritic-compartment		1099	10	5	5	26464439	Whole transcriptome profiling reveals the RNA content of motor axons.
M106	GSE67541	other_Atp6ap2Camk2aCre/0_na_P30_hippocampus_na_na	Atp6ap2Camk2aCre/0	wt		39	4	2	2	26376863	Conditional depletion of intellectual disability and Parkinsonism candidate gene ATP6AP2 in fly and mouse induces cognitive impairment and neurodegeneration.
M107	GSE68890	other_Mbnl-DKO_na_na_cortex_na_na	Mbnl-double-knockout	wildtype		727	6	3	3	26257173	MBNL Sequestration by Toxic RNAs and RNA Misprocessing in the Myotonic Dystrophy Brain.
M108	GSE68949	other_wt+T3-treatment_na_na_ cortex_na_na	Wild Type + T3	Wild Type		166	12	6	6	26534908	Global Transcriptome Analysis of Primary Cerebrocortical Cells: Identification of Genes Regulated by Triiodothyronine in Specific Cell Types.
M109	GSE69807	other_H3f3ab;H3.1 rescue_na_E16.5_na_primary cortical neurons_na	Lenti-miR (H3f3a/b) + H3.1 (no stimulation)	Lenti-miR (H3f3a/b) (no stimulation)		19	12	5	7	26139371	Critical Role of Histone Turnover in Neuronal Transcription and Plasticity.
M11	GSE100070	AD_APP/PS1 FMN2+/+_na_3m_hippocampus_na_APP	FMN2_plus_APP	wild type	none	4953	15	10	5	28768717	Formin 2 links neuropsychiatric phenotypes at young age to an increased risk for dementia.
M110	GSE69807	other_H3f3ab;H3.1 rescue_na_P1_na_primary cortical astrocytes_na	Lenti-miR (H3f3a/b) + H3.1 (no stimulation)	Lenti-miR (H3f3a/b) (no stimulation)		19	12	5	7	26139371	Critical Role of Histone Turnover in Neuronal Transcription and Plasticity.
M111	GSE69807	other_H3f3ab;H3.3 rescue_na_E16.5_na_primary cortical neurons_na	Lenti-miR (H3f3a/b) + H3.3 (no stimulation)	Lenti-miR (H3f3a/b) (no stimulation)		18	12	5	7	26139371	Critical Role of Histone Turnover in Neuronal Transcription and Plasticity.
M112	GSE69807	other_H3f3ab;H3.3 rescue_na_P1_na_primary cortical astrocytes_na	Lenti-miR (H3f3a/b) + H3.3 (no stimulation)	Lenti-miR (H3f3a/b) (no stimulation)		18	12	5	7	26139371	Critical Role of Histone Turnover in Neuronal Transcription and Plasticity.
M113	GSE69807	other_H3f3ab;KCl-5hr_na_E16.5_na_primary cortical neurons_na	Lenti-miR (H3f3a/b) KCl 5 hr	Lenti-miR (-) KCl 5 hr		55	4	2	2	26139371	Critical Role of Histone Turnover in Neuronal Transcription and Plasticity.
M114	GSE69807	other_H3f3ab_na_E16.5_na_primary cortical neurons_na	Lenti-miR (H3f3a/b) (no stimulation)	Lenti-miR (-) (no stimulation)		37	9	7	2	26139371	Critical Role of Histone Turnover in Neuronal Transcription and Plasticity.
M115	GSE69807	other_H3f3ab_na_P1_na_primary cortical astrocytes_na	Lenti-miR (H3f3a/b) (no stimulation)	Lenti-miR (-)		851	10	7	3	26139371	Critical Role of Histone Turnover in Neuronal Transcription and Plasticity.
M116	GSE69807	other_KCl-2hr_na_E16.5_na_primary cortical neurons_na	KCl 2 hr	Control (no stimulation) 2 hr		7220	6	3	3	26139371	Critical Role of Histone Turnover in Neuronal Transcription and Plasticity.
M117	GSE69807	other_KCl-30min_na_E16.5_na_primary cortical neurons_na	KCl 30 min	Control (no stimulation) 30 min		376	6	3	3	26139371	Critical Role of Histone Turnover in Neuronal Transcription and Plasticity.
M118	GSE69807	other_KCl-5hr_na_E16.5_na_primary cortical neurons_na	KCl 5 hr	Control (no stimulation) 5 hr		9162	6	3	3	26139371	Critical Role of Histone Turnover in Neuronal Transcription and Plasticity.
M119	GSE70133	other-neurodevelopment_Satb1-KD_na_na_midbrain_dopaminergic neurons_na	Satb1-siRNA-KnockDown	Satb1-siRNA-Control		2751	6	3	3	NA	NA
M12	GSE100070	AD_APP/PS1_na_4m_hippocampus_na_APP	APP	wild type	none	457	12	6	6	28768717	Formin 2 links neuropsychiatric phenotypes at young age to an increased risk for dementia.
M120	GSE72826	other-cell types_Aldh1l1-GFP subpopulation A_na_na_olfactorybulb_astrocytes_na	A	Neg		221	4	2	2	28166219	Identification of diverse astrocyte populations and their malignant analogs.
M121	GSE72826	other-cell types_Aldh1l1-GFP subpopulation B_na_na_brain stem_astrocytes_na	B	Neg		14	4	2	2	28166219	Identification of diverse astrocyte populations and their malignant analogs.
M122	GSE72826	other-cell types_Aldh1l1-GFP subpopulation B_na_na_cortex_astrocytes_na	B	Neg		811	4	2	2	28166219	Identification of diverse astrocyte populations and their malignant analogs.
M123	GSE72826	other-cell types_Aldh1l1-GFP subpopulation B_na_na_olfactorybulb_astrocytes_na	B	Neg		453	4	2	2	28166219	Identification of diverse astrocyte populations and their malignant analogs.
M124	GSE72826	other-cell types_Aldh1l1-GFP subpopulation C_na_na_brain stem_astrocytes_na	C	Neg		13	4	2	2	28166219	Identification of diverse astrocyte populations and their malignant analogs.
M125	GSE72826	other-cell types_Aldh1l1-GFP subpopulation C_na_na_cortex_astrocytes_na	C	Neg		554	4	2	2	28166219	Identification of diverse astrocyte populations and their malignant analogs.
M126	GSE72826	other-cell types_Aldh1l1-GFP subpopulation C_na_na_olfactorybulb_astrocytes_na	C	Neg		393	4	2	2	28166219	Identification of diverse astrocyte populations and their malignant analogs.
M127	GSE72826	other-cell types_Aldh1l1-GFP subpopulation D_na_na_brain stem_astrocytes_na	D	Neg		16	4	2	2	28166219	Identification of diverse astrocyte populations and their malignant analogs.
M128	GSE72826	other-cell types_Aldh1l1-GFP subpopulation D_na_na_olfactorybulb_astrocytes_na	D	Neg		52	4	2	2	28166219	Identification of diverse astrocyte populations and their malignant analogs.
M129	GSE72826	other-cell types_Aldh1l1-GFP subpopulation E_na_na_brain stem_astrocytes_na	E	Neg		11	4	2	2	28166219	Identification of diverse astrocyte populations and their malignant analogs.
M13	GSE100070	other_APP/PS1 FMN2+/+_na_8m_hippocampus_na_na	FMN2_plus_APP	FMN2_minus_APP		396	18	10	8	28768717	Formin 2 links neuropsychiatric phenotypes at young age to an increased risk for dementia.
M130	GSE72826	other-cell types_Aldh1l1-GFP subpopulation E_na_na_cortex _astrocytes_na	E	Neg		12	4	2	2	28166219	Identification of diverse astrocyte populations and their malignant analogs.
M131	GSE72826	other-cell types_Aldh1l1-GFP subpopulation E_na_na_olfactorybulb_astrocytes_na	E	Neg		120	4	2	2	28166219	Identification of diverse astrocyte populations and their malignant analogs.
M132	GSE73018	other_ wt synaptoneurosomal fraction; SE_M_na_frontal pole_na_na	SE-P2	SE-S2		9267	8	4	4	NA	NA
M133	GSE73018	other_ wt synaptoneurosomal fraction; SS_M_na_frontal pole_na_na	SS-P2	SS-S2		8595	8	4	4	NA	NA
M134	GSE73018	other_wt ethanol-ethanol v saline-ethanol; P2_M_na_frontal pole_na_na	EE-P2	SE-P2		24	8	4	4	NA	NA
M135	GSE73018	other_wt ethanol-ethanol v saline-ethanol; S2_M_na_frontal pole_na_na	EE-S2	SE-S2		691	8	4	4	NA	NA
M136	GSE73018	other_wt ethanol-ethanol v saline-saline; P2_M_na_frontal pole_na_na	EE-S2	SS-P2		8273	8	4	4	NA	NA
M137	GSE73018	other_wt ethanol-ethanol v saline-saline; S2_M_na_frontal pole_na_na	EE-S2	SS-S2		774	8	4	4	NA	NA
M138	GSE73018	other_wt saline-ethanol v saline-saline; P2_M_na_frontal pole_na_na	SE-S2	SS-P2		8586	8	4	4	NA	NA
M139	GSE73018	other_wt saline-ethanol v saline-saline; S2_M_na_frontal pole_na_na	SE-S2	SS-S2		155	8	4	4	NA	NA
M14	GSE100888	FTD-ALS_Atg7 cKO; SOD1G93A / cKO_na_150d_spinal cord_na_na	Atg7 cKO; SOD1G93A	Atg7 cKO		973	8	4	4	28904095	Distinct roles for motor neuron autophagy early and late in the SOD1G93A mouse model of ALS
M140	GSE73018	other_wt synaptoneurosomal fraction; EE_M_na_frontal pole_na_na	EE-P2	EE-S2		7185	8	4	4	NA	NA
M141	GSE75000	other_Ercc1 delta/plus_na_na_midbrain_na_na	Ercc1 delta/+	wild type		245	8	4	4	27210754	Inefficient DNA Repair Is an Aging-Related Modifier of Parkinson's Disease.
M142	GSE75246	other-inflammation-immunity_astrocyte-wt lps_na_na_whole brain_na_na	astrocyte_lps	astrocyte_vehicle		2090	8	4	4	27097852	Untangling the brain's neuroinflammatory and neurodegenerative transcriptional responses.
M143	GSE75246	other-inflammation-immunity_microglia-wt lps_na_na_whole brain_na_na	microglia_lps	microglia_vehicle		2863	10	5	5	27097852	Untangling the brain's neuroinflammatory and neurodegenerative transcriptional responses.
M144	GSE75246	other-inflammation-immunity_neuron- wt lps_na_na_whole brain_na_na	neuron_lps	neuron_vehicle		2471	10	5	5	27097852	Untangling the brain's neuroinflammatory and neurodegenerative transcriptional responses.
M145	GSE75431	AD_PS2APP_F_13m_na_astrocytes_APP	PS2APP	non-Tg	moderate	911	6	2	4	27097852	Untangling the brain's neuroinflammatory and neurodegenerative transcriptional responses.
M146	GSE75431	AD_PS2APP_F_13m_na_microglia_APP	PS2APP	non-Tg	moderate	760	8	4	4	27097852	Untangling the brain's neuroinflammatory and neurodegenerative transcriptional responses.
M147	GSE75431	AD_PS2APP_F_13m_na_neurons_APP	PS2APP	non-Tg	moderate	2460	7	3	4	27097852	Untangling the brain's neuroinflammatory and neurodegenerative transcriptional responses.
M148	GSE75431	AD_PS2APP_F_7m_na_microglia_APP	PS2APP	non-Tg	mild	34	10	5	5	27097852	Untangling the brain's neuroinflammatory and neurodegenerative transcriptional responses.
M149	GSE75778	SCA_ATXN130Q-D776_na_12w_cerebellum_na_na	ATXN130Q-D776	wtFVB		3493	6	3	3	26948890	Cerebellar Transcriptome Profiles of ATXN1 Transgenic Mice Reveal SCA1 Disease Progression and Protection Pathways.
M15	GSE100888	other_Atg7 cKO; SOD1G93A /cWT; SOD1G93A_na_150d_spinal cord_na_na	Atg7 cKO; SOD1G93A	Atg7 cWT; SOD1G93A		6293	8	4	4	28904095	Distinct roles for motor neuron autophagy early and late in the SOD1G93A mouse model of ALS
M150	GSE75778	SCA_ATXN130Q-D776_na_28w_cerebellum_na_na	ATXN130Q-D776	wtFVB		186	6	3	3	26948890	Cerebellar Transcriptome Profiles of ATXN1 Transgenic Mice Reveal SCA1 Disease Progression and Protection Pathways.
M151	GSE75778	SCA_ATXN130Q-D776_na_5w_cerebellum_na_na	ATXN130Q-D776	wtFVB		748	6	3	3	26948890	Cerebellar Transcriptome Profiles of ATXN1 Transgenic Mice Reveal SCA1 Disease Progression and Protection Pathways.
M152	GSE75778	SCA_ATXN130Q_na_5w_cerebellum_na_na	ATXN130Q	wtFVB		137	6	3	3	26948890	Cerebellar Transcriptome Profiles of ATXN1 Transgenic Mice Reveal SCA1 Disease Progression and Protection Pathways.
M153	GSE75778	SCA_ATXN182Q_na_12w_cerebellum_na_na	ATXN182Q	wtFVB		4228	6	3	3	26948890	Cerebellar Transcriptome Profiles of ATXN1 Transgenic Mice Reveal SCA1 Disease Progression and Protection Pathways.
M154	GSE75778	SCA_ATXN182Q_na_28w_cerebellum_na_na	ATXN182Q	wtFVB		888	6	3	3	26948890	Cerebellar Transcriptome Profiles of ATXN1 Transgenic Mice Reveal SCA1 Disease Progression and Protection Pathways.
M155	GSE75778	SCA_ATXN182Q_na_5w_cerebellum_na_na	ATXN182Q	wtFVB		616	6	3	3	26948890	Cerebellar Transcriptome Profiles of ATXN1 Transgenic Mice Reveal SCA1 Disease Progression and Protection Pathways.
M156	GSE75878	other_Gnasxlm+/p-_na_na_hypothalamus_na_na	Gnasxlm+/p-	wild type		647	6	3	3	27080240	Reductions in hypothalamic Gfap expression, glial cells and _-tanycytes in lean and hypermetabolic Gnasxl-deficient mice.
M157	GSE76567	other_129S1/SvImJ M-F_F/M_63d_hippocampus_na_na	Male	Female		21	6	3	3	26917114	Transcriptomic analysis of the hippocampus from six inbred strains of mice suggests a basis for sex-specific susceptibility and severity of neurological disorders.
M158	GSE76567	other_wt A/J M-F_F/M_63d_hippocampus_na_na	Male	Female		638	6	3	3	26917114	Transcriptomic analysis of the hippocampus from six inbred strains of mice suggests a basis for sex-specific susceptibility and severity of neurological disorders.
M159	GSE76567	other_wt C57BL/6J M-F_F/M_63d_hippocampus_na_na	Male	Female		211	6	3	3	26917114	Transcriptomic analysis of the hippocampus from six inbred strains of mice suggests a basis for sex-specific susceptibility and severity of neurological disorders.
M16	GSE100888	FTD-ALS_Atg7 cWT; SOD1G93A_na_150d_spinal cord_na_na	Atg7 cWT; SOD1G93A	Atg7 cWT		7705	8	4	4	28904095	Distinct roles for motor neuron autophagy early and late in the SOD1G93A mouse model of ALS
M160	GSE76567	other_wt DBA/2J M-F_F/M_63d_hippocampus_na_na	Male	Female		88	6	3	3	26917114	Transcriptomic analysis of the hippocampus from six inbred strains of mice suggests a basis for sex-specific susceptibility and severity of neurological disorders.
M161	GSE77005	other_Satb2-KO_na_na_hippocampus_na_na	Knockout Satb2	Control Satb2		56	18	9	9	27897969	Satb2 determines miRNA expression and long-term memory in the adult central nervous system.
M162	GSE77471	AD_5X FAD ChR2(GAMMA)_na_2,3,4m_hippocampus_neurons_APP	ChR2 (GAMMA)	EYFP (CTRL)	mild	201	6	3	3	27929004	Gamma frequency entrainment attenuates amyloid load and modifies microglia.
M163	GSE77569	other_APP/PS1 Bex_na_na_cortex_na_APP	APP-PS_Bex	Ctrl		38	8	4	4	26071899	RNA-sequencing reveals transcriptional up-regulation of Trem2 in response to bexarotene treatment.
M164	GSE77681	FTD-ALS_C9orf72 -/-_na_17m_spinal cord_na_na	C9orf72 -/-	C9orf72 +/+		13	8	4	4	26989253	C9orf72 is required for proper macrophage and microglial function in mice.
M165	GSE77703	FTD-ALS_TAF15KD_F_8w_striatum_na_na	TAF15 knockdown	ctrl		179	4	2	2	27378374	Distinct and shared functions of ALS-associated proteins TDP-43, FUS and TAF15 revealed by multisystem analyses.
M166	GSE77988	other-neurodevelopment_wt 12h JQ1+ 0.2 microM_na_E12_cortex_NPC_na	12h JQ1P 0.2 microM	12h JQ1M 0.2 microM		3508	6	3	3	27591477	BET bromodomain inhibition promotes neurogenesis while inhibiting gliogenesis in neural progenitor cells.
M167	GSE77988	other-neurodevelopment_wt 12h JQ1+ 0.5 microM_na_E12_cortex_NPC_na	12h JQ1P 0.5 microM	12h JQ1M 0.5 microM		4996	6	3	3	27591477	BET bromodomain inhibition promotes neurogenesis while inhibiting gliogenesis in neural progenitor cells.
M168	GSE77988	other-neurodevelopment_wt 24h JQ1+ 0.2 microM_na_E12_cortex_NPC_na	24h JQ1P 0.2 microM	24h JQ1M 0.2 microM		2098	6	3	3	27591477	BET bromodomain inhibition promotes neurogenesis while inhibiting gliogenesis in neural progenitor cells.
M169	GSE77988	other-neurodevelopment_wt 24h JQ1+ 0.5 microM_na_E12_cortex_NPC_na	24h JQ1P 0.5 microM	24h JQ1M 0.5 microM		4349	6	3	3	27591477	BET bromodomain inhibition promotes neurogenesis while inhibiting gliogenesis in neural progenitor cells.
M17	GSE102014	AD_APOE4+/+ vs APO3+/+ Sham brain_F_3m_cortices and hippocampi_na_other	APOE4+/+-Sham-braintissue	APOE3+/+-Sham-braintissue		16	7	3	4	28502803	Gene co-expression networks identify Trem2 and Tyrobp as major hubs in human APOE expressing mice following traumatic brain injury.
M170	GSE78688	other-neurodevelopment_wt 1hr-post-KCL-stim_na_E16.5_cortex_na_na	1hr-post-KCl-stim	0hr-post-KCl-stim		584	6	3	3	27830782	Evolution of Osteocrin as an activity-regulated factor in the primate brain.
M171	GSE78688	other-neurodevelopment_wt 6hr-post-KCL-stim_na_E16.5_cortex_na_na	6hr-post-KCl-stim	0hr-post-KCl-stim		3940	6	3	3	27830782	Evolution of Osteocrin as an activity-regulated factor in the primate brain.
M172	GSE78730	FTD-ALS_Fus-/-_na_E18.5_whole brain_na_na	FUS -/-	Non-Tg		608	10	5	5	26951610	Toxic gain of function from mutant FUS protein is crucial to trigger cell autonomous motor neuron loss.
M173	GSE78730	FTD-ALS_FUSdeltaNLS/deltaNLS_na_E18.5_whole brain_na_na	FUS deltaNLS/ deltaNLS	Non-Tg		241	9	5	4	26951610	Toxic gain of function from mutant FUS protein is crucial to trigger cell autonomous motor neuron loss.
M174	GSE78747	FTD-ALS_GRN-KO_na_24m_na_astrocytes_na	GRN.ko	GRN.het		24	9	5	4	28778989	Progranulin deficiency causes impairment of autophagy and TDP-43 accumulation.
M175	GSE78747	FTD-ALS_GRN-KO_na_24m_na_microglia_na	GRN.ko	GRN.het		28	10	5	5	28778989	Progranulin deficiency causes impairment of autophagy and TDP-43 accumulation.
M176	GSE79020	other_Rbm17-KO_na_4w_cerebellum_purkinje neurons_na	Pcp2-BacTRAP-Pcp2-Cre-Rbm17-foverMinus	Pcp2-BacTrap-Rbm17-foverPlus		1362	6	3	3	28007900	Extensive cryptic splicing upon loss of RBM17 and TDP43 in neurodegeneration models.
M177	GSE79702	other_Trim25-KO-brain-d5-PbA_na_na_whole brain_na_na	Trim25-KO-brain-d5-PbA	B6-brain-d5-PbAb		382	6	3	3	27721430	USP15 regulates type I interferon response and is required for pathogenesis of neuroinflammation.
M178	GSE79702	other_USP15L749R-brain-d3-PbA_na_na_whole brain_na_na	USP15L749R-brain-d3-PbA	B6-brain-d3-PbA		19	6	3	3	27721430	USP15 regulates type I interferon response and is required for pathogenesis of neuroinflammation.
M179	GSE79702	other_USP15L749R-brain-d5-PbA_na_na_whole brain_na_na	USP15L749R-brain-d5-PbA	B6-brain-d5-PbA		339	6	3	3	27721430	USP15 regulates type I interferon response and is required for pathogenesis of neuroinflammation.
M18	GSE102014	AD_APOE4+/+ vs APO3+/+ TBI brain_M_3m_cortices and hippocampi_na_other	APOE4+/+-TBI-braintissue	APOE3+/+-TBI-braintissue		67	8	4	4	28502803	Gene co-expression networks identify Trem2 and Tyrobp as major hubs in human APOE expressing mice following traumatic brain injury.
M180	GSE79702	other_USP15L749R-spinalcord-d7-EAE_na_na_spinal cord_na_na	USP15L749R-spinalcord-d7-EAE	B6-spinalcord-d7-EAE		199	4	2	2	27721430	USP15 regulates type I interferon response and is required for pathogenesis of neuroinflammation.
M181	GSE79929	other_nmf205-/-;Gcn2-/-_na_3w_cerebellum_na_na	nmf205-_-;Gcn2-_-	wild type		6465	6	3	3	27085088	Activation of GCN2 kinase by ribosome stalling links translation elongation with translation initiation.
M182	GSE79929	other_nmf205-/-_na_3w_cerebellum_na_na	nmf205-_-	wild type		3159	6	3	3	27085088	Activation of GCN2 kinase by ribosome stalling links translation elongation with translation initiation.
M183	GSE80312	other-neurodevelopment_PTCHD1-KO_na_P30_hippocampus_na_na	PTCHD1mutant	wildtype		206	6	3	3	28416808	Ptchd1 deficiency induces excitatory synaptic and cognitive dysfunctions in mouse.
M184	GSE80465	AD_APP23_na_18m_forebrain_na_APP	heterozygous APP23 (+/-)	Wild type	moderate	61	6	3	3	27838490	Aging, microglia and cytoskeletal regulation are key factors in the pathological evolution of the APP23 mouse model for Alzheimer's disease.
M185	GSE80465	AD_APP23_na_24m_forebrain_na_APP	heterozygous APP23 (+/-)	Wild type	severe	29	6	3	3	27838490	Aging, microglia and cytoskeletal regulation are key factors in the pathological evolution of the APP23 mouse model for Alzheimer's disease.
M186	GSE81587	other_wt chronic unpredictable mild stress_na_na_ cortex_na_na	CUMS	Control		75	4	2	2	27427907	Molecular Mechanism for Stress-Induced Depression Assessed by Sequencing miRNA and mRNA in Medial Prefrontal Cortex.
M187	GSE84055	other-neurodevelopment_Q111Q111-Sp1-OE_na_na_striatum_neurons_na	Q111Q111sp1OE	Q111Q111		4926	4	2	2	27484239	Real-time imaging of Huntingtin aggregates diverting target search and gene transcription.
M188	GSE84055	HD_Q7Q111_na_na_strIatum_neurons_na	Q7Q111	Q7Q7		1128	4	2	2	27484239	Real-time imaging of Huntingtin aggregates diverting target search and gene transcription.
M189	GSE84545	other-neurodevelopment_Uhrf1 loss_na_E16_whole cortex_na_na	Uhrf1-minusminus	Uhrf1-plusminus		271	5	2	3	27798843	Loss of Uhrf1 in neural stem cells leads to activation of retroviral elements and delayed neurodegeneration.
M19	GSE102014	other_APOE3+/+ TBI brain_F_3m_cortices and hippocampi_na_other	APOE3+/+-TBI-braintissue	APOE3+/+-Sham-braintissue		970	8	4	4	28502803	Gene co-expression networks identify Trem2 and Tyrobp as major hubs in human APOE expressing mice following traumatic brain injury.
M190	GSE84547	other-neurodevelopment_Uhrf1 loss_na_E16_cortex_na_na	Uhrf1-minusminus	Uhrf1-plusminus		67	6	3	3	27798843	Loss of Uhrf1 in neural stem cells leads to activation of retroviral elements and delayed neurodegeneration.
M191	GSE84548	other-neurodevelopment_Uhrf1 loss_na_P5_cortex_na_na	Uhrf1-minusminus	Uhrf1-plusminus		1391	6	3	3	27798843	Loss of Uhrf1 in neural stem cells leads to activation of retroviral elements and delayed neurodegeneration.
M192	GSE85512	other-neurodevelopment_Tshz3-KO_na_E18.5_cortex_na_na	Tshz3 mutant	wild type		61	6	3	3	27668656	TSHZ3 deletion causes an autism syndrome and defects in cortical projection neurons.
M193	GSE86043	FTD-ALS_ASO Hnrnpa2/b1_F_8w_spinal cord_na_na	ASO Hnrnpa2/b1	saline		159	7	4	3	27773581	Protein-RNA Networks Regulated by Normal and ALS-Associated Mutant HNRNPA2B1 in the Nervous System.
M194	GSE87102	other-aging_BALB-cerebellum-old_M_oldvsYoung_cerebellum_na_na	BALB-cerebellum-old	BALB-cerebellum-young		979	9	4	5	27689748	Age-related changes in cerebellar and hypothalamic function accompany non-microglial immune gene expression, altered synapse organization, and excitatory amino acid neurotransmission deficits.
M195	GSE87102	other-aging_BALB-hypothalamus-old_M_oldvsYoung_hypothalamus_na_na	BALB-hypothalamus-old	BALB-hypothalamus-young		22	13	6	7	27689748	Age-related changes in cerebellar and hypothalamic function accompany non-microglial immune gene expression, altered synapse organization, and excitatory amino acid neurotransmission deficits.
M196	GSE87202	other-neurodevelopment_Mef2c-cKO_M_12w_cortex_na_na	Mef2c-cKO-Mef2cfloverfl-Emx1-Cre	control-Mef2cfloverfl		1171	4	2	2	27779093	MEF2C regulates cortical inhibitory and excitatory synapses and behaviors relevant to neurodevelopmental disorders.
M197	GSE87550	AD_APP/PS1_na_12m_cortex_na_APP	APP/PS1 transgenic	wild type	moderate	130	4	2	2	28223918	Rpph1 Upregulates CDC42 Expression and Promotes Hippocampal Neuron Dendritic Spine Formation by Competing with miR-330-5p.
M198	GSE90736	Rett_Mecp2-KO_F_5w_na_microglia_na	Mecp2 knockout	wildtype		114	6	3	3	28367307	Transcriptome analysis of microglia in a mouse model of Rett syndrome: differential expression of genes associated with microglia/macrophage activation and cellular stress.
M199	GSE90977	CJD_PrP M129 +scJD MM 180dp1_na_na_na_na_na	MM180	Con180		369	8	4	4	28449707	Altered Ca2+ homeostasis induces Calpain-Cathepsin axis activation in sporadic Creutzfeldt-Jakob disease.
M20	GSE102014	other_APOE3+/+ TBI brain_M_3m_cortices and hippocampi_na_other	APOE3+/+-TBI-braintissue	APOE3+/+-Sham-braintissue		1044	7	4	3	28502803	Gene co-expression networks identify Trem2 and Tyrobp as major hubs in human APOE expressing mice following traumatic brain injury.
M200	GSE90977	CJD_PrP M129 +sCJD MM1 120dp1_na_na_na_na_na	MM120	Con120		2645	8	4	4	28449707	Altered Ca2+ homeostasis induces Calpain-Cathepsin axis activation in sporadic Creutzfeldt-Jakob disease.
M201	GSE93678	AD_APP/swePS1<delta>E9-CAD-31_na_na_hippocampus_na_APP	APPoverswePS1delta-CAD-31	wild-type-CAD-31	severe	132	6	3	3	28709449	A novel Alzheimer's disease drug candidate targeting inflammation and fatty acid metabolism.
M202	GSE93678	AD_APP/swePS1<delta>E9-Vehicle_na_na_hippocampus_na_APP	APPoverswePS1delta-Vehicle	wild-type-Vehicle	severe	321	7	3	4	28709449	A novel Alzheimer's disease drug candidate targeting inflammation and fatty acid metabolism.
M203	GSE94144	other-inflammation-immunity_EZHi-LPS-4hrs_na_na__BV2 microglia CL_na	BV2-EZHi-LPS	BV2-EZHi		271	4	2	2	28431938	Selective inhibition of EZH2 by a small molecule inhibitor regulates microglial gene expression essential for inflammation.
M204	GSE94144	other-inflammation-immunity_EZHi-LPS-4hrs_na_na__primary microglia cells_na	PMG-EZHi-LPS	PMG-EZHi		2727	6	3	3	28431938	Selective inhibition of EZH2 by a small molecule inhibitor regulates microglial gene expression essential for inflammation.
M205	GSE96096	other_G392E-NS_na_E13.5_ cortex_NPC_na	G392E-NS	GFP		955	6	3	3	28363799	Neuroserpin polymers cause oxidative stress in a neuronal model of the dementia FENIB.
M206	GSE98875	other_Cre-ER(TM)Lsd1(fl/fl)_F_na_hippocampus_na_na	Cre-ER(TM)Lsd1(fl/fl)	Lsd1(fl/fl)		667	4	2	2	28993646	LSD1 protects against hippocampal and cortical neurodegeneration.
M207	GSE99250	other_Kmt2a-cKO_F_4,5,6m_hippocampus_na_na	Kmt2a_cKO	Kmt2a_Control		49	16	10	6	28723559	KMT2A and KMT2B Mediate Memory Function by Affecting Distinct Genomic Regions.
M208	GSE99307	other_dTgDox_M_na_cortex_na_na	dTgDox	Ct		3023	9	3	6	28584127	Dynamic changes in murine forebrain miR-211 expression associate with cholinergic imbalances and epileptiform activity.
M209	GSE99622	other-inflammation-immunity_wt LPS_F_P60_na_microglia_na	M-P60-LPS	M-P60-Saline		868	11	6	5	28618077	Generation of a microglial developmental index in mice and in humans reveals a sex difference in maturation and immune reactivity.
M21	GSE102014	other_APOE4+/+ TBI brain_F_3m_cortices and hippocampi_na_other	APOE4+/+-TBI-braintissue	APOE4+/+-Sham-braintissue		166	8	5	3	28502803	Gene co-expression networks identify Trem2 and Tyrobp as major hubs in human APOE expressing mice following traumatic brain injury.
M210	GSE99622	other-inflammation-immunity_wt LPS_M_P60_na_microglia_na	F-P60-LPS	F-P60-Saline		700	14	7	7	28618077	Generation of a microglial developmental index in mice and in humans reveals a sex difference in maturation and immune reactivity.
M211	GSE99622	other-neurodevelopment_P4-E18 untreated_F_P4_na_microglia_na	F-P4-untreated	F-E18-untreated		1208	8	4	4	28618077	Generation of a microglial developmental index in mice and in humans reveals a sex difference in maturation and immune reactivity.
M212	GSE99622	other-neurodevelopment_wt untreated_F_P14_na_microglia_na	F-P14-untreated	F-E18-untreated		5887	14	10	4	28618077	Generation of a microglial developmental index in mice and in humans reveals a sex difference in maturation and immune reactivity.
M213	GSE99622	other-neurodevelopment_wt untreated_M_P14_na_microglia_na	M-P14-untreated	M-E18-untreated		6147	13	10	3	28618077	Generation of a microglial developmental index in mice and in humans reveals a sex difference in maturation and immune reactivity.
M214	GSE99622	other-neurodevelopment_wt untreated_M_P4_na_microglia_na	M-P4-untreated	M-E18-untreated		2868	7	4	3	28618077	Generation of a microglial developmental index in mice and in humans reveals a sex difference in maturation and immune reactivity.
M215	LRRK2	PD_LRRK2_na_na_forebrain_na_na	LRRK2_TG	Control		13	5	2	3	NA	NA
M216	PRV-JAXAging2014	other-aging_WT_M_10mvs4m_Hippocampus_na_na	WT-Hippocampus-10m	WT-Hippocampus-4m		1879	8	4	4	26512759	APOE Stabilization by Exercise Prevents Aging Neurovascular Dysfunction and Complement Induction.
M217	PRV-JAXAging2014	other-aging_WT_M_10mvs4m_RestofCortex_na_na	WT-RestofCortex-10m	WT-RestofCortex-4m		1414	8	4	4	26512759	APOE Stabilization by Exercise Prevents Aging Neurovascular Dysfunction and Complement Induction.
M218	PRV-JAXAging2014	other-aging_WT_M_10mvs4m_SuperiorCortex_na_na	WT-SuperiorCortex-10m	WT-SuperiorCortex-4m		1054	8	4	4	26512759	APOE Stabilization by Exercise Prevents Aging Neurovascular Dysfunction and Complement Induction.
M219	PRV-JAXAging2014	other-aging_WT_M_21mvs4m_Hippocampus_na_na	WT-Hippocampus-21m	WT-Hippocampus-4m		247	8	4	4	26512759	APOE Stabilization by Exercise Prevents Aging Neurovascular Dysfunction and Complement Induction.
M22	GSE102014	other_APOE4+/+ TBI brain_M_3m_cortices and hippocampi_na_other	APOE4+/+-TBI-braintissue	APOE4+/+-Sham-braintissue		569	9	4	5	28502803	Gene co-expression networks identify Trem2 and Tyrobp as major hubs in human APOE expressing mice following traumatic brain injury.
M220	PRV-JAXAging2014	other-aging_WT_M_21mvs4m_RestofCortex_na_na	WT-RestofCortex-21m	WT-RestofCortex-4m		606	8	4	4	26512759	APOE Stabilization by Exercise Prevents Aging Neurovascular Dysfunction and Complement Induction.
M221	PRV-JAXAging2014	other-aging_WT_M_21mvs4m_SuperiorCortex_na_na	WT-SuperiorCortex-21m	WT-SuperiorCortex-4m		347	8	4	4	26512759	APOE Stabilization by Exercise Prevents Aging Neurovascular Dysfunction and Complement Induction.
M222	PRV-YanknerEvolution2008	other-aging_30Cx_na_30mvs5m_cortex_na_na	30Cx	5Cx		1669	10	5	5	19041753	SIRT1 redistribution on chromatin promotes genomic stability but alters gene expression during aging.
M223	PRV_JAX_ADBXD	AD_5XFAD-B6_F/M_14m_hippocampus_na_APP	5XFAD	Ntg	severe	1375	10	5	5	NA	NA
M224	PRV_JAX_ADBXD	AD_5XFAD-B6_M_14m_hippocampus_na_APP	5XFAD	Ntg	severe	931	7	4	3	NA	NA
M225	PRV_JAX_ADBXD	AD_5XFAD-D2_F/M_14m_hippocampus_na_APP	5XFAD	Ntg	severe	1291	12	6	6	NA	NA
M226	PRV_JAX_ADBXD	AD_5XFAD-D2_F/M_6m_hippocampus_na_APP	5XFAD	Ntg	severe	42	13	7	6	NA	NA
M227	PRV_JAX_ADBXD	AD_5XFAD-D2_F_14m_hippocampus_na_APP	5XFAD	Ntg	severe	691	5	2	3	NA	NA
M228	PRV_JAX_ADBXD	AD_5XFAD-D2_F_6m_hippocampus_na_APP	5XFAD	Ntg	severe	55	6	3	3	NA	NA
M229	PRV_JAX_ADBXD	AD_5XFAD-D2_M_14m_hippocampus_na_APP	5XFAD	Ntg	severe	425	7	4	3	NA	NA
M23	GSE13120	other-aging_30m-B6xC3F1hybrid_M_30mvs5m_cortex_na_na	30m-B6xC3F1hybrid	5m-B6xC3F1hybrid		2800	10	5	5	19041753	SIRT1 redistribution on chromatin promotes genomic stability but alters gene expression during aging.
M230	PS19	AD_C3PS19_na_9m_hippocampus_na_Tau	C3PS19	WT	moderate	236	8	4	4	NA	NA
M231	PS19	AD_PS19_na_9m_hippocampus_na_Tau	PS19	WT	moderate	1316	8	4	4	NA	NA
M232	PS19	other-inflammation-immunity_C3PS19vsPS19_na_9m_hippocampus_na_na	C3PS19	PS19		626	8	4	4	NA	NA
M233	syn3157182	AD_MAPT P301L_F_12m_spinal cord_na_Tau	MAPT_P301L	control	severe	1110	9	6	3	NA	NA
M234	syn3157182	AD_MAPT P301L_F_2m_spinal cord_na_Tau	MAPT_P301L	control	none	858	6	3	3	NA	NA
M235	syn3157182	AD_MAPT P301L_F_6m_spinal cord_na_Tau	MAPT_P301L	control	moderate	988	9	6	3	NA	NA
M237	syn3157182	AD_PS1APP_F_20m_forebrain_na_APP	PS1APP	control	severe	77	6	2	4	NA	NA
M238	syn3157182	AD_PS1APP_F_9m_forebrain_na_APP	PS1APP	control	moderate	59	9	6	3	NA	NA
M239	syn3157182	AD_rTG4510_F_2.5m_forebrain_na_Tau	rTG4510	control	mild	131	6	3	3	NA	NA
M24	GSE27218	FTD-ALS_Tdp-43 anti-sense oligo_na_8,9,10w_striatum_na_na	Tdp-43 anti-sense oligo	control anti-sense oligo		4572	21	10	11	21358643	Long pre-mRNA depletion and RNA missplicing contribute to neuronal vulnerability from loss of TDP-43.
M240	syn3157182	AD_rTG4510_F_4.5m_forebrain_na_Tau	rTG4510	control	severe	456	6	3	3	NA	NA
M241	syn3157182	AD_rTG4510_F_6m_forebrain_na_Tau	rTG4510	control	severe	1107	6	3	3	NA	NA
M242	syn3157182	AD_rTG4510_M_2.5m_forebrain_na_Tau	rTG4510	control	mild	62	6	3	3	NA	NA
M243	syn3157182	AD_rTG4510_M_4.5m_forebrain_na_Tau	rTG4510	control	severe	208	6	3	3	NA	NA
M244	syn3157182	AD_rTG4510_M_6m_forebrain_na_Tau	rTG4510	control	severe	262	6	3	3	NA	NA
M245	syn3157182	AD_TgCRND8_F_12m_forebrain_na_APP	TgCRND8	control	severe	399	12	8	4	NA	NA
M246	syn3157182	AD_TgCRND8_F_20m_forebrain_na_APP	TgCRND8	control	severe	671	12	5	7	NA	NA
M247	syn3157182	AD_TgCRND8_F_6m_forebrain_na_APP	TgCRND8	control	moderate	1210	10	5	5	NA	NA
M248	syn3157182	AD_TgCRND8_M_12m_forebrain_na_APP	TgCRND8	control	severe	570	12	7	5	NA	NA
M25	GSE38820	FTD-ALS_SOD1 G85R YFP (737) transgenic mice_na_3m_motor neurons_na_na	SOD1 G85R YFP (737) transgenic mice	SOD1 YFP (wildtype 592)		241	4	2	2	23301088	RNA-Seq profiling of spinal cord motor neurons from a presymptomatic SOD1 ALS mouse.
M250	syn3157182	AD_TgCRND8_M_3m_forebrain_na_APP	TgCRND8	control	mild	11	12	6	6	NA	NA
M251	syn3157182	AD_TgCRND8_M_6m_forebrain_na_APP	TgCRND8	control	moderate	99	13	6	7	NA	NA
M252	syn9874449	AD_TauD35_na_Aged_Hippocampus_na_Tau	TG_Aged	WT_Aged	data not available	2161	10	4	6	NA	NA
M253	syn9874577	AD_TyrobpKO;KO/KO_F_na_PC_na_other	KO/KO-F-PC	WT-F-PC		13	8	4	4	NA	NA
M254	syn9874577	AD_TyrobpKO;KO/KO_M_na_DG_na_other	KO/KO-M-DG	WT-M-DG		15	8	4	4	NA	NA
M255	syn9874577	AD_TyrobpKO;KO/KO_M_na_PC_na_other	KO/KO-M-PC	WT-M-PC		13	8	4	4	NA	NA
M26	GSE40652	FTD-ALS_Fus;Tls_na_8,9,10w_striatum_na_other	Fus/Tls	Ctrl		441	9	3	6	23023293	Divergent roles of ALS-linked proteins FUS/TLS and TDP-43 intersect in processing long pre-mRNAs.
M27	GSE42912	other-cell types_Nurr1 cKO_na_na_substantia nigra_dopaminergic neurons_na	Nurr1 cKO	Ctrl		15	9	6	3	23341612	Transcription factor Nurr1 maintains fiber integrity and nuclear-encoded mitochondrial gene expression in dopamine neurons.
M28	GSE43294	FTD-ALS_TAF15 siRNAs_na_na_na_neurons_na	TAF15 siRNAs	CTRL siRNAs		684	6	3	3	23416048	Identification of in vivo, conserved, TAF15 RNA binding sites reveals the impact of TAF15 on the neuronal transcriptome.
M29	GSE43366	FTD-ALS_SOD1-G93A-B6/SJL_na_100d_spinal cord_microglia_na	SOD1-G93A	wild type		887	10	7	3	23850290	A neurodegeneration-specific gene-expression signature of acutely isolated microglia from an amyotrophic lateral sclerosis mouse model.
M3	AMPAD-TyrobpKOAppPs1	AD_Tyrobp-KO/KO;AppPS1vsTyrobp-KO/KO;WT_M_na_na_na_APP	Tyrobp-KO/KO;AppPS1	Tyrobp-KO/KO;WT	data not available	106	9	5	4	NA	NA
M30	GSE43366	FTD-ALS_SOD1-G93A-B6/SJL_na_65d_spinal cord_microglia_na	SOD1-G93A	wild type		361	8	5	3	23850290	A neurodegeneration-specific gene-expression signature of acutely isolated microglia from an amyotrophic lateral sclerosis mouse model.
M31	GSE43366	FTD-ALS_SOD1-G93A-B6/SJL_na_End-stage_spinal cord_microglia_na	SOD1-G93A	wild type		1102	13	9	4	23850290	A neurodegeneration-specific gene-expression signature of acutely isolated microglia from an amyotrophic lateral sclerosis mouse model.
M32	GSE43366	FTD-ALS_SOD1-G93AC57BL/6_na_End-stage_spinal cord_microglia_na	SOD1-G93A	wild type		521	5	2	3	23850290	A neurodegeneration-specific gene-expression signature of acutely isolated microglia from an amyotrophic lateral sclerosis mouse model.
M33	GSE43879	FTD-ALS_SOD1-G93A MTG;MTN-WTG;MTN_na_7d_na_glia_na	SOD1_G93A mutant glia; SOD1_G93A mutant neurons	WT glia; SOD1_G93A mutant neurons		293	8	4	4	23388633	Intricate interplay between astrocytes and motor neurons in ALS.
M34	GSE43879	FTD-ALS_SOD1-G93A MTG;WTN-WTG;WTN_na_14d_na_glia_na	SOD1_G93A mutant glia; WT neuron	WT glia; WT neurons		293	8	4	4	23388633	Intricate interplay between astrocytes and motor neurons in ALS.
M35	GSE43879	FTD-ALS_SOD1-G93A MTG;WTN-WTG;WTN_na_7d_na_glia_na	SOD1_G93A mutant glia; WT neurons	WT glia; WT neurons		242	8	4	4	23388633	Intricate interplay between astrocytes and motor neurons in ALS.
M36	GSE43879	FTD-ALS_SOD1-G93A MTN;MTG-MTN;WTG_na_7d_na_neurons_na	SOD1_G93A mutant neurons; SOD1_G93A mutant glia	SOD1_G93A mutant neurons; WT glia		26	7	3	4	23388633	Intricate interplay between astrocytes and motor neurons in ALS.
M37	GSE43879	FTD-ALS_SOD1-G93A MTN;MTG-WTN;MTG_na_14d_na_neurons_na	SOD1_G93A mutant neurons; SOD1_G93A mutant glia	WT neurons; SOD1_G93A mutant glia		47	7	3	4	23388633	Intricate interplay between astrocytes and motor neurons in ALS.
M38	GSE43879	FTD-ALS_SOD1-G93A MTN;MTG-WTN;MTG_na_7d_na_neurons_na	SOD1_G93A mutant neurons; SOD1_G93A mutant glia	WT neurons; SOD1_G93A mutant glia		64	7	3	4	23388633	Intricate interplay between astrocytes and motor neurons in ALS.
M39	GSE43879	FTD-ALS_SOD1-G93A MTN;WTG-WTN;WTG_na_14d_na_neurons_na	SOD1_G93A mutant neurons; WT glia	WT neurons; WT glia		10	7	3	4	23388633	Intricate interplay between astrocytes and motor neurons in ALS.
M4	AMPAD-TyrobpKOAppPs1	other-inflammation-immunity_Tyrobp KO/KO; APPPS1 v Tyrobp WT/WT; APPPS1_M_na_na_na_na	Tyrobp-KO/KO;AppPS1	Tyrobp-WT/WT;AppPS1		98	9	5	4	NA	NA
M40	GSE43879	FTD-ALS_SOD1-G93A MTN;WTG-WTN;WTG_na_7d_na_neurons_na	SOD1_G93A mutant neurons; WT glia	WT neurons; WT glia		28	7	3	4	23388633	Intricate interplay between astrocytes and motor neurons in ALS.
M41	GSE43879	FTD-ALS_SOD1-G93A WTN;MTG-WTN;WTG_na_7d_na_neurons_na	WT neurons; SOD1_G93A mutant glia	WT neurons; WT glia		38	7	3	4	23388633	Intricate interplay between astrocytes and motor neurons in ALS.
M42	GSE44402	other-neurodevelopment_PQBP1-KD_na_E16.5_na_neurons_na	PQBP1_knockdown	mock_knockdown		2541	5	2	3	23512658	PQBP1, a factor linked to intellectual disability, affects alternative splicing associated with neurite outgrowth.
M43	GSE51685	FTD-ALS_mouseC9orf72ASOoverNoASO_F_10w_spinal cord_na_na	mouseC9orf72ASO	NoASO		13	6	3	3	24170860	Targeted degradation of sense and antisense C9orf72 RNA foci as therapy for ALS and frontotemporal degeneration.
M44	GSE52564	other-cell types_Aldh1l1-BAC-eGFP_na_na_ cortex_astrocytes_na	Astrocyte	WC		9884	5	2	3	25186741	An RNA-sequencing transcriptome and splicing database of glia, neurons, and vascular cells of the cerebral cortex.
M45	GSE52564	other-cell types_Aldh1l1-BAC-eGFP_na_na_ cortex_endothelial_na	Endothelial	WC		12393	5	2	3	25186741	An RNA-sequencing transcriptome and splicing database of glia, neurons, and vascular cells of the cerebral cortex.
M46	GSE52564	other-cell types_Aldh1l1-BAC-eGFP_na_na_ cortex_myelinating oligodendrocyte_na	MO	WC		11465	5	2	3	25186741	An RNA-sequencing transcriptome and splicing database of glia, neurons, and vascular cells of the cerebral cortex.
M47	GSE52564	other-cell types_Aldh1l1-BAC-eGFP_na_na_cortex_microglia_na	Microglia	WC		12166	5	2	3	25186741	An RNA-sequencing transcriptome and splicing database of glia, neurons, and vascular cells of the cerebral cortex.
M48	GSE52564	other-cell types_Aldh1l1-BAC-eGFP_na_na_cortex_neurons_na	Neuron	WC		6817	5	2	3	25186741	An RNA-sequencing transcriptome and splicing database of glia, neurons, and vascular cells of the cerebral cortex.
M49	GSE52564	other-cell types_Aldh1l1-BAC-eGFP_na_na_cortex_newly formed oligodendrocyte_na	NFO	WC		8537	5	2	3	25186741	An RNA-sequencing transcriptome and splicing database of glia, neurons, and vascular cells of the cerebral cortex.
M5	AMPAD-TyrobpKOAppPs1	other-inflammation-immunity_Tyrobp KO/KO; WT_M_na_na_na_na	Tyrobp-KO/KO;WT	Tyrobp-WT/WT;WT		18	8	4	4	NA	NA
M50	GSE52564	other-cell types_Aldh1l1-BAC-eGFP_na_na_cortex_oligodendrocyte precursor cell_na	OPC	WC		4805	5	2	3	25186741	An RNA-sequencing transcriptome and splicing database of glia, neurons, and vascular cells of the cerebral cortex.
M51	GSE53789	other-cell types_Cx3cr1+/GFP-FACS-GFP_F/M_6w_whole brain_microglia_na	FACS-GFP	FACS-WT		72	6	3	3	25258010	RNA-sequencing reveals oligodendrocyte and neuronal transcripts in microglia relevant to central nervous system disease.
M52	GSE53789	other-cell types_Cx3cr1+/GFP-LCM-GFP_F/M_6w_whole brain_microglia_na	LCM-GFP	FACS-GFP		4213	7	4	3	25258010	RNA-sequencing reveals oligodendrocyte and neuronal transcripts in microglia relevant to central nervous system disease.
M53	GSE54795	PD_MPTP-HCI_na_na_ neurons_na_na	MPTP-HCl	CT		28	8	4	4	26214373	Identification of neurodegenerative factors using translatome-regulatory network analysis.
M54	GSE58261	other_Dnmt1-CKO_na_P16_cortex_na_na	Olig1creOverplus-Dnmt1	Olig1plusOverplus-Dnmt1		382	6	3	3	25080494	Common dysregulation network in the human prefrontal cortex underlies two neurodegenerative diseases.
M55	GSE61915	other-aging_24vs3m_na_24m_hippocampus_na_na	24 months	3 months		689	14	6	8	25431548	De-regulation of gene expression and alternative splicing affects distinct cellular pathways in the aging hippocampus.
M56	GSE61915	other-aging_29vs3m_na_29m_hippocampus_na_na	29 months	3 months		283	11	3	8	25431548	De-regulation of gene expression and alternative splicing affects distinct cellular pathways in the aging hippocampus.
M57	GSE62122	other_antiCamta1-shRNAA_M_11w_whole brain_na_na	shCamta1A	shControl		44	6	3	3	27194798	The calmodulin-binding transcription activator CAMTA1 is required for long-term memory formation in mice.
M58	GSE62122	other_antiCamta1-shRNAB_M_11w_whole brain_na_na	shCamta1B	shControl		194	6	3	3	27194798	The calmodulin-binding transcription activator CAMTA1 is required for long-term memory formation in mice.
M59	GSE62571	other_NONO-KO_na_na_hippocampus_na_na	NONO KO	WT		13	12	6	6	26571461	Mutations in NONO lead to syndromic intellectual disability and inhibitory synaptic defects.
M60	GSE63943	other_APP/PS1-21;SAHA-WT;VEH_na_10m_ hippocampus_na_na	APP/PS1-21 animals treated with SAHA	vehicle-treated WT littermates of APP/PS1-21 animals		2602	19	8	11	26280576	HDAC inhibitor-dependent transcriptome and memory reinstatement in cognitive decline models.
M61	GSE63943	other_APP/PS1-21;VEH-WT;VEH_na_10m_ hippocampus_na_na	APP/PS1-21 animals treated with vehicle	vehicle-treated WT littermates of APP/PS1-21 animals		2640	20	9	11	26280576	HDAC inhibitor-dependent transcriptome and memory reinstatement in cognitive decline models.
M62	GSE63943	other_WT;SAHA-WT;VEH_na_20m_hippocampus_na_na	treated with SAHA	treated with vehicle		302	12	6	6	26280576	HDAC inhibitor-dependent transcriptome and memory reinstatement in cognitive decline models.
M63	GSE64526	other-cell types_DatbackTRAP_na_na_midbrain_dopaminergic neurons _na	Dopaminergic Neurons from Midbrain	Whole Midbrain		11636	9	4	5	26214373	Identification of neurodegenerative factors using translatome-regulatory network analysis.
M64	GSE65159	AD_CK-2wk-p25_F_3m_hippocampus_na_other	CKp25	CK		1649	6	3	3	25693568	Conserved epigenomic signals in mice and humans reveal immune basis of Alzheimer's disease.
M65	GSE65159	AD_CK-6wk-p25_F_3m_hippocampus_na_other	CKp25	CK		2540	6	3	3	25693568	Conserved epigenomic signals in mice and humans reveal immune basis of Alzheimer's disease.
M66	GSE65770	HD_Q111_F_6m_cortex_na_na	Het (Q111) Knock-In	Wild Type		854	8	4	4	26900923	Integrated genomics and proteomics define huntingtin CAG length-dependent networks in mice.
M67	GSE65770	HD_Q111_M_6m_cortex_na_na	Het (Q111) Knock-In	Wild Type		300	8	4	4	26900923	Integrated genomics and proteomics define huntingtin CAG length-dependent networks in mice.
M68	GSE65770	HD_Q140_F_6m_cortex_na_na	Het (Q140) Knock-In	Wild Type		588	8	4	4	26900923	Integrated genomics and proteomics define huntingtin CAG length-dependent networks in mice.
M69	GSE65770	HD_Q140_M_10m_cortex_na_na	Het (Q140) Knock-In	Wild Type		25	8	4	4	26900923	Integrated genomics and proteomics define huntingtin CAG length-dependent networks in mice.
M7	AMPAD-TyrobpKOAppPs1	AD_Tyrobp-WT/KO;AppPS1vsTyrobp-WT/KO;WT_M_na_na_na_APP	Tyrobp-WT/KO;AppPS1	Tyrobp-WT/KO;WT	data not available	248	7	4	3	NA	NA
M70	GSE65770	HD_Q140_M_6m_cortex_na_na	Het (Q140) Knock-In	Wild Type		344	8	4	4	26900923	Integrated genomics and proteomics define huntingtin CAG length-dependent networks in mice.
M71	GSE65770	HD_Q175_F_10m_cortex_na_na	Het (Q175) Knock-In	Wild Type		333	8	4	4	26900923	Integrated genomics and proteomics define huntingtin CAG length-dependent networks in mice.
M72	GSE65770	HD_Q175_F_6m_cortex_na_na	Het (Q175) Knock-In	Wild Type		1014	8	4	4	26900923	Integrated genomics and proteomics define huntingtin CAG length-dependent networks in mice.
M73	GSE65770	HD_Q175_M_10m_cortex_na_na	Het (Q175) Knock-In	Wild Type		176	8	4	4	26900923	Integrated genomics and proteomics define huntingtin CAG length-dependent networks in mice.
M74	GSE65770	HD_Q175_M_6m_cortex_na_na	Het (Q175) Knock-In	Wild Type		1058	8	4	4	26900923	Integrated genomics and proteomics define huntingtin CAG length-dependent networks in mice.
M75	GSE65770	HD_Q20_F_6m_cortex_na_na	Het (Q20) Knock-In	Wild Type		434	8	4	4	26900923	Integrated genomics and proteomics define huntingtin CAG length-dependent networks in mice.
M76	GSE65770	HD_Q20_M_6m_cortex_na_na	Het (Q20) Knock-In	Wild Type		246	8	4	4	26900923	Integrated genomics and proteomics define huntingtin CAG length-dependent networks in mice.
M77	GSE65770	HD_Q80_F_6m_cortex_na_na	Het (Q80) Knock-In	Wild Type		531	8	4	4	26900923	Integrated genomics and proteomics define huntingtin CAG length-dependent networks in mice.
M78	GSE65770	HD_Q80_M_10m_cortex_na_na	Het (Q80) Knock-In	Wild Type		44	8	4	4	26900923	Integrated genomics and proteomics define huntingtin CAG length-dependent networks in mice.
M79	GSE65770	HD_Q80_M_6m_cortex_na_na	Het (Q80) Knock-In	Wild Type		238	8	4	4	26900923	Integrated genomics and proteomics define huntingtin CAG length-dependent networks in mice.
M8	AMPAD-TyrobpKOAppPs1	AD_Tyrobp-WT/WT;AppPS1_M_na_na_na_APP	Tyrobp-WT/WT;AppPS1	Tyrobp-WT/WT;WT	data not available	119	8	4	4	NA	NA
M80	GSE65770	HD_Q92_F_6m_cortex_na_na	Het (Q92) Knock-In	Wild Type		233	8	4	4	26900923	Integrated genomics and proteomics define huntingtin CAG length-dependent networks in mice.
M81	GSE65770	HD_Q92_M_10m_cortex_na_na	Het (Q92) Knock-In	Wild Type		10	8	4	4	26900923	Integrated genomics and proteomics define huntingtin CAG length-dependent networks in mice.
M82	GSE65770	HD_Q92_M_6m_cortex_na_na	Het (Q92) Knock-In	Wild Type		241	8	4	4	26900923	Integrated genomics and proteomics define huntingtin CAG length-dependent networks in mice.
M83	GSE65774	HD_Q111_F_10m_striatum_na_na	Het (Q111) Knock-In	Wild Type		459	8	4	4	26900923	Integrated genomics and proteomics define huntingtin CAG length-dependent networks in mice.
M84	GSE65774	HD_Q111_F_6m_striatum_na_na	Het (Q111) Knock-In	Wild Type		398	28	4	24	26900923	Integrated genomics and proteomics define huntingtin CAG length-dependent networks in mice.
M85	GSE65774	HD_Q111_M_10m_striatum_na_na	Het (Q111) Knock-In	Wild Type		600	8	4	4	26900923	Integrated genomics and proteomics define huntingtin CAG length-dependent networks in mice.
M86	GSE65774	HD_Q111_M_2m_striatum_na_na	Het (Q111) Knock-In	Wild Type		55	8	4	4	26900923	Integrated genomics and proteomics define huntingtin CAG length-dependent networks in mice.
M87	GSE65774	HD_Q111_M_6m_striatum_na_na	Het (Q111) Knock-In	Wild Type		183	28	4	24	26900923	Integrated genomics and proteomics define huntingtin CAG length-dependent networks in mice.
M88	GSE65774	HD_Q140_F_10m_striatum_na_na	Het (Q140) Knock-In	Wild Type		630	8	4	4	26900923	Integrated genomics and proteomics define huntingtin CAG length-dependent networks in mice.
M89	GSE65774	HD_Q140_F_6m_striatum_na_na	Het (Q140) Knock-In	Wild Type		1028	28	4	24	26900923	Integrated genomics and proteomics define huntingtin CAG length-dependent networks in mice.
M9	AMPAD_HDAC1_cKOBrain	other_HDAC1_na_na_na_na_na	HDAC1foverf-Nestin-Cre	HDAC1foverf		193	9	5	4	NA	NA
M90	GSE65774	HD_Q140_M_10m_striatum_na_na	Het (Q140) Knock-In	Wild Type		907	8	4	4	26900923	Integrated genomics and proteomics define huntingtin CAG length-dependent networks in mice.
M91	GSE65774	HD_Q140_M_6m_striatum_na_na	Het (Q140) Knock-In	Wild Type		820	28	4	24	26900923	Integrated genomics and proteomics define huntingtin CAG length-dependent networks in mice.
M92	GSE65774	HD_Q175_F_10m_striatum_na_na	Het (Q175) Knock-In	Wild Type		660	8	4	4	26900923	Integrated genomics and proteomics define huntingtin CAG length-dependent networks in mice.
M93	GSE65774	HD_Q175_F_2m_striatum_na_na	Het (Q175) Knock-In	Wild Type		66	8	4	4	26900923	Integrated genomics and proteomics define huntingtin CAG length-dependent networks in mice.
M94	GSE65774	HD_Q175_F_6m_striatum_na_na	Het (Q175) Knock-In	Wild Type		1508	28	4	24	26900923	Integrated genomics and proteomics define huntingtin CAG length-dependent networks in mice.
M95	GSE65774	HD_Q175_M_10m_striatum_na_na	Het (Q175) Knock-In	Wild Type		1159	8	4	4	26900923	Integrated genomics and proteomics define huntingtin CAG length-dependent networks in mice.
M96	GSE65774	HD_Q175_M_2m_striatum_na_na	Het (Q175) Knock-In	Wild Type		56	8	4	4	26900923	Integrated genomics and proteomics define huntingtin CAG length-dependent networks in mice.
M97	GSE65774	HD_Q175_M_6m_striatum_na_na	Het (Q175) Knock-In	Wild Type		1513	28	4	24	26900923	Integrated genomics and proteomics define huntingtin CAG length-dependent networks in mice.
M98	GSE65774	HD_Q80_M_10m_striatum_na_na	Het (Q80) Knock-In	Wild Type		235	8	4	4	26900923	Integrated genomics and proteomics define huntingtin CAG length-dependent networks in mice.
M99	GSE65774	HD_Q92_F_10m_striatum_na_na	Het (Q92) Knock-In	Wild Type		33	8	4	4	26900923	Integrated genomics and proteomics define huntingtin CAG length-dependent networks in mice.
