# Supplementary material for: Meta-Analysis of the Alzheimer’s Disease Human Brain Transcriptome and Functional Dissection in Mouse Models
Source: Cell Rep. Author manuscript; Available in PMC 2020 Aug 14. (PMC7428328; doi:10.1016/j.celrep.2020.107908)
Supplement: 5 [file NIHMS1612517-supplement-5.xlsx]

## Sheet: TableS6
final.cont.names	GSE_ID	cont.num.y	cont.denom.y	DEGCnt	ID	Annotation	Metric	IFGbrown	CBEblue	FPyellow	PHGblue	STGbrown	DLPFCyellow	IFGblue	TCXgreen	DLPFCturquoise	STGturquoise	PHGbrown	TCXyellow	FPblue	CBEturquoise	TCXbrown	STGyellow	DLPFCblue	CBEyellow	TCXblue	IFGturquoise	FPbrown	PHGturquoise	STGblue	PHGgreen	TCXturquoise	FPturquoise	PHGyellow	DLPFCbrown	IFGyellow	CBEbrown
AD_5XFAD_na_na_hippocampus_na_APP	5XFAD_HIP	5XFAD	WT	26	M1	AD_5XFAD_na_na_hippocampus_na_APP	orig.sig.size	26	26	26	26	26	26	26	26	26	26	26	26	26	26	26	26	26	26	26	26	26	26	26	26	26	26	26	26	26	26
AD_5XFAD_na_na_hippocampus_na_APP	5XFAD_HIP	5XFAD	WT	26	M1	AD_5XFAD_na_na_hippocampus_na_APP	sigCnt	10	2	10	2	11	7	4	7	1	1	7	5	4	3	1	6	5	7	0	2	0	3	2	3	1	3	0	2	0	3
AD_5XFAD_na_na_hippocampus_na_APP	5XFAD_HIP	5XFAD	WT	26	M1	AD_5XFAD_na_na_hippocampus_na_APP	sigP	0.109552	0.979302	0.0780833	0.948083	0.00552151	0.13545	0.470319	0.0791528	0.921951	0.884208	0.0193807	0.104428	0.212338	0.473701	0.764303	0.0202416	0.0905016	0.00683426	0.954204	0.487355	0.902197	0.149694	0.369375	0.104488	0.603777	0.106663	0.806644	0.197049	0.743338	0.00864005
AD_5XFAD_na_na_hippocampus_na_APP	5XFAD_HIP	5XFAD	WT	26	M1	AD_5XFAD_na_na_hippocampus_na_APP	sigCntUp	3	1	3	2	3	2	3	1	1	1	2	4	4	2	1	5	5	2	0	2	0	3	2	2	1	3	0	1	0	3
AD_5XFAD_na_na_hippocampus_na_APP	5XFAD_HIP	5XFAD	WT	26	M1	AD_5XFAD_na_na_hippocampus_na_APP	sigCntDown	7	1	7	0	8	5	1	6	0	0	5	1	0	1	0	1	0	5	0	0	0	0	0	1	0	0	0	1	0	0
AD_5XFAD_na_na_hippocampus_na_APP	5XFAD_HIP	5XFAD	WT	26	M1	AD_5XFAD_na_na_hippocampus_na_APP	adj.P	0.386935	1	0.293841	1	0.0277184	0.459882	1	0.296971	1	1	0.0863327	0.37349	0.649784	1	1	0.0896176	0.331913	0.0334357	1	1	1	0.496113	0.97238	0.373529	1	0.379315	1	0.616798	1	0.041459
AD_FMN2 -/- APP_na_3m_dentate gyrus_na_APP	GSE100070	FMN2_minus_APP	wild type	4488	M10	AD_APP/PS1 FMN2 -/- _na_3m_hippocampus_na_APP	orig.sig.size	4488	4488	4488	4488	4488	4488	4488	4488	4488	4488	4488	4488	4488	4488	4488	4488	4488	4488	4488	4488	4488	4488	4488	4488	4488	4488	4488	4488	4488	4488
AD_FMN2 -/- APP_na_3m_dentate gyrus_na_APP	GSE100070	FMN2_minus_APP	wild type	4488	M10	AD_APP/PS1 FMN2 -/- _na_3m_hippocampus_na_APP	sigCnt	1237	1009	1167	843	976	873	639	799	576	529	651	493	439	433	402	398	397	501	398	335	377	276	257	257	229	226	187	203	176	112
AD_FMN2 -/- APP_na_3m_dentate gyrus_na_APP	GSE100070	FMN2_minus_APP	wild type	4488	M10	AD_APP/PS1 FMN2 -/- _na_3m_hippocampus_na_APP	sigP	0.208367	0.996967	0.248646	0.99965	0.00392438	0.0443073	0.999894	0.00379626	0.997584	0.959696	4.37576e-06	0.978659	0.99999	1	0.940801	0.999918	1	0.066184	0.999957	1	0.0661151	0.999947	1	0.992715	1	1	1	0.999657	0.998697	0.982082
AD_FMN2 -/- APP_na_3m_dentate gyrus_na_APP	GSE100070	FMN2_minus_APP	wild type	4488	M10	AD_APP/PS1 FMN2 -/- _na_3m_hippocampus_na_APP	sigCntUp	454	616	384	556	329	282	368	239	384	353	161	203	239	240	277	156	248	123	244	222	266	178	168	98	139	157	101	82	100	28
AD_FMN2 -/- APP_na_3m_dentate gyrus_na_APP	GSE100070	FMN2_minus_APP	wild type	4488	M10	AD_APP/PS1 FMN2 -/- _na_3m_hippocampus_na_APP	sigCntDown	783	393	783	287	647	591	271	560	192	176	490	290	200	193	125	242	149	378	154	113	111	98	89	159	90	69	86	121	76	84
AD_FMN2 -/- APP_na_3m_dentate gyrus_na_APP	GSE100070	FMN2_minus_APP	wild type	4488	M10	AD_APP/PS1 FMN2 -/- _na_3m_hippocampus_na_APP	adj.P	0.641787	1	0.727036	1	0.0202985	0.179721	1	0.0196765	1	1	3.36252e-05	1	1	1	1	1	1	0.255471	1	1	0.255336	1	1	1	1	1	1	1	1	1
HD_Q92_F_6m_striatum_na_na	GSE65774	Het (Q92) Knock-In	Wild Type	51	M100	HD_Q92_F_6m_striatum_na_na	orig.sig.size	51	51	51	51	51	51	51	51	51	51	51	51	51	51	51	51	51	51	51	51	51	51	51	51	51	51	51	51	51	51
HD_Q92_F_6m_striatum_na_na	GSE65774	Het (Q92) Knock-In	Wild Type	51	M100	HD_Q92_F_6m_striatum_na_na	sigCnt	28	3	22	2	22	22	2	24	1	1	16	1	0	3	1	1	0	18	4	2	2	2	2	1	2	1	2	0	1	2
HD_Q92_F_6m_striatum_na_na	GSE65774	Het (Q92) Knock-In	Wild Type	51	M100	HD_Q92_F_6m_striatum_na_na	sigP	2.18601e-05	0.999687	0.00431296	0.999582	0.000147641	3.29289e-05	0.994907	2.32377e-07	0.997383	0.993877	0.000216402	0.991021	0.998661	0.920221	0.970835	0.980033	0.998585	1.08366e-06	0.67061	0.887354	0.812491	0.77416	0.797639	0.873834	0.749188	0.87655	0.597763	0.952916	0.730564	0.211901
HD_Q92_F_6m_striatum_na_na	GSE65774	Het (Q92) Knock-In	Wild Type	51	M100	HD_Q92_F_6m_striatum_na_na	sigCntUp	21	3	16	1	16	17	1	20	1	1	11	1	0	2	1	1	0	12	1	2	2	1	1	0	1	1	1	0	1	2
HD_Q92_F_6m_striatum_na_na	GSE65774	Het (Q92) Knock-In	Wild Type	51	M100	HD_Q92_F_6m_striatum_na_na	sigCntDown	7	0	6	1	6	5	1	4	0	0	5	0	0	1	0	0	0	6	3	0	0	1	1	1	1	0	1	0	0	0
HD_Q92_F_6m_striatum_na_na	GSE65774	Het (Q92) Knock-In	Wild Type	51	M100	HD_Q92_F_6m_striatum_na_na	adj.P	0.000155257	1	0.0221253	1	0.000954574	0.000229523	1	2.01483e-06	1	1	0.00136848	1	1	1	1	1	1	8.78644e-06	1	1	1	1	1	1	1	1	1	1	1	0.649205
HD_Q92_M_10m_striatum_na_na	GSE65774	Het (Q92) Knock-In	Wild Type	33	M101	HD_Q92_M_10m_striatum_na_na	orig.sig.size	33	33	33	33	33	33	33	33	33	33	33	33	33	33	33	33	33	33	33	33	33	33	33	33	33	33	33	33	33	33
HD_Q92_M_10m_striatum_na_na	GSE65774	Het (Q92) Knock-In	Wild Type	33	M101	HD_Q92_M_10m_striatum_na_na	sigCnt	16	3	15	2	15	13	2	13	2	2	13	0	3	1	2	0	1	9	3	1	0	2	0	0	0	1	2	0	1	0
HD_Q92_M_10m_striatum_na_na	GSE65774	Het (Q92) Knock-In	Wild Type	33	M101	HD_Q92_M_10m_striatum_na_na	sigP	0.00400273	0.980409	0.0061053	0.983264	0.000470414	0.00207767	0.9308	0.00062662	0.883735	0.826628	3.25014e-05	0.987354	0.571239	0.942415	0.654404	0.976992	0.917349	0.00226987	0.486924	0.842524	0.942844	0.47708	0.938198	0.902126	0.922563	0.669988	0.311471	0.858347	0.48996	0.64472
HD_Q92_M_10m_striatum_na_na	GSE65774	Het (Q92) Knock-In	Wild Type	33	M101	HD_Q92_M_10m_striatum_na_na	sigCntUp	8	0	8	0	8	6	0	6	0	0	5	0	0	0	0	0	0	4	0	0	0	0	0	0	0	0	0	0	0	0
HD_Q92_M_10m_striatum_na_na	GSE65774	Het (Q92) Knock-In	Wild Type	33	M101	HD_Q92_M_10m_striatum_na_na	sigCntDown	8	3	7	2	7	7	2	7	2	2	8	0	3	1	2	0	1	5	3	1	0	2	0	0	0	1	2	0	1	0
HD_Q92_M_10m_striatum_na_na	GSE65774	Het (Q92) Knock-In	Wild Type	33	M101	HD_Q92_M_10m_striatum_na_na	adj.P	0.0206468	1	0.0302842	1	0.00282927	0.0112428	1	0.00370343	1	1	0.000226965	1	1	1	1	1	1	0.0122211	1	1	1	1	1	1	1	1	0.857244	1	1	1
Neurofibromatosis_Nf1 cKO_F/M_3m_optic nerve_astrocytes_na	GSE65831	Nf1-floxovermut-GFAP-Cre	Nf1-floxovermut	55	M102	Neurofibromatosis_Nf1 cKO_F/M_3m_optic nerve_astrocytes_na	orig.sig.size	55	55	55	55	55	55	55	55	55	55	55	55	55	55	55	55	55	55	55	55	55	55	55	55	55	55	55	55	55	55
Neurofibromatosis_Nf1 cKO_F/M_3m_optic nerve_astrocytes_na	GSE65831	Nf1-floxovermut-GFAP-Cre	Nf1-floxovermut	55	M102	Neurofibromatosis_Nf1 cKO_F/M_3m_optic nerve_astrocytes_na	sigCnt	3	2	1	3	3	1	5	2	2	1	2	4	2	4	1	2	1	0	1	2	1	1	2	1	3	1	0	2	0	1
Neurofibromatosis_Nf1 cKO_F/M_3m_optic nerve_astrocytes_na	GSE65831	Nf1-floxovermut-GFAP-Cre	Nf1-floxovermut	55	M102	Neurofibromatosis_Nf1 cKO_F/M_3m_optic nerve_astrocytes_na	sigP	0.991231	0.993622	0.999457	0.935402	0.934926	0.991809	0.446607	0.934606	0.870002	0.935418	0.817024	0.36096	0.756158	0.409846	0.843555	0.684853	0.908168	0.977092	0.875838	0.60936	0.755976	0.721305	0.483	0.648662	0.211362	0.652782	0.859085	0.2771	0.802466	0.258706
Neurofibromatosis_Nf1 cKO_F/M_3m_optic nerve_astrocytes_na	GSE65831	Nf1-floxovermut-GFAP-Cre	Nf1-floxovermut	55	M102	Neurofibromatosis_Nf1 cKO_F/M_3m_optic nerve_astrocytes_na	sigCntUp	2	0	1	1	2	1	3	2	0	1	2	3	2	3	0	2	1	0	0	2	0	1	2	1	3	1	0	2	0	1
Neurofibromatosis_Nf1 cKO_F/M_3m_optic nerve_astrocytes_na	GSE65831	Nf1-floxovermut-GFAP-Cre	Nf1-floxovermut	55	M102	Neurofibromatosis_Nf1 cKO_F/M_3m_optic nerve_astrocytes_na	sigCntDown	1	2	0	2	1	0	2	0	2	0	0	1	0	1	1	0	0	0	1	0	1	0	0	0	0	0	0	0	0	0
Neurofibromatosis_Nf1 cKO_F/M_3m_optic nerve_astrocytes_na	GSE65831	Nf1-floxovermut-GFAP-Cre	Nf1-floxovermut	55	M102	Neurofibromatosis_Nf1 cKO_F/M_3m_optic nerve_astrocytes_na	adj.P	1	1	1	1	1	1	1	1	1	1	1	0.957284	1	1	1	1	1	1	1	1	1	1	1	1	0.648009	1	1	0.78838	1	0.749728
ALS_bigenic delta NLS-hTDP-43_na_na_cortex_na_na	GSE65973	bigenic Camk2a-tTa / deltaNLS-hTDP-43	nontransgenic	3774	M103	FTD-ALS_bigenic delta NLS-hTDP-43_na_na_cortex_na_na	orig.sig.size	3774	3774	3774	3774	3774	3774	3774	3774	3774	3774	3774	3774	3774	3774	3774	3774	3774	3774	3774	3774	3774	3774	3774	3774	3774	3774	3774	3774	3774	3774
ALS_bigenic delta NLS-hTDP-43_na_na_cortex_na_na	GSE65973	bigenic Camk2a-tTa / deltaNLS-hTDP-43	nontransgenic	3774	M103	FTD-ALS_bigenic delta NLS-hTDP-43_na_na_cortex_na_na	sigCnt	1336	788	1238	630	1051	983	466	869	431	388	716	390	300	309	320	310	287	567	309	218	290	170	171	176	134	132	160	144	133	75
ALS_bigenic delta NLS-hTDP-43_na_na_cortex_na_na	GSE65973	bigenic Camk2a-tTa / deltaNLS-hTDP-43	nontransgenic	3774	M103	FTD-ALS_bigenic delta NLS-hTDP-43_na_na_cortex_na_na	sigP	7.56316e-36	1	6.56331e-28	1	5.59637e-35	2.77154e-37	1	3.99977e-31	1	1	7.8023e-37	0.999907	1	1	0.998571	1	1	6.9083e-22	1	1	0.825171	1	1	1	1	1	0.999999	1	0.999993	0.999993
ALS_bigenic delta NLS-hTDP-43_na_na_cortex_na_na	GSE65973	bigenic Camk2a-tTa / deltaNLS-hTDP-43	nontransgenic	3774	M103	FTD-ALS_bigenic delta NLS-hTDP-43_na_na_cortex_na_na	sigCntUp	675	491	665	418	521	502	297	396	286	271	321	268	160	104	183	184	118	247	122	115	157	92	82	99	67	65	76	86	55	36
ALS_bigenic delta NLS-hTDP-43_na_na_cortex_na_na	GSE65973	bigenic Camk2a-tTa / deltaNLS-hTDP-43	nontransgenic	3774	M103	FTD-ALS_bigenic delta NLS-hTDP-43_na_na_cortex_na_na	sigCntDown	661	297	573	212	530	481	169	473	145	117	395	122	140	205	137	126	169	320	187	103	133	78	89	77	67	67	84	58	78	39
ALS_bigenic delta NLS-hTDP-43_na_na_cortex_na_na	GSE65973	bigenic Camk2a-tTa / deltaNLS-hTDP-43	nontransgenic	3774	M103	FTD-ALS_bigenic delta NLS-hTDP-43_na_na_cortex_na_na	adj.P	2.18168e-34	1	1.52399e-26	1	1.59592e-33	8.38166e-36	1	1.02035e-29	1	1	2.31293e-35	1	1	1	1	1	1	1.28248e-20	1	1	1	1	1	1	1	1	1	1	1	1
other_ wild type adult_na_na_Cortex_na_na	GSE66092	adult	embryo	4857	M104	other_ wild type adult_na_na_cortex_na_na	orig.sig.size	4857	4857	4857	4857	4857	4857	4857	4857	4857	4857	4857	4857	4857	4857	4857	4857	4857	4857	4857	4857	4857	4857	4857	4857	4857	4857	4857	4857	4857	4857
other_ wild type adult_na_na_Cortex_na_na	GSE66092	adult	embryo	4857	M104	other_ wild type adult_na_na_cortex_na_na	sigCnt	1503	757	1446	579	1246	1159	614	1085	438	380	941	593	569	688	264	520	582	769	551	387	208	310	350	351	283	275	338	314	276	187
other_ wild type adult_na_na_Cortex_na_na	GSE66092	adult	embryo	4857	M104	other_ wild type adult_na_na_cortex_na_na	sigP	2.32984e-12	1	9.51882e-15	1	1.00466e-26	1.55682e-28	1	1.6335e-37	1	1	4.31747e-62	0.20416	0.321676	2.81855e-05	1	0.165709	0.0767416	1.14906e-44	0.00501415	0.999965	1	0.999804	0.963255	0.00767258	0.999996	0.999282	2.36578e-06	0.000212638	9.43579e-05	4.85109e-06
other_ wild type adult_na_na_Cortex_na_na	GSE66092	adult	embryo	4857	M104	other_ wild type adult_na_na_cortex_na_na	sigCntUp	1116	310	1047	191	992	911	294	871	175	120	789	273	317	412	99	272	327	611	307	181	90	162	161	203	139	138	163	175	154	143
other_ wild type adult_na_na_Cortex_na_na	GSE66092	adult	embryo	4857	M104	other_ wild type adult_na_na_cortex_na_na	sigCntDown	387	447	399	388	254	248	320	214	263	260	152	320	252	276	165	248	255	158	244	206	118	148	189	148	144	137	175	139	122	44
other_ wild type adult_na_na_Cortex_na_na	GSE66092	adult	embryo	4857	M104	other_ wild type adult_na_na_cortex_na_na	adj.P	2.82803e-11	1	1.28171e-13	1	2.25597e-25	3.66024e-27	1	5.00051e-36	1	1	1.89363e-60	0.632727	0.875707	0.00019849	1	0.536623	0.289664	3.8473e-43	0.0254267	1	1	1	1	0.0372938	1	1	1.86772e-05	0.00134808	0.000625163	3.70501e-05
other_wild type axonal-somatodendritic_na_na_na_motoneurons_na	GSE66230	axonal-compartment	somatodendritic-compartment	1099	M105	other_wild type axonal-somatodendritic_na_na_na_motoneurons_na	orig.sig.size	1099	1099	1099	1099	1099	1099	1099	1099	1099	1099	1099	1099	1099	1099	1099	1099	1099	1099	1099	1099	1099	1099	1099	1099	1099	1099	1099	1099	1099	1099
other_wild type axonal-somatodendritic_na_na_na_motoneurons_na	GSE66230	axonal-compartment	somatodendritic-compartment	1099	M105	other_wild type axonal-somatodendritic_na_na_na_motoneurons_na	sigCnt	551	130	519	121	491	443	102	434	60	56	406	150	87	115	31	90	100	324	97	71	69	50	64	61	45	50	58	57	37	32
other_wild type axonal-somatodendritic_na_na_na_motoneurons_na	GSE66230	axonal-compartment	somatodendritic-compartment	1099	M105	other_wild type axonal-somatodendritic_na_na_na_motoneurons_na	sigP	1.14121e-57	1	3.12812e-52	1	4.55485e-74	5.51197e-63	1	5.09662e-75	1	1	3.56865e-98	0.0867826	0.999997	0.996974	1	0.998375	0.99891	1.25638e-69	0.987998	0.999953	0.994777	0.999994	0.998266	0.953818	0.999999	0.999403	0.818278	0.777568	0.994712	0.595016
other_wild type axonal-somatodendritic_na_na_na_motoneurons_na	GSE66230	axonal-compartment	somatodendritic-compartment	1099	M105	other_wild type axonal-somatodendritic_na_na_na_motoneurons_na	sigCntUp	51	60	42	80	37	28	64	31	34	35	16	105	53	72	18	59	68	17	51	55	48	44	54	34	40	43	44	39	23	17
other_wild type axonal-somatodendritic_na_na_na_motoneurons_na	GSE66230	axonal-compartment	somatodendritic-compartment	1099	M105	other_wild type axonal-somatodendritic_na_na_na_motoneurons_na	sigCntDown	500	70	477	41	454	415	38	403	26	21	390	45	34	43	13	31	32	307	46	16	21	6	10	27	5	7	14	18	14	15
other_wild type axonal-somatodendritic_na_na_na_motoneurons_na	GSE66230	axonal-compartment	somatodendritic-compartment	1099	M105	other_wild type axonal-somatodendritic_na_na_na_motoneurons_na	adj.P	4.72877e-56	1	1.20933e-50	1	2.64817e-72	2.49035e-61	1	3.05797e-73	1	1	3.82356e-96	0.320592	1	1	1	1	1	6.45403e-68	1	1	1	1	1	1	1	1	1	1	1	1
other_Atp6ap2Camk2aCre/0_na_P30_hippocampus_na_na	GSE67541	Atp6ap2Camk2aCre/0	wt	39	M106	other_Atp6ap2Camk2aCre/0_na_P30_hippocampus_na_na	orig.sig.size	39	39	39	39	39	39	39	39	39	39	39	39	39	39	39	39	39	39	39	39	39	39	39	39	39	39	39	39	39	39
other_Atp6ap2Camk2aCre/0_na_P30_hippocampus_na_na	GSE67541	Atp6ap2Camk2aCre/0	wt	39	M106	other_Atp6ap2Camk2aCre/0_na_P30_hippocampus_na_na	sigCnt	6	5	7	4	6	5	8	6	2	1	5	5	2	10	2	6	13	1	1	12	1	12	10	3	11	13	2	2	0	1
other_Atp6ap2Camk2aCre/0_na_P30_hippocampus_na_na	GSE67541	Atp6ap2Camk2aCre/0	wt	39	M106	other_Atp6ap2Camk2aCre/0_na_P30_hippocampus_na_na	sigP	0.947579	0.9433	0.845081	0.935492	0.739315	0.784465	0.172983	0.503993	0.934731	0.968704	0.3965	0.330828	0.853179	0.00781586	0.74912	0.10958	6.50388e-05	0.936078	0.929714	3.26144e-05	0.836833	2.93631e-06	0.000142471	0.258041	1.19628e-05	8.96809e-08	0.396633	0.376043	0.855748	0.329784
other_Atp6ap2Camk2aCre/0_na_P30_hippocampus_na_na	GSE67541	Atp6ap2Camk2aCre/0	wt	39	M106	other_Atp6ap2Camk2aCre/0_na_P30_hippocampus_na_na	sigCntUp	3	5	4	2	3	2	5	3	2	1	3	3	1	5	2	2	12	0	1	11	0	11	9	1	9	12	0	1	0	1
other_Atp6ap2Camk2aCre/0_na_P30_hippocampus_na_na	GSE67541	Atp6ap2Camk2aCre/0	wt	39	M106	other_Atp6ap2Camk2aCre/0_na_P30_hippocampus_na_na	sigCntDown	3	0	3	2	3	3	3	3	0	0	2	2	1	5	0	4	1	1	0	1	1	1	1	2	2	1	2	1	0	0
other_Atp6ap2Camk2aCre/0_na_P30_hippocampus_na_na	GSE67541	Atp6ap2Camk2aCre/0	wt	39	M106	other_Atp6ap2Camk2aCre/0_na_P30_hippocampus_na_na	adj.P	1	1	1	1	1	1	0.554196	1	1	1	1	0.894451	1	0.037892	1	0.386935	0.000435917	1	1	0.000227543	1	2.29878e-05	0.000924337	0.748986	8.76182e-05	8.07451e-07	1	0.982698	1	0.892273
other_Mbnl-DKO_na_na_FrontalCortex_na_na	GSE68890	Mbnl-double-knockout	wildtype	727	M107	other_Mbnl-DKO_na_na_cortex_na_na	orig.sig.size	727	727	727	727	727	727	727	727	727	727	727	727	727	727	727	727	727	727	727	727	727	727	727	727	727	727	727	727	727	727
other_Mbnl-DKO_na_na_FrontalCortex_na_na	GSE68890	Mbnl-double-knockout	wildtype	727	M107	other_Mbnl-DKO_na_na_cortex_na_na	sigCnt	238	124	223	112	197	193	115	180	68	60	139	119	112	87	44	103	75	108	69	56	52	42	51	85	37	40	39	78	30	53
other_Mbnl-DKO_na_na_FrontalCortex_na_na	GSE68890	Mbnl-double-knockout	wildtype	727	M107	other_Mbnl-DKO_na_na_cortex_na_na	sigP	0.000908671	1	0.0023397	0.999943	1.46821e-05	1.29313e-07	0.608741	1.28475e-08	0.999981	0.999955	4.97574e-07	0.000169735	0.000835699	0.72932	0.999836	0.000588147	0.857663	0.000234017	0.819549	0.945595	0.809855	0.967911	0.790995	7.40894e-08	0.990313	0.891461	0.65775	7.67752e-09	0.787666	6.16229e-10
other_Mbnl-DKO_na_na_FrontalCortex_na_na	GSE68890	Mbnl-double-knockout	wildtype	727	M107	other_Mbnl-DKO_na_na_cortex_na_na	sigCntUp	140	44	126	47	116	111	22	103	29	25	90	23	21	21	18	13	20	61	20	18	19	10	9	10	10	6	7	11	9	4
other_Mbnl-DKO_na_na_FrontalCortex_na_na	GSE68890	Mbnl-double-knockout	wildtype	727	M107	other_Mbnl-DKO_na_na_cortex_na_na	sigCntDown	98	80	97	65	81	82	93	77	39	35	49	96	91	66	26	90	55	47	49	38	33	32	42	75	27	34	32	67	21	49
other_Mbnl-DKO_na_na_FrontalCortex_na_na	GSE68890	Mbnl-double-knockout	wildtype	727	M107	other_Mbnl-DKO_na_na_cortex_na_na	adj.P	0.00523428	1	0.012561	1	0.000106701	1.14775e-06	1	1.24653e-07	1	1	4.18833e-06	0.00108804	0.0048437	1	1	0.00348429	1	0.00146996	1	1	1	1	1	6.7029e-07	1	1	1	7.4781e-08	1	6.40127e-09
other_wt+T3-treatment_na_na_cerebral cortex_na_na	GSE68949	Wild Type + T3	Wild Type	166	M108	other_wt+T3-treatment_na_na_ cortex_na_na	orig.sig.size	166	166	166	166	166	166	166	166	166	166	166	166	166	166	166	166	166	166	166	166	166	166	166	166	166	166	166	166	166	166
other_wt+T3-treatment_na_na_cerebral cortex_na_na	GSE68949	Wild Type + T3	Wild Type	166	M108	other_wt+T3-treatment_na_na_ cortex_na_na	sigCnt	73	15	80	10	67	70	17	65	6	3	55	18	18	19	3	16	21	56	20	16	2	12	11	16	9	10	11	11	9	8
other_wt+T3-treatment_na_na_cerebral cortex_na_na	GSE68949	Wild Type + T3	Wild Type	166	M108	other_wt+T3-treatment_na_na_ cortex_na_na	sigP	2.94936e-06	1	4.02846e-10	1	3.78429e-09	1.90641e-12	0.985032	2.62644e-12	0.999997	1	4.64792e-12	0.655435	0.600964	0.669091	0.999966	0.604189	0.30684	5.3015e-16	0.239069	0.41789	0.99992	0.508619	0.680815	0.0528373	0.787008	0.570755	0.267421	0.232159	0.291538	0.0672942
other_wt+T3-treatment_na_na_cerebral cortex_na_na	GSE68949	Wild Type + T3	Wild Type	166	M108	other_wt+T3-treatment_na_na_ cortex_na_na	sigCntUp	50	10	54	8	46	48	12	44	6	2	37	12	14	13	3	11	15	39	17	11	2	6	6	11	4	6	9	7	8	5
other_wt+T3-treatment_na_na_cerebral cortex_na_na	GSE68949	Wild Type + T3	Wild Type	166	M108	other_wt+T3-treatment_na_na_ cortex_na_na	sigCntDown	23	5	26	2	21	22	5	21	0	1	18	6	4	6	0	5	6	17	3	5	0	6	5	5	5	4	2	4	1	3
other_wt+T3-treatment_na_na_cerebral cortex_na_na	GSE68949	Wild Type + T3	Wild Type	166	M108	other_wt+T3-treatment_na_na_ cortex_na_na	adj.P	2.30468e-05	1	4.24943e-09	1	3.75923e-08	2.33628e-11	1	3.18228e-11	1	1	5.55972e-11	1	1	1	1	1	0.849472	7.55917e-15	0.707584	1	1	1	1	0.209781	1	1	0.768746	0.692931	0.819847	0.258563
other_H3f3ab;H3.1 rescue_na_E16.5_na_Primary Cortical Neurons_na	GSE69807	Lenti-miR (H3f3a/b) + H3.1 (no stimulation)	Lenti-miR (H3f3a/b) (no stimulation)	19	M109	other_H3f3ab;H3.1 rescue_na_E16.5_na_primary cortical neurons_na	orig.sig.size	19	19	19	19	19	19	19	19	19	19	19	19	19	19	19	19	19	19	19	19	19	19	19	19	19	19	19	19	19	19
other_H3f3ab;H3.1 rescue_na_E16.5_na_Primary Cortical Neurons_na	GSE69807	Lenti-miR (H3f3a/b) + H3.1 (no stimulation)	Lenti-miR (H3f3a/b) (no stimulation)	19	M109	other_H3f3ab;H3.1 rescue_na_E16.5_na_primary cortical neurons_na	sigCnt	4	5	4	4	5	3	3	3	3	2	2	3	2	3	1	5	3	1	2	4	2	2	2	3	3	1	3	1	0	1
other_H3f3ab;H3.1 rescue_na_E16.5_na_Primary Cortical Neurons_na	GSE69807	Lenti-miR (H3f3a/b) + H3.1 (no stimulation)	Lenti-miR (H3f3a/b) (no stimulation)	19	M109	other_H3f3ab;H3.1 rescue_na_E16.5_na_primary cortical neurons_na	sigP	0.695767	0.364714	0.639811	0.414809	0.22778	0.551556	0.417291	0.451466	0.323953	0.484099	0.493365	0.216979	0.423337	0.248924	0.596916	0.0140734	0.19749	0.657522	0.358275	0.0346519	0.218	0.190473	0.206718	0.0396811	0.0528928	0.391431	0.0258066	0.311212	0.62975	0.120916
other_H3f3ab;H3.1 rescue_na_E16.5_na_Primary Cortical Neurons_na	GSE69807	Lenti-miR (H3f3a/b) + H3.1 (no stimulation)	Lenti-miR (H3f3a/b) (no stimulation)	19	M109	other_H3f3ab;H3.1 rescue_na_E16.5_na_primary cortical neurons_na	sigCntUp	2	3	3	3	3	1	1	2	2	1	1	1	1	2	0	3	2	1	1	2	2	2	2	1	2	1	0	0	0	0
other_H3f3ab;H3.1 rescue_na_E16.5_na_Primary Cortical Neurons_na	GSE69807	Lenti-miR (H3f3a/b) + H3.1 (no stimulation)	Lenti-miR (H3f3a/b) (no stimulation)	19	M109	other_H3f3ab;H3.1 rescue_na_E16.5_na_primary cortical neurons_na	sigCntDown	2	2	1	1	2	2	2	1	1	1	1	2	1	1	1	2	1	0	1	2	0	0	0	2	1	0	3	1	0	1
other_H3f3ab;H3.1 rescue_na_E16.5_na_Primary Cortical Neurons_na	GSE69807	Lenti-miR (H3f3a/b) + H3.1 (no stimulation)	Lenti-miR (H3f3a/b) (no stimulation)	19	M109	other_H3f3ab;H3.1 rescue_na_E16.5_na_primary cortical neurons_na	adj.P	1	0.963152	1	1	0.683613	1	1	1	0.879671	1	1	0.658844	1	0.727281	1	0.0645569	0.617414	1	0.951172	0.145609	0.660675	0.599474	0.638806	0.162805	0.209781	1	0.111364	0.857244	1	0.417972
AD_FMN2+/+APP_na_3m_dentate gyrus_na_APP	GSE100070	FMN2_plus_APP	wild type	4953	M11	AD_APP/PS1 FMN2+/+_na_3m_hippocampus_na_APP	orig.sig.size	4953	4953	4953	4953	4953	4953	4953	4953	4953	4953	4953	4953	4953	4953	4953	4953	4953	4953	4953	4953	4953	4953	4953	4953	4953	4953	4953	4953	4953	4953
AD_FMN2+/+APP_na_3m_dentate gyrus_na_APP	GSE100070	FMN2_plus_APP	wild type	4953	M11	AD_APP/PS1 FMN2+/+_na_3m_hippocampus_na_APP	sigCnt	1383	991	1307	817	1105	978	686	918	563	489	751	554	504	606	378	470	551	621	485	442	367	369	396	311	334	343	259	268	233	157
AD_FMN2+/+APP_na_3m_dentate gyrus_na_APP	GSE100070	FMN2_plus_APP	wild type	4953	M11	AD_APP/PS1 FMN2+/+_na_3m_hippocampus_na_APP	sigP	0.0524466	1	0.0618444	1	2.03035e-05	0.00593222	1	2.12164e-06	1	1	3.99164e-11	0.946704	0.99973	0.73717	1	0.986806	0.722845	2.21679e-08	0.935575	0.80231	0.940529	0.410079	0.155988	0.73829	0.877623	0.0715578	0.943024	0.576185	0.488302	0.108472
AD_FMN2+/+APP_na_3m_dentate gyrus_na_APP	GSE100070	FMN2_plus_APP	wild type	4953	M11	AD_APP/PS1 FMN2+/+_na_3m_hippocampus_na_APP	sigCntUp	432	561	370	510	313	269	345	236	354	296	161	215	239	396	255	172	375	138	293	339	243	279	314	110	257	280	132	91	128	39
AD_FMN2+/+APP_na_3m_dentate gyrus_na_APP	GSE100070	FMN2_plus_APP	wild type	4953	M11	AD_APP/PS1 FMN2+/+_na_3m_hippocampus_na_APP	sigCntDown	951	430	937	307	792	709	341	682	209	193	590	339	265	210	123	298	176	483	192	103	124	90	82	201	77	63	127	177	105	118
AD_FMN2+/+APP_na_3m_dentate gyrus_na_APP	GSE100070	FMN2_plus_APP	wild type	4953	M11	AD_APP/PS1 FMN2+/+_na_3m_hippocampus_na_APP	adj.P	0.208673	1	0.240952	1	0.000144612	0.0295037	1	1.6814e-05	1	1	4.46826e-10	1	1	1	1	1	1	2.10189e-07	1	1	1	1	0.513135	1	1	0.272983	1	1	1	0.384507
other_H3f3ab;H3.1 rescue_na_P1_na_Primary Cortical Astrocytes_na	GSE69807	Lenti-miR (H3f3a/b) + H3.1 (no stimulation)	Lenti-miR (H3f3a/b) (no stimulation)	19	M110	other_H3f3ab;H3.1 rescue_na_P1_na_primary cortical astrocytes_na	orig.sig.size	19	19	19	19	19	19	19	19	19	19	19	19	19	19	19	19	19	19	19	19	19	19	19	19	19	19	19	19	19	19
other_H3f3ab;H3.1 rescue_na_P1_na_Primary Cortical Astrocytes_na	GSE69807	Lenti-miR (H3f3a/b) + H3.1 (no stimulation)	Lenti-miR (H3f3a/b) (no stimulation)	19	M110	other_H3f3ab;H3.1 rescue_na_P1_na_primary cortical astrocytes_na	sigCnt	4	5	4	4	5	3	3	3	3	2	2	3	2	3	1	5	3	1	2	4	2	2	2	3	3	1	3	1	0	1
other_H3f3ab;H3.1 rescue_na_P1_na_Primary Cortical Astrocytes_na	GSE69807	Lenti-miR (H3f3a/b) + H3.1 (no stimulation)	Lenti-miR (H3f3a/b) (no stimulation)	19	M110	other_H3f3ab;H3.1 rescue_na_P1_na_primary cortical astrocytes_na	sigP	0.695767	0.364714	0.639811	0.414809	0.22778	0.551556	0.417291	0.451466	0.323953	0.484099	0.493365	0.216979	0.423337	0.248924	0.596916	0.0140734	0.19749	0.657522	0.358275	0.0346519	0.218	0.190473	0.206718	0.0396811	0.0528928	0.391431	0.0258066	0.311212	0.62975	0.120916
other_H3f3ab;H3.1 rescue_na_P1_na_Primary Cortical Astrocytes_na	GSE69807	Lenti-miR (H3f3a/b) + H3.1 (no stimulation)	Lenti-miR (H3f3a/b) (no stimulation)	19	M110	other_H3f3ab;H3.1 rescue_na_P1_na_primary cortical astrocytes_na	sigCntUp	2	3	3	3	3	1	1	2	2	1	1	1	1	2	0	3	2	1	1	2	2	2	2	1	2	1	0	0	0	0
other_H3f3ab;H3.1 rescue_na_P1_na_Primary Cortical Astrocytes_na	GSE69807	Lenti-miR (H3f3a/b) + H3.1 (no stimulation)	Lenti-miR (H3f3a/b) (no stimulation)	19	M110	other_H3f3ab;H3.1 rescue_na_P1_na_primary cortical astrocytes_na	sigCntDown	2	2	1	1	2	2	2	1	1	1	1	2	1	1	1	2	1	0	1	2	0	0	0	2	1	0	3	1	0	1
other_H3f3ab;H3.1 rescue_na_P1_na_Primary Cortical Astrocytes_na	GSE69807	Lenti-miR (H3f3a/b) + H3.1 (no stimulation)	Lenti-miR (H3f3a/b) (no stimulation)	19	M110	other_H3f3ab;H3.1 rescue_na_P1_na_primary cortical astrocytes_na	adj.P	1	0.963152	1	1	0.683613	1	1	1	0.879671	1	1	0.658844	1	0.727281	1	0.0645569	0.617414	1	0.951172	0.145609	0.660675	0.599474	0.638806	0.162805	0.209781	1	0.111364	0.857244	1	0.417972
other_H3f3ab;H3.3 rescue_na_E16.5_na_Primary Cortical Neurons_na	GSE69807	Lenti-miR (H3f3a/b) + H3.3 (no stimulation)	Lenti-miR (H3f3a/b) (no stimulation)	18	M111	other_H3f3ab;H3.3 rescue_na_E16.5_na_primary cortical neurons_na	orig.sig.size	18	18	18	18	18	18	18	18	18	18	18	18	18	18	18	18	18	18	18	18	18	18	18	18	18	18	18	18	18	18
other_H3f3ab;H3.3 rescue_na_E16.5_na_Primary Cortical Neurons_na	GSE69807	Lenti-miR (H3f3a/b) + H3.3 (no stimulation)	Lenti-miR (H3f3a/b) (no stimulation)	18	M111	other_H3f3ab;H3.3 rescue_na_E16.5_na_primary cortical neurons_na	sigCnt	3	4	3	9	3	1	2	2	4	0	0	3	2	1	1	2	0	1	0	1	6	0	0	3	0	0	1	2	1	2
other_H3f3ab;H3.3 rescue_na_E16.5_na_Primary Cortical Neurons_na	GSE69807	Lenti-miR (H3f3a/b) + H3.3 (no stimulation)	Lenti-miR (H3f3a/b) (no stimulation)	18	M111	other_H3f3ab;H3.3 rescue_na_E16.5_na_primary cortical neurons_na	sigP	0.780859	0.45873	0.735908	0.00113571	0.536837	0.884784	0.579302	0.610367	0.102585	0.915461	0.918384	0.16246	0.352749	0.689891	0.5351	0.29085	0.89223	0.595779	0.86674	0.516503	0.000295234	0.757651	0.771916	0.0272151	0.742902	0.711621	0.279376	0.0755415	0.213508	0.0155616
other_H3f3ab;H3.3 rescue_na_E16.5_na_Primary Cortical Neurons_na	GSE69807	Lenti-miR (H3f3a/b) + H3.3 (no stimulation)	Lenti-miR (H3f3a/b) (no stimulation)	18	M111	other_H3f3ab;H3.3 rescue_na_E16.5_na_primary cortical neurons_na	sigCntUp	3	2	1	4	3	1	0	2	1	0	0	0	0	1	1	0	0	1	0	1	4	0	0	0	0	0	0	0	0	0
other_H3f3ab;H3.3 rescue_na_E16.5_na_Primary Cortical Neurons_na	GSE69807	Lenti-miR (H3f3a/b) + H3.3 (no stimulation)	Lenti-miR (H3f3a/b) (no stimulation)	18	M111	other_H3f3ab;H3.3 rescue_na_E16.5_na_primary cortical neurons_na	sigCntDown	0	2	2	5	0	0	2	0	3	0	0	3	2	0	0	2	0	0	0	0	2	0	0	3	0	0	1	2	1	2
other_H3f3ab;H3.3 rescue_na_E16.5_na_Primary Cortical Neurons_na	GSE69807	Lenti-miR (H3f3a/b) + H3.3 (no stimulation)	Lenti-miR (H3f3a/b) (no stimulation)	18	M111	other_H3f3ab;H3.3 rescue_na_E16.5_na_primary cortical neurons_na	adj.P	1	1	1	0.00645288	1	1	1	1	0.368227	1	1	0.528384	0.939829	1	1	0.818756	1	1	1	1	0.00182393	1	1	0.117038	1	1	0.791583	0.286167	0.65253	0.0709067
other_H3f3ab;H3.3 rescue_na_P1_na_Primary Cortical Astrocytes_na	GSE69807	Lenti-miR (H3f3a/b) + H3.3 (no stimulation)	Lenti-miR (H3f3a/b) (no stimulation)	18	M112	other_H3f3ab;H3.3 rescue_na_P1_na_primary cortical astrocytes_na	orig.sig.size	18	18	18	18	18	18	18	18	18	18	18	18	18	18	18	18	18	18	18	18	18	18	18	18	18	18	18	18	18	18
other_H3f3ab;H3.3 rescue_na_P1_na_Primary Cortical Astrocytes_na	GSE69807	Lenti-miR (H3f3a/b) + H3.3 (no stimulation)	Lenti-miR (H3f3a/b) (no stimulation)	18	M112	other_H3f3ab;H3.3 rescue_na_P1_na_primary cortical astrocytes_na	sigCnt	3	4	3	9	3	1	2	2	4	0	0	3	2	1	1	2	0	1	0	1	6	0	0	3	0	0	1	2	1	2
other_H3f3ab;H3.3 rescue_na_P1_na_Primary Cortical Astrocytes_na	GSE69807	Lenti-miR (H3f3a/b) + H3.3 (no stimulation)	Lenti-miR (H3f3a/b) (no stimulation)	18	M112	other_H3f3ab;H3.3 rescue_na_P1_na_primary cortical astrocytes_na	sigP	0.780859	0.45873	0.735908	0.00113571	0.536837	0.884784	0.579302	0.610367	0.102585	0.915461	0.918384	0.16246	0.352749	0.689891	0.5351	0.29085	0.89223	0.595779	0.86674	0.516503	0.000295234	0.757651	0.771916	0.0272151	0.742902	0.711621	0.279376	0.0755415	0.213508	0.0155616
other_H3f3ab;H3.3 rescue_na_P1_na_Primary Cortical Astrocytes_na	GSE69807	Lenti-miR (H3f3a/b) + H3.3 (no stimulation)	Lenti-miR (H3f3a/b) (no stimulation)	18	M112	other_H3f3ab;H3.3 rescue_na_P1_na_primary cortical astrocytes_na	sigCntUp	3	2	1	4	3	1	0	2	1	0	0	0	0	1	1	0	0	1	0	1	4	0	0	0	0	0	0	0	0	0
other_H3f3ab;H3.3 rescue_na_P1_na_Primary Cortical Astrocytes_na	GSE69807	Lenti-miR (H3f3a/b) + H3.3 (no stimulation)	Lenti-miR (H3f3a/b) (no stimulation)	18	M112	other_H3f3ab;H3.3 rescue_na_P1_na_primary cortical astrocytes_na	sigCntDown	0	2	2	5	0	0	2	0	3	0	0	3	2	0	0	2	0	0	0	0	2	0	0	3	0	0	1	2	1	2
other_H3f3ab;H3.3 rescue_na_P1_na_Primary Cortical Astrocytes_na	GSE69807	Lenti-miR (H3f3a/b) + H3.3 (no stimulation)	Lenti-miR (H3f3a/b) (no stimulation)	18	M112	other_H3f3ab;H3.3 rescue_na_P1_na_primary cortical astrocytes_na	adj.P	1	1	1	0.00645288	1	1	1	1	0.368227	1	1	0.528384	0.939829	1	1	0.818756	1	1	1	1	0.00182393	1	1	0.117038	1	1	0.791583	0.286167	0.65253	0.0709067
other_H3f3ab;KCl-5hr_na_E16.5_na_Primary Cortical Neurons_na	GSE69807	Lenti-miR (H3f3a/b) KCl 5 hr	Lenti-miR (-) KCl 5 hr	55	M113	other_H3f3ab;KCl-5hr_na_E16.5_na_primary cortical neurons_na	orig.sig.size	55	55	55	55	55	55	55	55	55	55	55	55	55	55	55	55	55	55	55	55	55	55	55	55	55	55	55	55	55	55
other_H3f3ab;KCl-5hr_na_E16.5_na_Primary Cortical Neurons_na	GSE69807	Lenti-miR (H3f3a/b) KCl 5 hr	Lenti-miR (-) KCl 5 hr	55	M113	other_H3f3ab;KCl-5hr_na_E16.5_na_primary cortical neurons_na	sigCnt	18	8	17	4	15	10	8	13	4	2	9	6	2	8	4	5	7	9	8	6	4	4	4	1	2	3	3	3	1	3
other_H3f3ab;KCl-5hr_na_E16.5_na_Primary Cortical Neurons_na	GSE69807	Lenti-miR (H3f3a/b) KCl 5 hr	Lenti-miR (-) KCl 5 hr	55	M113	other_H3f3ab;KCl-5hr_na_E16.5_na_primary cortical neurons_na	sigP	0.237508	0.966627	0.244504	0.996882	0.138205	0.564886	0.620034	0.103021	0.935086	0.984569	0.213951	0.562907	0.97334	0.321631	0.681796	0.582271	0.361424	0.092643	0.155448	0.306392	0.511426	0.451516	0.487387	0.905382	0.804591	0.548971	0.436696	0.411435	0.777555	0.0969575
other_H3f3ab;KCl-5hr_na_E16.5_na_Primary Cortical Neurons_na	GSE69807	Lenti-miR (H3f3a/b) KCl 5 hr	Lenti-miR (-) KCl 5 hr	55	M113	other_H3f3ab;KCl-5hr_na_E16.5_na_primary cortical neurons_na	sigCntUp	7	4	6	1	5	4	6	4	1	0	3	4	1	5	2	3	4	3	4	4	2	2	3	1	2	2	1	2	1	3
other_H3f3ab;KCl-5hr_na_E16.5_na_Primary Cortical Neurons_na	GSE69807	Lenti-miR (H3f3a/b) KCl 5 hr	Lenti-miR (-) KCl 5 hr	55	M113	other_H3f3ab;KCl-5hr_na_E16.5_na_primary cortical neurons_na	sigCntDown	11	4	11	3	10	6	2	9	3	2	6	2	1	3	2	2	3	6	4	2	2	2	1	0	0	1	2	1	0	0
other_H3f3ab;KCl-5hr_na_E16.5_na_Primary Cortical Neurons_na	GSE69807	Lenti-miR (H3f3a/b) KCl 5 hr	Lenti-miR (-) KCl 5 hr	55	M113	other_H3f3ab;KCl-5hr_na_E16.5_na_primary cortical neurons_na	adj.P	0.704354	1	0.718567	1	0.467542	1	1	0.369274	1	1	0.653087	1	1	0.875707	1	1	0.958176	0.338443	0.511791	0.849472	1	1	1	1	1	1	1	1	1	0.351465
other_H3f3ab_na_E16.5_na_Primary Cortical Neurons_na	GSE69807	Lenti-miR (H3f3a/b) (no stimulation)	Lenti-miR (-) (no stimulation)	37	M114	other_H3f3ab_na_E16.5_na_primary cortical neurons_na	orig.sig.size	37	37	37	37	37	37	37	37	37	37	37	37	37	37	37	37	37	37	37	37	37	37	37	37	37	37	37	37	37	37
other_H3f3ab_na_E16.5_na_Primary Cortical Neurons_na	GSE69807	Lenti-miR (H3f3a/b) (no stimulation)	Lenti-miR (-) (no stimulation)	37	M114	other_H3f3ab_na_E16.5_na_primary cortical neurons_na	sigCnt	2	3	3	1	2	0	3	1	2	2	1	1	1	9	2	3	2	1	2	6	1	2	7	1	6	3	3	2	0	1
other_H3f3ab_na_E16.5_na_Primary Cortical Neurons_na	GSE69807	Lenti-miR (H3f3a/b) (no stimulation)	Lenti-miR (-) (no stimulation)	37	M114	other_H3f3ab_na_E16.5_na_primary cortical neurons_na	sigP	0.997363	0.970168	0.982087	0.994762	0.975201	0.99884	0.782995	0.979939	0.854854	0.791178	0.930816	0.910311	0.900647	0.00452066	0.609979	0.430939	0.730596	0.873426	0.666949	0.0252709	0.739538	0.434261	0.00250067	0.630722	0.00653586	0.157594	0.108102	0.260748	0.791844	0.246815
other_H3f3ab_na_E16.5_na_Primary Cortical Neurons_na	GSE69807	Lenti-miR (H3f3a/b) (no stimulation)	Lenti-miR (-) (no stimulation)	37	M114	other_H3f3ab_na_E16.5_na_primary cortical neurons_na	sigCntUp	2	3	3	1	2	0	3	1	2	2	1	1	1	9	2	3	2	1	2	6	1	2	7	1	6	3	3	2	0	1
other_H3f3ab_na_E16.5_na_Primary Cortical Neurons_na	GSE69807	Lenti-miR (H3f3a/b) (no stimulation)	Lenti-miR (-) (no stimulation)	37	M114	other_H3f3ab_na_E16.5_na_primary cortical neurons_na	sigCntDown	0	0	0	0	0	0	0	0	0	0	0	0	0	0	0	0	0	0	0	0	0	0	0	0	0	0	0	0	0	0
other_H3f3ab_na_E16.5_na_Primary Cortical Neurons_na	GSE69807	Lenti-miR (H3f3a/b) (no stimulation)	Lenti-miR (-) (no stimulation)	37	M114	other_H3f3ab_na_E16.5_na_primary cortical neurons_na	adj.P	1	1	1	1	1	1	1	1	1	1	1	1	1	0.0231118	1	1	1	1	1	0.109556	1	1	0.0133774	1	0.0321225	0.517042	0.383885	0.754769	1	0.723651
other_H3f3ab_na_P1_na_Primary Cortical Astrocytes_na	GSE69807	Lenti-miR (H3f3a/b) (no stimulation)	Lenti-miR (-)	851	M115	other_H3f3ab_na_P1_na_primary cortical astrocytes_na	orig.sig.size	851	851	851	851	851	851	851	851	851	851	851	851	851	851	851	851	851	851	851	851	851	851	851	851	851	851	851	851	851	851
other_H3f3ab_na_P1_na_Primary Cortical Astrocytes_na	GSE69807	Lenti-miR (H3f3a/b) (no stimulation)	Lenti-miR (-)	851	M115	other_H3f3ab_na_P1_na_primary cortical astrocytes_na	sigCnt	562	66	523	34	511	483	47	484	22	14	442	43	34	46	16	36	29	359	37	20	15	17	16	29	17	16	13	16	11	15
other_H3f3ab_na_P1_na_Primary Cortical Astrocytes_na	GSE69807	Lenti-miR (H3f3a/b) (no stimulation)	Lenti-miR (-)	851	M115	other_H3f3ab_na_P1_na_primary cortical astrocytes_na	sigP	4.84785e-135	1	1.72872e-116	1	4.76854e-153	1.53492e-147	1	6.66849e-172	1	1	3.209e-185	1	1	1	1	1	1	1.4253e-137	1	1	1	1	1	0.999981	1	1	1	1	1	0.985803
other_H3f3ab_na_P1_na_Primary Cortical Astrocytes_na	GSE69807	Lenti-miR (H3f3a/b) (no stimulation)	Lenti-miR (-)	851	M115	other_H3f3ab_na_P1_na_primary cortical astrocytes_na	sigCntUp	560	64	521	28	510	481	38	482	21	11	441	38	26	38	13	30	24	358	31	18	13	15	14	25	14	14	8	15	9	15
other_H3f3ab_na_P1_na_Primary Cortical Astrocytes_na	GSE69807	Lenti-miR (H3f3a/b) (no stimulation)	Lenti-miR (-)	851	M115	other_H3f3ab_na_P1_na_primary cortical astrocytes_na	sigCntDown	2	2	2	6	1	2	9	2	1	3	1	5	8	8	3	6	5	1	6	2	2	2	2	4	3	2	5	1	2	0
other_H3f3ab_na_P1_na_Primary Cortical Astrocytes_na	GSE69807	Lenti-miR (H3f3a/b) (no stimulation)	Lenti-miR (-)	851	M115	other_H3f3ab_na_P1_na_primary cortical astrocytes_na	adj.P	2.27243e-132	1	3.6015e-114	1	5.96067e-150	1.64455e-144	1	2.50068e-168	1	1	2.40675e-181	1	1	1	1	1	1	7.63553e-135	1	1	1	1	1	1	1	1	1	1	1	1
other_KCl-2hr_na_E16.5_na_Primary Cortical Neurons_na	GSE69807	KCl 2 hr	Control (no stimulation) 2 hr	7220	M116	other_KCl-2hr_na_E16.5_na_primary cortical neurons_na	orig.sig.size	7220	7220	7220	7220	7220	7220	7220	7220	7220	7220	7220	7220	7220	7220	7220	7220	7220	7220	7220	7220	7220	7220	7220	7220	7220	7220	7220	7220	7220	7220
other_KCl-2hr_na_E16.5_na_Primary Cortical Neurons_na	GSE69807	KCl 2 hr	Control (no stimulation) 2 hr	7220	M116	other_KCl-2hr_na_E16.5_na_primary cortical neurons_na	sigCnt	1660	1573	1635	1301	1270	1155	1092	1011	941	850	764	804	751	650	627	672	690	658	607	548	434	451	441	435	366	373	336	359	277	175
other_KCl-2hr_na_E16.5_na_Primary Cortical Neurons_na	GSE69807	KCl 2 hr	Control (no stimulation) 2 hr	7220	M116	other_KCl-2hr_na_E16.5_na_primary cortical neurons_na	sigP	1	1	1	1	1	1	0.98663	1	0.999254	0.990955	1	0.984986	0.999873	1	0.999317	0.999813	1	1	1	1	1	1	1	0.975039	1	1	1	0.992635	0.999999	0.999768
other_KCl-2hr_na_E16.5_na_Primary Cortical Neurons_na	GSE69807	KCl 2 hr	Control (no stimulation) 2 hr	7220	M116	other_KCl-2hr_na_E16.5_na_primary cortical neurons_na	sigCntUp	760	584	747	489	606	572	387	525	323	291	381	329	298	367	203	267	368	350	287	280	207	236	244	178	207	206	149	142	126	77
other_KCl-2hr_na_E16.5_na_Primary Cortical Neurons_na	GSE69807	KCl 2 hr	Control (no stimulation) 2 hr	7220	M116	other_KCl-2hr_na_E16.5_na_primary cortical neurons_na	sigCntDown	900	989	888	812	664	583	705	486	618	559	383	475	453	283	424	405	322	308	320	268	227	215	197	257	159	167	187	217	151	98
other_KCl-2hr_na_E16.5_na_Primary Cortical Neurons_na	GSE69807	KCl 2 hr	Control (no stimulation) 2 hr	7220	M116	other_KCl-2hr_na_E16.5_na_primary cortical neurons_na	adj.P	1	1	1	1	1	1	1	1	1	1	1	1	1	1	1	1	1	1	1	1	1	1	1	1	1	1	1	1	1	1
other_KCl-30min_na_E16.5_na_Primary Cortical Neurons_na	GSE69807	KCl 30 min	Control (no stimulation) 30 min	376	M117	other_KCl-30min_na_E16.5_na_primary cortical neurons_na	orig.sig.size	376	376	376	376	376	376	376	376	376	376	376	376	376	376	376	376	376	376	376	376	376	376	376	376	376	376	376	376	376	376
other_KCl-30min_na_E16.5_na_Primary Cortical Neurons_na	GSE69807	KCl 30 min	Control (no stimulation) 30 min	376	M117	other_KCl-30min_na_E16.5_na_primary cortical neurons_na	sigCnt	81	84	99	57	71	71	65	51	46	48	40	46	38	38	31	39	45	35	28	40	10	28	27	24	29	26	18	25	12	8
other_KCl-30min_na_E16.5_na_Primary Cortical Neurons_na	GSE69807	KCl 30 min	Control (no stimulation) 30 min	376	M117	other_KCl-30min_na_E16.5_na_primary cortical neurons_na	sigP	0.974938	0.563272	0.176609	0.985365	0.592196	0.259424	0.108348	0.878268	0.722921	0.274036	0.787344	0.240624	0.661955	0.848748	0.683149	0.315011	0.208584	0.664478	0.939285	0.0874893	0.999968	0.33582	0.499749	0.380629	0.198181	0.245563	0.653055	0.0878509	0.869772	0.733151
other_KCl-30min_na_E16.5_na_Primary Cortical Neurons_na	GSE69807	KCl 30 min	Control (no stimulation) 30 min	376	M117	other_KCl-30min_na_E16.5_na_primary cortical neurons_na	sigCntUp	20	16	25	10	20	19	8	14	3	5	9	9	3	13	7	5	22	12	5	13	1	15	12	4	16	11	1	4	2	0
other_KCl-30min_na_E16.5_na_Primary Cortical Neurons_na	GSE69807	KCl 30 min	Control (no stimulation) 30 min	376	M117	other_KCl-30min_na_E16.5_na_primary cortical neurons_na	sigCntDown	61	68	74	47	51	52	57	37	43	43	31	37	35	25	24	34	23	23	23	27	9	13	15	20	13	15	17	21	10	8
other_KCl-30min_na_E16.5_na_Primary Cortical Neurons_na	GSE69807	KCl 30 min	Control (no stimulation) 30 min	376	M117	other_KCl-30min_na_E16.5_na_primary cortical neurons_na	adj.P	1	1	0.564279	1	1	0.75123	0.384396	1	1	0.783428	1	0.711064	1	1	1	0.863178	0.642191	1	1	0.322759	1	0.90621	1	0.989901	0.619317	0.72092	1	0.323775	1	1
other_KCl-5hr_na_E16.5_na_Primary Cortical Neurons_na	GSE69807	KCl 5 hr	Control (no stimulation) 5 hr	9162	M118	other_KCl-5hr_na_E16.5_na_primary cortical neurons_na	orig.sig.size	9162	9162	9162	9162	9162	9162	9162	9162	9162	9162	9162	9162	9162	9162	9162	9162	9162	9162	9162	9162	9162	9162	9162	9162	9162	9162	9162	9162	9162	9162
other_KCl-5hr_na_E16.5_na_Primary Cortical Neurons_na	GSE69807	KCl 5 hr	Control (no stimulation) 5 hr	9162	M118	other_KCl-5hr_na_E16.5_na_primary cortical neurons_na	sigCnt	2322	2059	2261	1705	1754	1611	1345	1396	1224	1111	1095	1024	948	807	847	886	810	906	779	645	596	515	520	556	416	418	428	462	366	225
other_KCl-5hr_na_E16.5_na_Primary Cortical Neurons_na	GSE69807	KCl 5 hr	Control (no stimulation) 5 hr	9162	M118	other_KCl-5hr_na_E16.5_na_primary cortical neurons_na	sigP	1	1	0.999702	1	1	0.999988	1	1	0.998749	0.959017	0.999575	0.998444	1	1	0.928871	0.998899	1	0.999811	1	1	1	1	1	0.994064	1	1	1	0.998196	1	0.999994
other_KCl-5hr_na_E16.5_na_Primary Cortical Neurons_na	GSE69807	KCl 5 hr	Control (no stimulation) 5 hr	9162	M118	other_KCl-5hr_na_E16.5_na_primary cortical neurons_na	sigCntUp	1196	804	1205	644	953	877	560	780	460	416	644	548	467	548	250	453	533	543	430	419	247	333	371	290	291	289	269	257	205	131
other_KCl-5hr_na_E16.5_na_Primary Cortical Neurons_na	GSE69807	KCl 5 hr	Control (no stimulation) 5 hr	9162	M118	other_KCl-5hr_na_E16.5_na_primary cortical neurons_na	sigCntDown	1126	1255	1056	1061	801	734	785	616	764	695	451	476	481	259	597	433	277	363	349	226	349	182	149	266	125	129	159	205	161	94
other_KCl-5hr_na_E16.5_na_Primary Cortical Neurons_na	GSE69807	KCl 5 hr	Control (no stimulation) 5 hr	9162	M118	other_KCl-5hr_na_E16.5_na_primary cortical neurons_na	adj.P	1	1	1	1	1	1	1	1	1	1	1	1	1	1	1	1	1	1	1	1	1	1	1	1	1	1	1	1	1	1
ALS_Satb1-siRNA-KD_na_na_midbrain_na_na	GSE70133	Satb1-siRNA-KnockDown	Satb1-siRNA-Control	2751	M119	other-neurodevelopment_Satb1-KD_na_na_midbrain_dopaminergic neurons_na	orig.sig.size	2751	2751	2751	2751	2751	2751	2751	2751	2751	2751	2751	2751	2751	2751	2751	2751	2751	2751	2751	2751	2751	2751	2751	2751	2751	2751	2751	2751	2751	2751
ALS_Satb1-siRNA-KD_na_na_midbrain_na_na	GSE70133	Satb1-siRNA-KnockDown	Satb1-siRNA-Control	2751	M119	other-neurodevelopment_Satb1-KD_na_na_midbrain_dopaminergic neurons_na	sigCnt	876	596	791	493	679	636	421	573	336	274	457	309	326	300	232	294	256	359	253	195	240	158	161	189	119	117	157	183	119	100
ALS_Satb1-siRNA-KD_na_na_midbrain_na_na	GSE70133	Satb1-siRNA-KnockDown	Satb1-siRNA-Control	2751	M119	other-neurodevelopment_Satb1-KD_na_na_midbrain_dopaminergic neurons_na	sigP	2.098e-07	0.999981	0.00101787	0.999998	1.22976e-07	4.83293e-09	0.957229	4.95799e-09	0.999932	1	7.4062e-10	0.950942	0.452107	0.999759	0.997065	0.416655	0.999996	4.03714e-05	0.99734	1	0.10459	0.999989	0.999998	0.307705	1	1	0.608586	0.00533716	0.920775	0.0187827
ALS_Satb1-siRNA-KD_na_na_midbrain_na_na	GSE70133	Satb1-siRNA-KnockDown	Satb1-siRNA-Control	2751	M119	other-neurodevelopment_Satb1-KD_na_na_midbrain_dopaminergic neurons_na	sigCntUp	240	217	231	154	181	171	215	143	127	97	123	194	208	202	85	187	175	106	158	125	50	102	120	122	87	85	110	132	78	78
ALS_Satb1-siRNA-KD_na_na_midbrain_na_na	GSE70133	Satb1-siRNA-KnockDown	Satb1-siRNA-Control	2751	M119	other-neurodevelopment_Satb1-KD_na_na_midbrain_dopaminergic neurons_na	sigCntDown	636	379	560	339	498	465	206	430	209	177	334	115	118	98	147	107	81	253	95	70	190	56	41	67	32	32	47	51	41	22
ALS_Satb1-siRNA-KD_na_na_midbrain_na_na	GSE70133	Satb1-siRNA-KnockDown	Satb1-siRNA-Control	2751	M119	other-neurodevelopment_Satb1-KD_na_na_midbrain_dopaminergic neurons_na	adj.P	1.82965e-06	1	0.00581419	1	1.09409e-06	4.76307e-08	1	4.87991e-08	1	1	7.64051e-09	1	1	1	1	1	1	0.00027804	1	1	0.373535	1	1	0.850641	1	1	1	0.0269372	1	0.0839072
AD_APP_na_4m_dentate gyrus_na_APP	GSE100070	APP	wild type	457	M12	AD_APP/PS1_na_4m_hippocampus_na_APP	orig.sig.size	457	457	457	457	457	457	457	457	457	457	457	457	457	457	457	457	457	457	457	457	457	457	457	457	457	457	457	457	457	457
AD_APP_na_4m_dentate gyrus_na_APP	GSE100070	APP	wild type	457	M12	AD_APP/PS1_na_4m_hippocampus_na_APP	sigCnt	30	22	30	15	21	27	20	25	13	10	19	24	26	202	11	24	199	20	32	210	6	200	199	14	201	198	25	14	10	12
AD_APP_na_4m_dentate gyrus_na_APP	GSE100070	APP	wild type	457	M12	AD_APP/PS1_na_4m_hippocampus_na_APP	sigP	1	1	1	1	1	1	1	1	1	1	1	0.999997	0.999958	4.21656e-72	1	0.99982	4.18225e-77	0.999997	0.984148	1.62673e-105	1	2.56587e-114	1.16796e-109	0.998604	4.03171e-119	3.03485e-123	0.438929	0.984713	0.99434	0.533138
AD_APP_na_4m_dentate gyrus_na_APP	GSE100070	APP	wild type	457	M12	AD_APP/PS1_na_4m_hippocampus_na_APP	sigCntUp	12	18	11	15	5	8	16	8	13	9	6	19	23	201	9	19	195	9	29	208	6	196	198	10	198	196	25	11	9	9
AD_APP_na_4m_dentate gyrus_na_APP	GSE100070	APP	wild type	457	M12	AD_APP/PS1_na_4m_hippocampus_na_APP	sigCntDown	18	4	19	0	16	19	4	17	0	1	13	5	3	1	2	5	4	11	3	2	0	4	1	4	3	2	0	3	1	3
AD_APP_na_4m_dentate gyrus_na_APP	GSE100070	APP	wild type	457	M12	AD_APP/PS1_na_4m_hippocampus_na_APP	adj.P	1	1	1	1	1	1	1	1	1	1	1	1	1	2.34253e-70	1	1	2.6139e-75	1	1	2.25934e-103	1	4.69367e-112	1.75194e-107	1	9.75413e-117	8.75439e-121	1	1	1	1
other-cell types_Aldh1l1-GFP subpopulation A_na_na_olfactorybulb_astrocytes_na	GSE72826	A	Neg	221	M120	other-cell types_Aldh1l1-GFP subpopulation A_na_na_olfactorybulb_astrocytes_na	orig.sig.size	221	221	221	221	221	221	221	221	221	221	221	221	221	221	221	221	221	221	221	221	221	221	221	221	221	221	221	221	221	221
other-cell types_Aldh1l1-GFP subpopulation A_na_na_olfactorybulb_astrocytes_na	GSE72826	A	Neg	221	M120	other-cell types_Aldh1l1-GFP subpopulation A_na_na_olfactorybulb_astrocytes_na	sigCnt	48	29	46	19	41	35	33	36	21	10	37	24	44	63	10	36	62	29	47	26	5	22	25	23	18	22	29	17	31	12
other-cell types_Aldh1l1-GFP subpopulation A_na_na_olfactorybulb_astrocytes_na	GSE72826	A	Neg	221	M120	other-cell types_Aldh1l1-GFP subpopulation A_na_na_olfactorybulb_astrocytes_na	sigP	0.968811	0.999973	0.95411	0.999999	0.747938	0.854135	0.632055	0.523435	0.976218	0.999965	0.0326521	0.636759	8.77735e-05	4.08794e-11	0.996328	0.00211643	1.9274e-12	0.0993906	4.86615e-07	0.0846271	0.999737	0.0642579	0.0213378	0.00952846	0.233352	0.019036	8.17825e-06	0.0630629	1.50712e-08	0.0145772
other-cell types_Aldh1l1-GFP subpopulation A_na_na_olfactorybulb_astrocytes_na	GSE72826	A	Neg	221	M120	other-cell types_Aldh1l1-GFP subpopulation A_na_na_olfactorybulb_astrocytes_na	sigCntUp	9	19	12	13	7	5	17	5	17	7	5	12	34	52	7	25	52	5	45	16	3	11	17	13	7	11	28	7	29	4
other-cell types_Aldh1l1-GFP subpopulation A_na_na_olfactorybulb_astrocytes_na	GSE72826	A	Neg	221	M120	other-cell types_Aldh1l1-GFP subpopulation A_na_na_olfactorybulb_astrocytes_na	sigCntDown	39	10	34	6	34	30	16	31	4	3	32	12	10	11	3	11	10	24	2	10	2	11	8	10	11	11	1	10	2	8
other-cell types_Aldh1l1-GFP subpopulation A_na_na_olfactorybulb_astrocytes_na	GSE72826	A	Neg	221	M120	other-cell types_Aldh1l1-GFP subpopulation A_na_na_olfactorybulb_astrocytes_na	adj.P	1	1	1	1	1	1	1	1	1	1	0.138356	1	0.0005836	4.56923e-10	1	0.011436	2.35432e-11	0.358897	4.10069e-06	0.313279	1	0.249061	0.0939717	0.0454313	0.695327	0.0849315	6.11534e-05	0.244809	1.44545e-07	0.0667048
other-cell types_Aldh1l1-GFP subpopulation B_na_na_Brainstem_astrocytes_na	GSE72826	B	Neg	14	M121	other-cell types_Aldh1l1-GFP subpopulation B_na_na_brain stem_astrocytes_na	orig.sig.size	14	14	14	14	14	14	14	14	14	14	14	14	14	14	14	14	14	14	14	14	14	14	14	14	14	14	14	14	14	14
other-cell types_Aldh1l1-GFP subpopulation B_na_na_Brainstem_astrocytes_na	GSE72826	B	Neg	14	M121	other-cell types_Aldh1l1-GFP subpopulation B_na_na_brain stem_astrocytes_na	sigCnt	3	0	3	2	1	1	0	1	2	0	1	0	1	1	2	0	1	0	1	0	0	0	0	1	0	0	0	0	1	1
other-cell types_Aldh1l1-GFP subpopulation B_na_na_Brainstem_astrocytes_na	GSE72826	B	Neg	14	M121	other-cell types_Aldh1l1-GFP subpopulation B_na_na_brain stem_astrocytes_na	sigP	0.410512	0.962808	0.363795	0.452586	0.735582	0.682407	0.874492	0.612739	0.226551	0.797741	0.456848	0.777109	0.402801	0.449077	0.0960293	0.726242	0.398783	0.737868	0.352536	0.685074	0.625811	0.600249	0.615633	0.177072	0.584676	0.552652	0.50083	0.488943	0.10502	0.0458553
other-cell types_Aldh1l1-GFP subpopulation B_na_na_Brainstem_astrocytes_na	GSE72826	B	Neg	14	M121	other-cell types_Aldh1l1-GFP subpopulation B_na_na_brain stem_astrocytes_na	sigCntUp	1	0	1	1	0	0	0	0	1	0	0	0	0	0	1	0	0	0	0	0	0	0	0	1	0	0	0	0	0	0
other-cell types_Aldh1l1-GFP subpopulation B_na_na_Brainstem_astrocytes_na	GSE72826	B	Neg	14	M121	other-cell types_Aldh1l1-GFP subpopulation B_na_na_brain stem_astrocytes_na	sigCntDown	2	0	2	1	1	1	0	1	1	0	1	0	1	1	1	0	1	0	1	0	0	0	0	0	0	0	0	0	1	1
other-cell types_Aldh1l1-GFP subpopulation B_na_na_Brainstem_astrocytes_na	GSE72826	B	Neg	14	M121	other-cell types_Aldh1l1-GFP subpopulation B_na_na_brain stem_astrocytes_na	adj.P	1	1	0.962424	1	1	1	1	1	0.681561	1	1	1	1	1	0.348606	1	1	1	0.939829	1	1	1	1	0.565184	1	1	1	1	0.374713	0.185299
other-cell types_Aldh1l1-GFP subpopulation B_na_na_Cortex_astrocytes_na	GSE72826	B	Neg	811	M122	other-cell types_Aldh1l1-GFP subpopulation B_na_na_cortex_astrocytes_na	orig.sig.size	811	811	811	811	811	811	811	811	811	811	811	811	811	811	811	811	811	811	811	811	811	811	811	811	811	811	811	811	811	811
other-cell types_Aldh1l1-GFP subpopulation B_na_na_Cortex_astrocytes_na	GSE72826	B	Neg	811	M122	other-cell types_Aldh1l1-GFP subpopulation B_na_na_cortex_astrocytes_na	sigCnt	300	140	281	77	256	240	113	228	65	52	211	96	106	127	32	96	131	149	111	81	47	75	71	65	54	65	58	62	59	44
other-cell types_Aldh1l1-GFP subpopulation B_na_na_Cortex_astrocytes_na	GSE72826	B	Neg	811	M122	other-cell types_Aldh1l1-GFP subpopulation B_na_na_cortex_astrocytes_na	sigP	3.74427e-10	1	5.88731e-09	1	1.89686e-14	8.55517e-15	0.959749	2.58598e-17	1	1	2.98086e-26	0.524724	0.0846201	0.0043975	1	0.0812195	1.84464e-05	7.33492e-12	0.00127667	0.242372	0.992571	0.0250421	0.138033	0.04048	0.707293	0.0459952	0.0355399	0.00419152	0.000475084	4.31315e-05
other-cell types_Aldh1l1-GFP subpopulation B_na_na_Cortex_astrocytes_na	GSE72826	B	Neg	811	M122	other-cell types_Aldh1l1-GFP subpopulation B_na_na_cortex_astrocytes_na	sigCntUp	33	68	36	45	27	21	47	17	39	32	8	23	56	109	25	34	115	9	91	74	29	63	63	18	46	59	50	13	53	5
other-cell types_Aldh1l1-GFP subpopulation B_na_na_Cortex_astrocytes_na	GSE72826	B	Neg	811	M122	other-cell types_Aldh1l1-GFP subpopulation B_na_na_cortex_astrocytes_na	sigCntDown	267	72	245	32	229	219	66	211	26	20	203	73	50	18	7	62	16	140	20	7	18	12	8	47	8	6	8	49	6	39
other-cell types_Aldh1l1-GFP subpopulation B_na_na_Cortex_astrocytes_na	GSE72826	B	Neg	811	M122	other-cell types_Aldh1l1-GFP subpopulation B_na_na_cortex_astrocytes_na	adj.P	3.96079e-09	1	5.75682e-08	1	2.52689e-13	1.15402e-13	1	3.88674e-16	1	1	6.51791e-25	1	0.313279	0.0225282	1	0.30336	0.000132264	8.69066e-11	0.00721013	0.71357	1	0.10869	0.467168	0.16563	1	0.185764	0.148827	0.0215318	0.0028505	0.000295151
other-cell types_Aldh1l1-GFP subpopulation B_na_na_olfactorybulb_astrocytes_na	GSE72826	B	Neg	453	M123	other-cell types_Aldh1l1-GFP subpopulation B_na_na_olfactorybulb_astrocytes_na	orig.sig.size	453	453	453	453	453	453	453	453	453	453	453	453	453	453	453	453	453	453	453	453	453	453	453	453	453	453	453	453	453	453
other-cell types_Aldh1l1-GFP subpopulation B_na_na_olfactorybulb_astrocytes_na	GSE72826	B	Neg	453	M123	other-cell types_Aldh1l1-GFP subpopulation B_na_na_olfactorybulb_astrocytes_na	sigCnt	193	43	191	37	173	168	47	163	30	24	162	40	60	90	18	47	91	125	72	45	10	31	44	26	33	35	42	25	41	19
other-cell types_Aldh1l1-GFP subpopulation B_na_na_olfactorybulb_astrocytes_na	GSE72826	B	Neg	453	M123	other-cell types_Aldh1l1-GFP subpopulation B_na_na_olfactorybulb_astrocytes_na	sigP	1.03905e-11	1	1.55496e-13	1	2.07307e-17	1.30626e-19	0.999918	6.33783e-23	1	1	2.82134e-36	0.989673	0.175159	1.27694e-05	0.999999	0.563056	1.09884e-07	8.47539e-24	0.000285078	0.375515	1	0.730908	0.0814076	0.782416	0.498699	0.188363	0.00144014	0.523198	5.81741e-05	0.0668372
other-cell types_Aldh1l1-GFP subpopulation B_na_na_olfactorybulb_astrocytes_na	GSE72826	B	Neg	453	M123	other-cell types_Aldh1l1-GFP subpopulation B_na_na_olfactorybulb_astrocytes_na	sigCntUp	14	19	19	16	11	11	29	11	20	14	7	22	45	80	10	34	84	7	60	39	2	28	41	14	30	32	42	12	38	7
other-cell types_Aldh1l1-GFP subpopulation B_na_na_olfactorybulb_astrocytes_na	GSE72826	B	Neg	453	M123	other-cell types_Aldh1l1-GFP subpopulation B_na_na_olfactorybulb_astrocytes_na	sigCntDown	179	24	172	21	162	157	18	152	10	10	155	18	15	10	8	13	7	118	12	6	8	3	3	12	3	3	0	13	3	12
other-cell types_Aldh1l1-GFP subpopulation B_na_na_olfactorybulb_astrocytes_na	GSE72826	B	Neg	453	M123	other-cell types_Aldh1l1-GFP subpopulation B_na_na_olfactorybulb_astrocytes_na	adj.P	1.21385e-10	1	1.99013e-12	1	3.13468e-16	2.17711e-18	1	1.2251e-21	1	1	8.29806e-35	1	0.560449	9.33438e-05	1	1	9.83445e-07	1.70417e-22	0.00177068	0.982698	1	1	0.30376	1	1	0.593829	0.00804849	1	0.000391733	0.257396
other-cell types_Aldh1l1-GFP subpopulation C_na_na_Brainstem_astrocytes_na	GSE72826	C	Neg	13	M124	other-cell types_Aldh1l1-GFP subpopulation C_na_na_brain stem_astrocytes_na	orig.sig.size	13	13	13	13	13	13	13	13	13	13	13	13	13	13	13	13	13	13	13	13	13	13	13	13	13	13	13	13	13	13
other-cell types_Aldh1l1-GFP subpopulation C_na_na_Brainstem_astrocytes_na	GSE72826	C	Neg	13	M124	other-cell types_Aldh1l1-GFP subpopulation C_na_na_brain stem_astrocytes_na	sigCnt	1	1	1	0	1	1	1	1	2	0	1	0	2	3	0	0	3	1	4	1	0	0	0	2	0	0	2	0	4	0
other-cell types_Aldh1l1-GFP subpopulation C_na_na_Brainstem_astrocytes_na	GSE72826	C	Neg	13	M124	other-cell types_Aldh1l1-GFP subpopulation C_na_na_brain stem_astrocytes_na	sigP	0.907193	0.856955	0.886207	0.950249	0.779831	0.729487	0.637005	0.661784	0.270273	0.825105	0.504175	0.805554	0.17796	0.0670486	0.728896	0.756671	0.0497895	0.407269	0.00697587	0.339507	0.657814	0.632234	0.647647	0.0466722	0.616576	0.584213	0.0331411	0.519211	0.00019795	0.321435
other-cell types_Aldh1l1-GFP subpopulation C_na_na_Brainstem_astrocytes_na	GSE72826	C	Neg	13	M124	other-cell types_Aldh1l1-GFP subpopulation C_na_na_brain stem_astrocytes_na	sigCntUp	1	1	1	0	1	1	1	1	1	0	1	0	1	2	0	0	2	1	3	1	0	0	0	2	0	0	2	0	3	0
other-cell types_Aldh1l1-GFP subpopulation C_na_na_Brainstem_astrocytes_na	GSE72826	C	Neg	13	M124	other-cell types_Aldh1l1-GFP subpopulation C_na_na_brain stem_astrocytes_na	sigCntDown	0	0	0	0	0	0	0	0	1	0	0	0	1	1	0	0	1	0	1	0	0	0	0	0	0	0	0	0	1	0
other-cell types_Aldh1l1-GFP subpopulation C_na_na_Brainstem_astrocytes_na	GSE72826	C	Neg	13	M124	other-cell types_Aldh1l1-GFP subpopulation C_na_na_brain stem_astrocytes_na	adj.P	1	1	1	1	1	1	1	1	0.774274	1	1	1	0.56675	0.257879	1	1	0.199014	1	0.0340619	0.912979	1	1	1	0.188194	1	1	0.140191	1	0.00125816	0.875686
other-cell types_Aldh1l1-GFP subpopulation C_na_na_Cortex_astrocytes_na	GSE72826	C	Neg	554	M125	other-cell types_Aldh1l1-GFP subpopulation C_na_na_cortex_astrocytes_na	orig.sig.size	554	554	554	554	554	554	554	554	554	554	554	554	554	554	554	554	554	554	554	554	554	554	554	554	554	554	554	554	554	554
other-cell types_Aldh1l1-GFP subpopulation C_na_na_Cortex_astrocytes_na	GSE72826	C	Neg	554	M125	other-cell types_Aldh1l1-GFP subpopulation C_na_na_cortex_astrocytes_na	sigCnt	176	80	172	43	156	129	92	134	36	27	128	79	113	122	19	81	117	81	119	42	23	37	42	63	21	26	75	56	75	43
other-cell types_Aldh1l1-GFP subpopulation C_na_na_Cortex_astrocytes_na	GSE72826	C	Neg	554	M125	other-cell types_Aldh1l1-GFP subpopulation C_na_na_cortex_astrocytes_na	sigP	0.0167904	1	0.00485104	1	1.589e-05	0.00569458	0.406148	4.42788e-06	1	1	9.21616e-12	0.0530802	8.36949e-10	2.98974e-10	1	0.000930464	2.57873e-11	0.00226707	6.93065e-15	0.934808	0.999895	0.77338	0.578735	9.56654e-06	0.999682	0.972202	1.48935e-12	6.76928e-06	8.07987e-17	4.30197e-09
other-cell types_Aldh1l1-GFP subpopulation C_na_na_Cortex_astrocytes_na	GSE72826	C	Neg	554	M125	other-cell types_Aldh1l1-GFP subpopulation C_na_na_cortex_astrocytes_na	sigCntUp	37	36	38	24	30	14	27	21	18	13	14	14	61	105	13	30	104	10	108	29	18	28	31	15	14	19	66	8	69	6
other-cell types_Aldh1l1-GFP subpopulation C_na_na_Cortex_astrocytes_na	GSE72826	C	Neg	554	M125	other-cell types_Aldh1l1-GFP subpopulation C_na_na_cortex_astrocytes_na	sigCntDown	139	44	134	19	126	115	65	113	18	14	114	65	52	17	6	51	13	71	11	13	5	9	11	48	7	7	9	48	6	37
other-cell types_Aldh1l1-GFP subpopulation C_na_na_Cortex_astrocytes_na	GSE72826	C	Neg	554	M125	other-cell types_Aldh1l1-GFP subpopulation C_na_na_cortex_astrocytes_na	adj.P	0.0759976	1	0.0246163	1	0.000114812	0.0284729	1	3.39604e-05	1	1	1.08171e-10	0.210413	8.5988e-09	3.17607e-09	1	0.0053516	2.92152e-10	0.0122148	9.36574e-14	1	1	1	1	7.08283e-05	1	1	1.83117e-11	5.10761e-05	1.19055e-15	4.26219e-08
other-cell types_Aldh1l1-GFP subpopulation C_na_na_olfactorybulb_astrocytes_na	GSE72826	C	Neg	393	M126	other-cell types_Aldh1l1-GFP subpopulation C_na_na_olfactorybulb_astrocytes_na	orig.sig.size	393	393	393	393	393	393	393	393	393	393	393	393	393	393	393	393	393	393	393	393	393	393	393	393	393	393	393	393	393	393
other-cell types_Aldh1l1-GFP subpopulation C_na_na_olfactorybulb_astrocytes_na	GSE72826	C	Neg	393	M126	other-cell types_Aldh1l1-GFP subpopulation C_na_na_olfactorybulb_astrocytes_na	sigCnt	125	38	127	23	118	102	43	99	23	13	100	42	91	129	9	54	114	84	116	28	6	19	31	36	14	20	77	29	79	21
other-cell types_Aldh1l1-GFP subpopulation C_na_na_olfactorybulb_astrocytes_na	GSE72826	C	Neg	393	M126	other-cell types_Aldh1l1-GFP subpopulation C_na_na_olfactorybulb_astrocytes_na	sigP	0.0325873	1	0.00274291	1	5.63883e-06	0.000274315	0.998618	1.04458e-05	1	1	3.60364e-12	0.785312	2.9749e-11	1.79997e-26	1	0.0170846	5.00146e-22	2.41202e-10	1.12659e-26	0.940008	1	0.981756	0.455446	0.0198348	0.998744	0.88545	1.87403e-22	0.0539363	3.95896e-29	0.00406228
other-cell types_Aldh1l1-GFP subpopulation C_na_na_olfactorybulb_astrocytes_na	GSE72826	C	Neg	393	M126	other-cell types_Aldh1l1-GFP subpopulation C_na_na_olfactorybulb_astrocytes_na	sigCntUp	22	25	21	14	20	12	23	12	17	9	9	20	74	120	7	38	105	12	113	22	4	14	28	18	8	15	77	10	78	7
other-cell types_Aldh1l1-GFP subpopulation C_na_na_olfactorybulb_astrocytes_na	GSE72826	C	Neg	393	M126	other-cell types_Aldh1l1-GFP subpopulation C_na_na_olfactorybulb_astrocytes_na	sigCntDown	103	13	106	9	98	90	20	87	6	4	91	22	17	9	2	16	9	72	3	6	2	5	3	18	6	5	0	19	1	14
other-cell types_Aldh1l1-GFP subpopulation C_na_na_olfactorybulb_astrocytes_na	GSE72826	C	Neg	393	M126	other-cell types_Aldh1l1-GFP subpopulation C_na_na_olfactorybulb_astrocytes_na	adj.P	0.13816	1	0.0145487	1	4.27616e-05	0.00171019	1	7.69581e-05	1	1	4.33824e-11	1	3.35515e-10	3.99401e-25	1	0.0771896	9.30794e-21	2.57694e-09	2.52223e-25	1	1	1	1	0.0881807	1	1	3.5493e-21	0.213243	9.60914e-28	0.0209252
other-cell types_Aldh1l1-GFP subpopulation D_na_na_Brainstem_astrocytes_na	GSE72826	D	Neg	16	M127	other-cell types_Aldh1l1-GFP subpopulation D_na_na_brain stem_astrocytes_na	orig.sig.size	16	16	16	16	16	16	16	16	16	16	16	16	16	16	16	16	16	16	16	16	16	16	16	16	16	16	16	16	16	16
other-cell types_Aldh1l1-GFP subpopulation D_na_na_Brainstem_astrocytes_na	GSE72826	D	Neg	16	M127	other-cell types_Aldh1l1-GFP subpopulation D_na_na_brain stem_astrocytes_na	sigCnt	3	3	2	1	0	0	1	2	1	1	0	0	2	3	1	1	2	1	4	2	0	1	2	1	2	1	0	0	3	0
other-cell types_Aldh1l1-GFP subpopulation D_na_na_Brainstem_astrocytes_na	GSE72826	D	Neg	16	M127	other-cell types_Aldh1l1-GFP subpopulation D_na_na_brain stem_astrocytes_na	sigP	0.683088	0.569134	0.829735	0.876349	0.976379	0.965862	0.757163	0.520432	0.688295	0.621491	0.890382	0.87091	0.281228	0.133672	0.467065	0.50855	0.277086	0.526042	0.0198961	0.182713	0.738326	0.339992	0.123405	0.282987	0.102613	0.28597	0.612334	0.59969	0.00579613	0.384163
other-cell types_Aldh1l1-GFP subpopulation D_na_na_Brainstem_astrocytes_na	GSE72826	D	Neg	16	M127	other-cell types_Aldh1l1-GFP subpopulation D_na_na_brain stem_astrocytes_na	sigCntUp	0	1	0	0	0	0	0	0	0	0	0	0	1	0	0	0	1	0	2	0	0	0	0	1	0	0	0	0	2	0
other-cell types_Aldh1l1-GFP subpopulation D_na_na_Brainstem_astrocytes_na	GSE72826	D	Neg	16	M127	other-cell types_Aldh1l1-GFP subpopulation D_na_na_brain stem_astrocytes_na	sigCntDown	3	2	2	1	0	0	1	2	1	1	0	0	1	3	1	1	1	1	2	2	0	1	2	0	2	1	0	0	1	0
other-cell types_Aldh1l1-GFP subpopulation D_na_na_Brainstem_astrocytes_na	GSE72826	D	Neg	16	M127	other-cell types_Aldh1l1-GFP subpopulation D_na_na_brain stem_astrocytes_na	adj.P	1	1	1	1	1	1	1	1	1	1	1	1	0.796529	0.45508	1	1	0.78838	1	0.0883484	0.578939	1	0.913629	0.424744	0.800604	0.368227	0.807522	1	1	0.0288843	0.997655
other-cell types_Aldh1l1-GFP subpopulation D_na_na_olfactorybulb_astrocytes_na	GSE72826	D	Neg	52	M128	other-cell types_Aldh1l1-GFP subpopulation D_na_na_olfactorybulb_astrocytes_na	orig.sig.size	52	52	52	52	52	52	52	52	52	52	52	52	52	52	52	52	52	52	52	52	52	52	52	52	52	52	52	52	52	52
other-cell types_Aldh1l1-GFP subpopulation D_na_na_olfactorybulb_astrocytes_na	GSE72826	D	Neg	52	M128	other-cell types_Aldh1l1-GFP subpopulation D_na_na_olfactorybulb_astrocytes_na	sigCnt	11	8	14	1	10	7	2	8	2	1	7	0	3	23	2	4	16	7	4	14	0	13	13	2	16	13	6	2	5	1
other-cell types_Aldh1l1-GFP subpopulation D_na_na_olfactorybulb_astrocytes_na	GSE72826	D	Neg	52	M128	other-cell types_Aldh1l1-GFP subpopulation D_na_na_olfactorybulb_astrocytes_na	sigP	0.815225	0.917874	0.376623	0.99993	0.531436	0.798654	0.994069	0.526102	0.985238	0.993042	0.354689	0.998765	0.871709	2.44546e-09	0.892909	0.64729	4.06937e-05	0.193213	0.65274	5.26696e-05	0.987541	1.89356e-05	2.97363e-05	0.67611	6.01908e-08	4.46226e-06	0.0284947	0.560702	0.0370801	0.464494
other-cell types_Aldh1l1-GFP subpopulation D_na_na_olfactorybulb_astrocytes_na	GSE72826	D	Neg	52	M128	other-cell types_Aldh1l1-GFP subpopulation D_na_na_olfactorybulb_astrocytes_na	sigCntUp	2	2	2	0	2	0	1	1	1	1	1	0	3	12	0	4	7	0	4	4	0	2	5	1	6	4	6	2	5	1
other-cell types_Aldh1l1-GFP subpopulation D_na_na_olfactorybulb_astrocytes_na	GSE72826	D	Neg	52	M128	other-cell types_Aldh1l1-GFP subpopulation D_na_na_olfactorybulb_astrocytes_na	sigCntDown	9	6	12	1	8	7	1	7	1	0	6	0	0	11	2	0	9	7	0	10	0	11	8	1	10	9	0	0	0	0
other-cell types_Aldh1l1-GFP subpopulation D_na_na_olfactorybulb_astrocytes_na	GSE72826	D	Neg	52	M128	other-cell types_Aldh1l1-GFP subpopulation D_na_na_olfactorybulb_astrocytes_na	adj.P	1	1	0.983504	1	1	1	1	1	1	1	0.944662	1	1	2.45529e-08	1	1	0.000280002	0.606318	1	0.000357486	1	0.000135512	0.000208822	1	5.49187e-07	3.41499e-05	0.121982	1	0.154158	1
other-cell types_Aldh1l1-GFP subpopulation E_na_na_Brainstem_astrocytes_na	GSE72826	E	Neg	11	M129	other-cell types_Aldh1l1-GFP subpopulation E_na_na_brain stem_astrocytes_na	orig.sig.size	11	11	11	11	11	11	11	11	11	11	11	11	11	11	11	11	11	11	11	11	11	11	11	11	11	11	11	11	11	11
other-cell types_Aldh1l1-GFP subpopulation E_na_na_Brainstem_astrocytes_na	GSE72826	E	Neg	11	M129	other-cell types_Aldh1l1-GFP subpopulation E_na_na_brain stem_astrocytes_na	sigCnt	1	0	1	1	1	1	2	1	2	2	0	0	0	2	2	0	2	0	0	2	1	2	2	1	2	2	0	0	0	0
other-cell types_Aldh1l1-GFP subpopulation E_na_na_Brainstem_astrocytes_na	GSE72826	E	Neg	11	M129	other-cell types_Aldh1l1-GFP subpopulation E_na_na_brain stem_astrocytes_na	sigP	0.839932	0.949827	0.811931	0.684754	0.683951	0.628805	0.239399	0.558414	0.184382	0.142805	0.770888	0.744506	0.733164	0.14245	0.0754189	0.692011	0.114501	0.703924	0.694325	0.0695576	0.208201	0.0399453	0.0442688	0.151582	0.035952	0.0288134	0.46827	0.456772	0.407115	0.276114
other-cell types_Aldh1l1-GFP subpopulation E_na_na_Brainstem_astrocytes_na	GSE72826	E	Neg	11	M129	other-cell types_Aldh1l1-GFP subpopulation E_na_na_brain stem_astrocytes_na	sigCntUp	1	0	1	0	1	1	1	1	2	2	0	0	0	2	1	0	2	0	0	2	0	2	2	1	2	2	0	0	0	0
other-cell types_Aldh1l1-GFP subpopulation E_na_na_Brainstem_astrocytes_na	GSE72826	E	Neg	11	M129	other-cell types_Aldh1l1-GFP subpopulation E_na_na_brain stem_astrocytes_na	sigCntDown	0	0	0	1	0	0	1	0	0	0	0	0	0	0	1	0	0	0	0	0	1	0	0	0	0	0	0	0	0	0
other-cell types_Aldh1l1-GFP subpopulation E_na_na_Brainstem_astrocytes_na	GSE72826	E	Neg	11	M129	other-cell types_Aldh1l1-GFP subpopulation E_na_na_brain stem_astrocytes_na	adj.P	1	1	1	1	1	1	0.708281	1	0.583488	0.478027	1	1	1	0.478021	0.286111	1	0.400353	1	1	0.266572	0.641539	0.1638	0.179662	0.501278	0.150217	0.123134	1	1	1	0.786799
other_FMN2+/+APP_na_8m_dentate gyrus_na	GSE100070	FMN2_plus_APP	FMN2_minus_APP	396	M13	other_APP/PS1 FMN2+/+_na_8m_hippocampus_na_na	orig.sig.size	396	396	396	396	396	396	396	396	396	396	396	396	396	396	396	396	396	396	396	396	396	396	396	396	396	396	396	396	396	396
other_FMN2+/+APP_na_8m_dentate gyrus_na	GSE100070	FMN2_plus_APP	FMN2_minus_APP	396	M13	other_APP/PS1 FMN2+/+_na_8m_hippocampus_na_na	sigCnt	68	63	60	52	52	51	57	36	38	28	30	48	65	62	24	53	53	27	51	35	20	31	29	41	32	29	26	37	23	33
other_FMN2+/+APP_na_8m_dentate gyrus_na	GSE100070	FMN2_plus_APP	FMN2_minus_APP	396	M13	other_APP/PS1 FMN2+/+_na_8m_hippocampus_na_na	sigP	0.999983	0.999656	0.999997	0.999565	0.999544	0.995355	0.625362	0.99995	0.987427	0.999096	0.997826	0.247516	0.000232615	0.00855204	0.98264	0.00682646	0.0403287	0.985886	0.0175523	0.432507	0.968745	0.226918	0.447657	0.000367602	0.120348	0.146274	0.120933	0.000190672	0.0809675	5.73456e-09
other_FMN2+/+APP_na_8m_dentate gyrus_na	GSE100070	FMN2_plus_APP	FMN2_minus_APP	396	M13	other_APP/PS1 FMN2+/+_na_8m_hippocampus_na_na	sigCntUp	23	23	26	23	21	19	17	14	14	8	12	18	19	38	8	17	26	12	22	22	2	19	22	13	23	21	12	11	8	10
other_FMN2+/+APP_na_8m_dentate gyrus_na	GSE100070	FMN2_plus_APP	FMN2_minus_APP	396	M13	other_APP/PS1 FMN2+/+_na_8m_hippocampus_na_na	sigCntDown	45	40	34	29	31	32	40	22	24	20	18	30	46	24	16	36	27	15	29	13	18	12	7	28	9	8	14	26	15	23
other_FMN2+/+APP_na_8m_dentate gyrus_na	GSE100070	FMN2_plus_APP	FMN2_minus_APP	396	M13	other_APP/PS1 FMN2+/+_na_8m_hippocampus_na_na	adj.P	1	1	1	1	1	1	1	1	1	1	1	0.72458	0.0014636	0.0411419	1	0.0334194	0.165191	1	0.0789695	1	1	0.682391	1	0.00224696	0.417009	0.486931	0.417972	0.00121498	0.302569	5.61478e-08
other-cell types_Aldh1l1-GFP subpopulation E_na_na_Cortex _astrocytes_na	GSE72826	E	Neg	12	M130	other-cell types_Aldh1l1-GFP subpopulation E_na_na_cortex _astrocytes_na	orig.sig.size	12	12	12	12	12	12	12	12	12	12	12	12	12	12	12	12	12	12	12	12	12	12	12	12	12	12	12	12	12	12
other-cell types_Aldh1l1-GFP subpopulation E_na_na_Cortex _astrocytes_na	GSE72826	E	Neg	12	M130	other-cell types_Aldh1l1-GFP subpopulation E_na_na_cortex _astrocytes_na	sigCnt	3	3	2	1	2	3	1	3	2	0	3	2	2	2	0	2	2	1	0	1	1	1	1	3	3	1	1	1	0	0
other-cell types_Aldh1l1-GFP subpopulation E_na_na_Cortex _astrocytes_na	GSE72826	E	Neg	12	M130	other-cell types_Aldh1l1-GFP subpopulation E_na_na_cortex _astrocytes_na	sigP	0.410512	0.310369	0.625724	0.736347	0.451609	0.164403	0.587692	0.118217	0.226551	0.797741	0.0521833	0.156363	0.14623	0.177166	0.69773	0.114458	0.143689	0.364487	0.728504	0.301247	0.240893	0.217847	0.231516	0.00527877	0.00734671	0.179163	0.142672	0.13506	0.437325	0.29914
other-cell types_Aldh1l1-GFP subpopulation E_na_na_Cortex _astrocytes_na	GSE72826	E	Neg	12	M130	other-cell types_Aldh1l1-GFP subpopulation E_na_na_cortex _astrocytes_na	sigCntUp	2	1	1	1	1	2	0	2	1	0	2	0	0	0	0	0	0	1	0	0	1	0	0	1	1	0	1	0	0	0
other-cell types_Aldh1l1-GFP subpopulation E_na_na_Cortex _astrocytes_na	GSE72826	E	Neg	12	M130	other-cell types_Aldh1l1-GFP subpopulation E_na_na_cortex _astrocytes_na	sigCntDown	1	2	1	0	1	1	1	1	1	0	1	2	2	2	0	2	2	0	0	1	0	1	1	2	2	1	0	1	0	0
other-cell types_Aldh1l1-GFP subpopulation E_na_na_Cortex _astrocytes_na	GSE72826	E	Neg	12	M130	other-cell types_Aldh1l1-GFP subpopulation E_na_na_cortex _astrocytes_na	adj.P	1	0.856227	1	1	1	0.533544	1	0.411237	0.681561	1	0.207846	0.5139	0.486931	0.565184	1	0.400353	0.479604	0.963152	1	0.839283	0.711299	0.660675	0.69178	0.0266784	0.0357433	0.569373	0.478027	0.458763	1	0.835392
other-cell types_Aldh1l1-GFP subpopulation E_na_na_olfactorybulb_astrocytes_na	GSE72826	E	Neg	120	M131	other-cell types_Aldh1l1-GFP subpopulation E_na_na_olfactorybulb_astrocytes_na	orig.sig.size	120	120	120	120	120	120	120	120	120	120	120	120	120	120	120	120	120	120	120	120	120	120	120	120	120	120	120	120	120	120
other-cell types_Aldh1l1-GFP subpopulation E_na_na_olfactorybulb_astrocytes_na	GSE72826	E	Neg	120	M131	other-cell types_Aldh1l1-GFP subpopulation E_na_na_olfactorybulb_astrocytes_na	sigCnt	38	16	42	13	30	27	13	25	8	6	19	12	14	24	6	10	22	13	12	19	4	13	15	9	19	12	8	8	6	3
other-cell types_Aldh1l1-GFP subpopulation E_na_na_olfactorybulb_astrocytes_na	GSE72826	E	Neg	120	M131	other-cell types_Aldh1l1-GFP subpopulation E_na_na_olfactorybulb_astrocytes_na	sigP	0.178395	0.998803	0.0174768	0.998185	0.136981	0.168143	0.949629	0.127483	0.994663	0.997022	0.162962	0.732331	0.469206	0.0110899	0.961458	0.754245	0.0130955	0.460632	0.539344	0.0103757	0.974454	0.078843	0.0306538	0.293262	0.000492523	0.0645945	0.279312	0.24824	0.378096	0.50607
other-cell types_Aldh1l1-GFP subpopulation E_na_na_olfactorybulb_astrocytes_na	GSE72826	E	Neg	120	M131	other-cell types_Aldh1l1-GFP subpopulation E_na_na_olfactorybulb_astrocytes_na	sigCntUp	6	3	6	5	5	2	1	3	1	0	2	3	4	3	1	2	4	2	5	2	1	0	0	1	0	0	4	3	2	1
other-cell types_Aldh1l1-GFP subpopulation E_na_na_olfactorybulb_astrocytes_na	GSE72826	E	Neg	120	M131	other-cell types_Aldh1l1-GFP subpopulation E_na_na_olfactorybulb_astrocytes_na	sigCntDown	32	13	36	8	25	25	12	22	7	6	17	9	10	21	5	8	18	11	7	17	3	13	15	8	19	12	4	5	4	2
other-cell types_Aldh1l1-GFP subpopulation E_na_na_olfactorybulb_astrocytes_na	GSE72826	E	Neg	120	M131	other-cell types_Aldh1l1-GFP subpopulation E_na_na_olfactorybulb_astrocytes_na	adj.P	0.567706	1	0.0786772	1	0.464238	0.543565	1	0.436585	1	1	0.529785	1	1	0.0519839	1	1	0.0603665	1	1	0.0490344	1	0.296105	0.130701	0.823462	0.00294806	0.250108	0.791583	0.726132	0.984709	1
other_ wt synaptoneurosomal fraction; SE_M_na_frontal pole_na_na	GSE73018	SE-P2	SE-S2	9267	M132	other_ wt synaptoneurosomal fraction; SE_M_na_frontal pole_na_na	orig.sig.size	9267	9267	9267	9267	9267	9267	9267	9267	9267	9267	9267	9267	9267	9267	9267	9267	9267	9267	9267	9267	9267	9267	9267	9267	9267	9267	9267	9267	9267	9267
other_ wt synaptoneurosomal fraction; SE_M_na_frontal pole_na_na	GSE73018	SE-P2	SE-S2	9267	M132	other_ wt synaptoneurosomal fraction; SE_M_na_frontal pole_na_na	sigCnt	2594	1993	2411	1726	1998	1786	1328	1580	1140	983	1208	1022	1053	1156	787	917	1092	972	1016	788	797	632	677	567	551	556	580	501	515	258
other_ wt synaptoneurosomal fraction; SE_M_na_frontal pole_na_na	GSE73018	SE-P2	SE-S2	9267	M132	other_ wt synaptoneurosomal fraction; SE_M_na_frontal pole_na_na	sigP	0.0612376	1	0.574599	1	0.000653043	0.0866449	1	0.195841	1	1	0.219971	0.999999	0.913109	0.859921	1	0.998076	0.106118	0.929675	0.00697281	0.999999	0.000294084	0.999989	0.999065	0.998561	1	0.999974	0.000157883	0.863143	7.04115e-10	0.97119
other_ wt synaptoneurosomal fraction; SE_M_na_frontal pole_na_na	GSE73018	SE-P2	SE-S2	9267	M132	other_ wt synaptoneurosomal fraction; SE_M_na_frontal pole_na_na	sigCntUp	1072	758	1120	519	829	735	662	653	397	343	599	669	743	997	218	614	926	492	795	592	144	469	569	384	436	456	518	367	439	196
other_ wt synaptoneurosomal fraction; SE_M_na_frontal pole_na_na	GSE73018	SE-P2	SE-S2	9267	M132	other_ wt synaptoneurosomal fraction; SE_M_na_frontal pole_na_na	sigCntDown	1522	1235	1291	1207	1169	1051	666	927	743	640	609	353	310	159	569	303	166	480	221	196	653	163	108	183	115	100	62	134	76	62
other_ wt synaptoneurosomal fraction; SE_M_na_frontal pole_na_na	GSE73018	SE-P2	SE-S2	9267	M132	other_ wt synaptoneurosomal fraction; SE_M_na_frontal pole_na_na	adj.P	0.239209	1	1	1	0.00384444	0.320274	1	0.613794	1	1	0.665236	1	1	1	1	1	0.377733	1	0.0340619	1	0.00182283	1	1	1	1	1	0.00101467	1	7.28395e-09	1
other_ wt synaptoneurosomal fraction; SS_M_na_frontal pole_na_na	GSE73018	SS-P2	SS-S2	8595	M133	other_ wt synaptoneurosomal fraction; SS_M_na_frontal pole_na_na	orig.sig.size	8595	8595	8595	8595	8595	8595	8595	8595	8595	8595	8595	8595	8595	8595	8595	8595	8595	8595	8595	8595	8595	8595	8595	8595	8595	8595	8595	8595	8595	8595
other_ wt synaptoneurosomal fraction; SS_M_na_frontal pole_na_na	GSE73018	SS-P2	SS-S2	8595	M133	other_ wt synaptoneurosomal fraction; SS_M_na_frontal pole_na_na	sigCnt	2462	1791	2253	1607	1911	1696	1203	1511	1028	890	1174	919	951	1120	724	832	1037	922	971	734	757	597	632	509	501	522	554	448	485	233
other_ wt synaptoneurosomal fraction; SS_M_na_frontal pole_na_na	GSE73018	SS-P2	SS-S2	8595	M133	other_ wt synaptoneurosomal fraction; SS_M_na_frontal pole_na_na	sigP	0.000167277	1	0.306815	1	3.49014e-08	0.00142238	1	0.00194797	1	1	0.000259758	1	0.995182	0.0668543	1	0.999865	0.00731055	0.577089	5.95769e-05	0.999984	1.09769e-05	0.999185	0.994686	0.999941	1	0.999401	4.19366e-06	0.986812	7.68132e-10	0.990368
other_ wt synaptoneurosomal fraction; SS_M_na_frontal pole_na_na	GSE73018	SS-P2	SS-S2	8595	M133	other_ wt synaptoneurosomal fraction; SS_M_na_frontal pole_na_na	sigCntUp	1091	670	1116	482	858	762	599	688	355	302	631	612	671	967	191	569	880	513	762	557	146	452	533	345	405	433	493	334	414	175
other_ wt synaptoneurosomal fraction; SS_M_na_frontal pole_na_na	GSE73018	SS-P2	SS-S2	8595	M133	other_ wt synaptoneurosomal fraction; SS_M_na_frontal pole_na_na	sigCntDown	1371	1121	1137	1125	1053	934	604	823	673	588	543	307	280	153	533	263	157	409	209	177	611	145	99	164	96	89	61	114	71	58
other_ wt synaptoneurosomal fraction; SS_M_na_frontal pole_na_na	GSE73018	SS-P2	SS-S2	8595	M133	other_ wt synaptoneurosomal fraction; SS_M_na_frontal pole_na_na	adj.P	0.00107321	1	0.849472	1	3.24076e-07	0.00796167	1	0.0105945	1	1	0.00162484	1	1	0.257396	1	1	0.0356033	1	0.000400742	1	8.07123e-05	1	1	1	1	1	3.22921e-05	1	7.91345e-09	1
other_wt ethanol-ethanol v saline-ethanol; P2_M_na_frontal pole_na_na	GSE73018	EE-P2	SE-P2	24	M134	other_wt ethanol-ethanol v saline-ethanol; P2_M_na_frontal pole_na_na	orig.sig.size	24	24	24	24	24	24	24	24	24	24	24	24	24	24	24	24	24	24	24	24	24	24	24	24	24	24	24	24	24	24
other_wt ethanol-ethanol v saline-ethanol; P2_M_na_frontal pole_na_na	GSE73018	EE-P2	SE-P2	24	M134	other_wt ethanol-ethanol v saline-ethanol; P2_M_na_frontal pole_na_na	sigCnt	1	7	1	2	1	1	2	1	0	1	1	2	5	7	0	2	12	1	8	9	0	7	8	2	5	7	3	2	2	2
other_wt ethanol-ethanol v saline-ethanol; P2_M_na_frontal pole_na_na	GSE73018	EE-P2	SE-P2	24	M134	other_wt ethanol-ethanol v saline-ethanol; P2_M_na_frontal pole_na_na	sigP	0.997371	0.265159	0.995806	0.925546	0.98053	0.968254	0.80687	0.94565	0.98083	0.854678	0.860048	0.60631	0.0672952	0.0107689	0.926593	0.507697	9.21304e-07	0.778879	0.000724445	4.9525e-05	0.883026	0.000374673	7.67946e-05	0.233981	0.00815665	0.00015723	0.0556583	0.166807	0.120554	0.0393511
other_wt ethanol-ethanol v saline-ethanol; P2_M_na_frontal pole_na_na	GSE73018	EE-P2	SE-P2	24	M134	other_wt ethanol-ethanol v saline-ethanol; P2_M_na_frontal pole_na_na	sigCntUp	0	1	0	1	0	0	1	0	0	1	0	1	1	2	0	1	2	0	2	3	0	2	2	1	1	2	0	1	0	1
other_wt ethanol-ethanol v saline-ethanol; P2_M_na_frontal pole_na_na	GSE73018	EE-P2	SE-P2	24	M134	other_wt ethanol-ethanol v saline-ethanol; P2_M_na_frontal pole_na_na	sigCntDown	1	6	1	1	1	1	1	1	0	0	1	1	4	5	0	1	10	1	6	6	0	5	6	1	4	5	3	1	2	1
other_wt ethanol-ethanol v saline-ethanol; P2_M_na_frontal pole_na_na	GSE73018	EE-P2	SE-P2	24	M134	other_wt ethanol-ethanol v saline-ethanol; P2_M_na_frontal pole_na_na	adj.P	1	0.763706	1	1	1	1	1	1	1	1	1	1	0.258563	0.0507329	1	1	7.48622e-06	1	0.00422828	0.000337057	1	0.00228831	0.000512419	0.696505	0.0393661	0.00101134	0.219358	0.539711	0.417431	0.161683
other_wt ethanol-ethanol v saline-ethanol; S2_M_na_frontal pole_na_na	GSE73018	EE-S2	SE-S2	691	M135	other_wt ethanol-ethanol v saline-ethanol; S2_M_na_frontal pole_na_na	orig.sig.size	691	691	691	691	691	691	691	691	691	691	691	691	691	691	691	691	691	691	691	691	691	691	691	691	691	691	691	691	691	691
other_wt ethanol-ethanol v saline-ethanol; S2_M_na_frontal pole_na_na	GSE73018	EE-S2	SE-S2	691	M135	other_wt ethanol-ethanol v saline-ethanol; S2_M_na_frontal pole_na_na	sigCnt	231	152	235	117	187	176	101	143	76	81	137	93	100	78	55	86	66	93	65	51	33	40	37	54	29	27	44	57	39	18
other_wt ethanol-ethanol v saline-ethanol; S2_M_na_frontal pole_na_na	GSE73018	EE-S2	SE-S2	691	M135	other_wt ethanol-ethanol v saline-ethanol; S2_M_na_frontal pole_na_na	sigP	0.000625224	0.95642	3.01445e-06	0.997719	5.57866e-05	1.663e-05	0.904131	0.00570389	0.996966	0.82376	1.4059e-07	0.139197	0.013846	0.899516	0.955088	0.0522675	0.966122	0.0153929	0.858555	0.975935	0.999773	0.969639	0.99604	0.102611	0.999675	0.999271	0.24938	0.00166185	0.147055	0.710819
other_wt ethanol-ethanol v saline-ethanol; S2_M_na_frontal pole_na_na	GSE73018	EE-S2	SE-S2	691	M135	other_wt ethanol-ethanol v saline-ethanol; S2_M_na_frontal pole_na_na	sigCntUp	171	93	180	70	140	137	65	105	48	59	106	55	62	44	31	52	41	68	44	31	18	26	20	34	12	14	24	39	22	10
other_wt ethanol-ethanol v saline-ethanol; S2_M_na_frontal pole_na_na	GSE73018	EE-S2	SE-S2	691	M135	other_wt ethanol-ethanol v saline-ethanol; S2_M_na_frontal pole_na_na	sigCntDown	60	59	55	47	47	39	36	38	28	22	31	38	38	34	24	34	25	25	21	20	15	14	17	20	17	13	20	18	17	8
other_wt ethanol-ethanol v saline-ethanol; S2_M_na_frontal pole_na_na	GSE73018	EE-S2	SE-S2	691	M135	other_wt ethanol-ethanol v saline-ethanol; S2_M_na_frontal pole_na_na	adj.P	0.00369809	1	2.35015e-05	1	0.000377276	0.000119812	1	0.0285004	1	1	1.24636e-06	0.46945	0.0636306	1	1	0.208071	1	0.0703088	1	1	1	1	1	0.368227	1	1	0.72833	0.00914443	0.488446	1
other_wt ethanol-ethanol v saline-saline; P2_M_na_frontal pole_na_na	GSE73018	EE-S2	SS-P2	8273	M136	other_wt ethanol-ethanol v saline-saline; P2_M_na_frontal pole_na_na	orig.sig.size	8273	8273	8273	8273	8273	8273	8273	8273	8273	8273	8273	8273	8273	8273	8273	8273	8273	8273	8273	8273	8273	8273	8273	8273	8273	8273	8273	8273	8273	8273
other_wt ethanol-ethanol v saline-saline; P2_M_na_frontal pole_na_na	GSE73018	EE-S2	SS-P2	8273	M136	other_wt ethanol-ethanol v saline-saline; P2_M_na_frontal pole_na_na	sigCnt	2373	1720	2167	1515	1835	1630	1123	1458	960	849	1116	871	929	1109	680	802	1023	896	957	726	719	600	629	481	518	519	550	431	479	227
other_wt ethanol-ethanol v saline-saline; P2_M_na_frontal pole_na_na	GSE73018	EE-S2	SS-P2	8273	M136	other_wt ethanol-ethanol v saline-saline; P2_M_na_frontal pole_na_na	sigP	0.000375944	1	0.401576	1	7.64166e-07	0.00464821	1	0.0026323	1	1	0.00652108	1	0.968231	0.00178422	1	0.999778	0.000185393	0.426629	6.90693e-07	0.998367	0.000405246	0.928639	0.888892	0.999994	1	0.979751	2.93354e-08	0.986306	1.16726e-11	0.978107
other_wt ethanol-ethanol v saline-saline; P2_M_na_frontal pole_na_na	GSE73018	EE-S2	SS-P2	8273	M136	other_wt ethanol-ethanol v saline-saline; P2_M_na_frontal pole_na_na	sigCntUp	1370	1072	1145	1083	1051	943	568	828	634	560	539	288	267	156	489	249	165	414	216	179	582	150	99	152	103	89	62	113	69	55
other_wt ethanol-ethanol v saline-saline; P2_M_na_frontal pole_na_na	GSE73018	EE-S2	SS-P2	8273	M136	other_wt ethanol-ethanol v saline-saline; P2_M_na_frontal pole_na_na	sigCntDown	1003	648	1022	432	784	687	555	630	326	289	577	583	662	953	191	553	858	482	741	547	137	450	530	329	415	430	488	318	410	172
other_wt ethanol-ethanol v saline-saline; P2_M_na_frontal pole_na_na	GSE73018	EE-S2	SS-P2	8273	M136	other_wt ethanol-ethanol v saline-saline; P2_M_na_frontal pole_na_na	adj.P	0.0022942	1	1	1	6.28426e-06	0.0236664	1	0.0140215	1	1	0.0320919	1	1	0.00977478	1	1	0.00118236	1	5.72398e-06	1	0.00246062	1	1	1	1	1	2.75364e-07	1	1.35938e-10	1
other_wt ethanol-ethanol v saline-saline; S2_M_na_frontal pole_na_na	GSE73018	EE-S2	SS-S2	774	M137	other_wt ethanol-ethanol v saline-saline; S2_M_na_frontal pole_na_na	orig.sig.size	774	774	774	774	774	774	774	774	774	774	774	774	774	774	774	774	774	774	774	774	774	774	774	774	774	774	774	774	774	774
other_wt ethanol-ethanol v saline-saline; S2_M_na_frontal pole_na_na	GSE73018	EE-S2	SS-S2	774	M137	other_wt ethanol-ethanol v saline-saline; S2_M_na_frontal pole_na_na	sigCnt	294	148	283	116	240	217	108	181	96	77	172	93	101	83	60	82	69	114	75	43	30	31	35	51	21	23	45	64	36	27
other_wt ethanol-ethanol v saline-saline; S2_M_na_frontal pole_na_na	GSE73018	EE-S2	SS-S2	774	M137	other_wt ethanol-ethanol v saline-saline; S2_M_na_frontal pole_na_na	sigP	1.49678e-10	0.999917	5.51278e-11	0.999995	7.23579e-12	2.98434e-10	0.97017	1.59115e-06	0.952789	0.994586	1.49204e-13	0.528104	0.124271	0.966603	0.976804	0.47404	0.994111	0.000325221	0.801054	0.999976	0.999999	0.999984	0.999931	0.504806	1	0.999998	0.474057	0.000802486	0.568145	0.191226
other_wt ethanol-ethanol v saline-saline; S2_M_na_frontal pole_na_na	GSE73018	EE-S2	SS-S2	774	M137	other_wt ethanol-ethanol v saline-saline; S2_M_na_frontal pole_na_na	sigCntUp	225	104	225	74	191	176	76	141	60	55	136	67	77	63	33	64	59	92	61	33	11	24	23	37	13	16	38	51	27	17
other_wt ethanol-ethanol v saline-saline; S2_M_na_frontal pole_na_na	GSE73018	EE-S2	SS-S2	774	M137	other_wt ethanol-ethanol v saline-saline; S2_M_na_frontal pole_na_na	sigCntDown	69	44	58	42	49	41	32	40	36	22	36	26	24	20	27	18	10	22	14	10	19	7	12	14	8	7	7	13	9	10
other_wt ethanol-ethanol v saline-saline; S2_M_na_frontal pole_na_na	GSE73018	EE-S2	SS-S2	774	M137	other_wt ethanol-ethanol v saline-saline; S2_M_na_frontal pole_na_na	adj.P	1.61989e-09	1	6.12531e-10	1	8.58678e-11	3.17483e-09	1	1.2736e-05	1	1	1.91288e-12	1	0.42695	1	1	1	1	0.00199748	1	1	1	1	1	1	1	1	1	0.00466562	1	0.601088
other_wt saline-ethanol v saline-saline; P2_M_na_frontal pole_na_na	GSE73018	SE-S2	SS-P2	8586	M138	other_wt saline-ethanol v saline-saline; P2_M_na_frontal pole_na_na	orig.sig.size	8586	8586	8586	8586	8586	8586	8586	8586	8586	8586	8586	8586	8586	8586	8586	8586	8586	8586	8586	8586	8586	8586	8586	8586	8586	8586	8586	8586	8586	8586
other_wt saline-ethanol v saline-saline; P2_M_na_frontal pole_na_na	GSE73018	SE-S2	SS-P2	8586	M138	other_wt saline-ethanol v saline-saline; P2_M_na_frontal pole_na_na	sigCnt	2443	1759	2214	1573	1882	1671	1221	1502	1036	885	1166	940	979	1129	717	846	1037	906	964	731	746	595	630	526	509	519	555	471	486	244
other_wt saline-ethanol v saline-saline; P2_M_na_frontal pole_na_na	GSE73018	SE-S2	SS-P2	8586	M138	other_wt saline-ethanol v saline-saline; P2_M_na_frontal pole_na_na	sigP	0.000503231	1	0.727125	1	3.22018e-06	0.0130651	1	0.00263577	1	1	0.000436695	0.999996	0.799034	0.0126683	1	0.995584	0.00349607	0.796907	0.000110814	0.99998	8.95128e-05	0.998948	0.993302	0.993776	1	0.999429	1.27894e-06	0.632992	1.69338e-10	0.868846
other_wt saline-ethanol v saline-saline; P2_M_na_frontal pole_na_na	GSE73018	SE-S2	SS-P2	8586	M138	other_wt saline-ethanol v saline-saline; P2_M_na_frontal pole_na_na	sigCntUp	1355	1103	1119	1101	1034	919	621	816	676	584	536	320	287	158	516	273	166	399	212	174	595	143	96	168	96	88	63	121	74	61
other_wt saline-ethanol v saline-saline; P2_M_na_frontal pole_na_na	GSE73018	SE-S2	SS-P2	8586	M138	other_wt saline-ethanol v saline-saline; P2_M_na_frontal pole_na_na	sigCntDown	1088	656	1095	472	848	752	600	686	360	301	630	620	692	971	201	573	871	507	752	557	151	452	534	358	413	431	492	350	412	183
other_wt saline-ethanol v saline-saline; P2_M_na_frontal pole_na_na	GSE73018	SE-S2	SS-P2	8586	M138	other_wt saline-ethanol v saline-saline; P2_M_na_frontal pole_na_na	adj.P	0.00300257	1	1	1	2.50273e-05	0.0603006	1	0.01403	1	1	0.0026413	1	1	0.0586858	1	1	0.0182467	1	0.000729681	1	0.000594638	1	1	1	1	1	1.0303e-05	1	1.82215e-09	1
other_wt saline-ethanol v saline-saline; S2_M_na_frontal pole_na_na	GSE73018	SE-S2	SS-S2	155	M139	other_wt saline-ethanol v saline-saline; S2_M_na_frontal pole_na_na	orig.sig.size	155	155	155	155	155	155	155	155	155	155	155	155	155	155	155	155	155	155	155	155	155	155	155	155	155	155	155	155	155	155
other_wt saline-ethanol v saline-saline; S2_M_na_frontal pole_na_na	GSE73018	SE-S2	SS-S2	155	M139	other_wt saline-ethanol v saline-saline; S2_M_na_frontal pole_na_na	sigCnt	32	27	32	21	29	22	20	20	13	8	16	20	33	43	1	24	41	14	41	18	3	19	17	16	14	12	23	15	23	6
other_wt saline-ethanol v saline-saline; S2_M_na_frontal pole_na_na	GSE73018	SE-S2	SS-S2	155	M139	other_wt saline-ethanol v saline-saline; S2_M_na_frontal pole_na_na	sigP	0.984896	0.986834	0.959139	0.992766	0.773887	0.951053	0.883808	0.923129	0.988317	0.999155	0.840446	0.369769	0.000339013	3.47249e-07	0.999999	0.0267145	1.86918e-07	0.759062	1.27257e-08	0.171615	0.999243	0.0173173	0.0770146	0.0349867	0.18269	0.266868	1.48483e-05	0.0169538	6.23241e-07	0.205404
other_wt saline-ethanol v saline-saline; S2_M_na_frontal pole_na_na	GSE73018	SE-S2	SS-S2	155	M139	other_wt saline-ethanol v saline-saline; S2_M_na_frontal pole_na_na	sigCntUp	23	21	22	16	23	16	18	14	11	7	12	16	25	35	1	20	34	10	30	15	1	16	13	13	14	11	20	11	16	6
other_wt saline-ethanol v saline-saline; S2_M_na_frontal pole_na_na	GSE73018	SE-S2	SS-S2	155	M139	other_wt saline-ethanol v saline-saline; S2_M_na_frontal pole_na_na	sigCntDown	9	6	10	5	6	6	2	6	2	1	4	4	8	8	0	4	7	4	11	3	2	3	4	3	0	1	3	4	7	0
other_wt saline-ethanol v saline-saline; S2_M_na_frontal pole_na_na	GSE73018	SE-S2	SS-S2	155	M139	other_wt saline-ethanol v saline-saline; S2_M_na_frontal pole_na_na	adj.P	1	1	1	1	1	1	1	1	1	1	1	0.973002	0.00207898	2.94945e-06	1	0.115149	1.6339e-06	1	1.2363e-07	0.550755	1	0.0780529	0.290402	0.146921	0.578939	0.767451	0.000107805	0.076691	5.21104e-06	0.635681
ALS_Atg7 cKO; SOD1G93A / cKO_na_150d_lumbar spinal cord_na_na	GSE100888	Atg7 cKO; SOD1G93A	Atg7 cKO	973	M14	FTD-ALS_Atg7 cKO; SOD1G93A / cKO_na_150d_spinal cord_na_na	orig.sig.size	973	973	973	973	973	973	973	973	973	973	973	973	973	973	973	973	973	973	973	973	973	973	973	973	973	973	973	973	973	973
ALS_Atg7 cKO; SOD1G93A / cKO_na_150d_lumbar spinal cord_na_na	GSE100888	Atg7 cKO; SOD1G93A	Atg7 cKO	973	M14	FTD-ALS_Atg7 cKO; SOD1G93A / cKO_na_150d_spinal cord_na_na	sigCnt	151	94	151	43	131	125	69	125	54	33	97	71	111	376	31	78	342	92	167	323	14	286	325	43	272	278	111	45	73	36
ALS_Atg7 cKO; SOD1G93A / cKO_na_150d_lumbar spinal cord_na_na	GSE100888	Atg7 cKO; SOD1G93A	Atg7 cKO	973	M14	FTD-ALS_Atg7 cKO; SOD1G93A / cKO_na_150d_spinal cord_na_na	sigP	1	1	1	1	1	1	1	0.999926	1	1	0.998928	1	0.649032	1.25121e-101	1	0.997355	1.20385e-90	0.938	8.05441e-11	7.68807e-104	1	6.75122e-102	3.10597e-130	0.998794	2.96446e-95	2.72471e-110	1.67143e-12	0.920485	7.90511e-05	0.0944366
ALS_Atg7 cKO; SOD1G93A / cKO_na_150d_lumbar spinal cord_na_na	GSE100888	Atg7 cKO; SOD1G93A	Atg7 cKO	973	M14	FTD-ALS_Atg7 cKO; SOD1G93A / cKO_na_150d_spinal cord_na_na	sigCntUp	31	64	40	30	24	21	54	25	40	26	15	53	91	350	23	62	320	12	140	309	7	276	312	32	262	270	99	35	62	28
ALS_Atg7 cKO; SOD1G93A / cKO_na_150d_lumbar spinal cord_na_na	GSE100888	Atg7 cKO; SOD1G93A	Atg7 cKO	973	M14	FTD-ALS_Atg7 cKO; SOD1G93A / cKO_na_150d_spinal cord_na_na	sigCntDown	120	30	111	13	107	104	15	100	14	7	82	18	20	26	8	16	22	80	27	14	7	10	13	11	10	8	12	10	11	8
ALS_Atg7 cKO; SOD1G93A / cKO_na_150d_lumbar spinal cord_na_na	GSE100888	Atg7 cKO; SOD1G93A	Atg7 cKO	973	M14	FTD-ALS_Atg7 cKO; SOD1G93A / cKO_na_150d_spinal cord_na_na	adj.P	1	1	1	1	1	1	1	1	1	1	1	1	1	1.4437e-99	1	1	9.73955e-89	1	8.88354e-10	9.77297e-102	1	7.91158e-100	1.22604e-127	1	2.77918e-93	4.17047e-108	2.05168e-11	1	0.000527007	0.343823
other_wt synaptoneurosomal fraction; EE_M_na_frontal pole_na_na	GSE73018	EE-P2	EE-S2	7185	M140	other_wt synaptoneurosomal fraction; EE_M_na_frontal pole_na_na	orig.sig.size	7185	7185	7185	7185	7185	7185	7185	7185	7185	7185	7185	7185	7185	7185	7185	7185	7185	7185	7185	7185	7185	7185	7185	7185	7185	7185	7185	7185	7185	7185
other_wt synaptoneurosomal fraction; EE_M_na_frontal pole_na_na	GSE73018	EE-P2	EE-S2	7185	M140	other_wt synaptoneurosomal fraction; EE_M_na_frontal pole_na_na	sigCnt	1979	1503	1842	1327	1537	1369	997	1235	832	737	926	812	854	1002	572	737	912	753	839	621	665	494	540	447	428	434	506	396	454	210
other_wt synaptoneurosomal fraction; EE_M_na_frontal pole_na_na	GSE73018	EE-P2	EE-S2	7185	M140	other_wt synaptoneurosomal fraction; EE_M_na_frontal pole_na_na	sigP	0.578833	1	0.904467	1	0.0384721	0.406131	1	0.159183	1	1	0.512475	0.995599	0.185545	3.88717e-06	1	0.783476	8.70542e-06	0.882908	2.53616e-06	0.998909	3.62824e-08	0.998509	0.923083	0.961491	1	0.997994	1.22406e-11	0.617236	1.62292e-18	0.676418
other_wt synaptoneurosomal fraction; EE_M_na_frontal pole_na_na	GSE73018	EE-P2	EE-S2	7185	M140	other_wt synaptoneurosomal fraction; EE_M_na_frontal pole_na_na	sigCntUp	830	570	862	402	643	554	521	513	283	265	469	569	635	876	142	534	772	394	684	456	139	371	453	316	333	356	465	303	407	162
other_wt synaptoneurosomal fraction; EE_M_na_frontal pole_na_na	GSE73018	EE-P2	EE-S2	7185	M140	other_wt synaptoneurosomal fraction; EE_M_na_frontal pole_na_na	sigCntDown	1149	933	980	925	894	815	476	722	549	472	457	243	219	126	430	203	140	359	155	165	526	123	87	131	95	78	41	93	47	48
other_wt synaptoneurosomal fraction; EE_M_na_frontal pole_na_na	GSE73018	EE-P2	EE-S2	7185	M140	other_wt synaptoneurosomal fraction; EE_M_na_frontal pole_na_na	adj.P	1	1	1	1	0.158952	1	1	0.52134	1	1	1	1	0.586178	3.00865e-05	1	1	6.47083e-05	1	1.99802e-05	1	3.36364e-07	1	1	1	1	1	1.42332e-10	1	2.59528e-17	1
other_Ercc1 delta/plus_na_na_ventral mesencephalic area_na_na	GSE75000	Ercc1 delta/+	wild type	245	M141	other_Ercc1 delta/plus_na_na_midbrain_na_na	orig.sig.size	245	245	245	245	245	245	245	245	245	245	245	245	245	245	245	245	245	245	245	245	245	245	245	245	245	245	245	245	245	245
other_Ercc1 delta/plus_na_na_ventral mesencephalic area_na_na	GSE75000	Ercc1 delta/+	wild type	245	M141	other_Ercc1 delta/plus_na_na_midbrain_na_na	sigCnt	63	35	54	52	52	37	21	31	23	14	26	23	24	50	17	15	48	21	32	37	36	30	40	11	32	30	19	11	16	4
other_Ercc1 delta/plus_na_na_ventral mesencephalic area_na_na	GSE75000	Ercc1 delta/+	wild type	245	M141	other_Ercc1 delta/plus_na_na_midbrain_na_na	sigP	0.865306	0.99999	0.970552	0.571403	0.566974	0.970858	0.999909	0.982095	0.994363	0.999932	0.902064	0.930981	0.864292	0.000768442	0.951149	0.994096	0.000282665	0.904583	0.136677	0.0033819	0.000394191	0.00639444	9.72753e-06	0.924841	0.000940384	0.000943243	0.108534	0.781088	0.114938	0.889519
other_Ercc1 delta/plus_na_na_ventral mesencephalic area_na_na	GSE75000	Ercc1 delta/+	wild type	245	M141	other_Ercc1 delta/plus_na_na_midbrain_na_na	sigCntUp	39	18	38	11	34	24	14	21	14	7	22	11	18	41	4	9	37	18	22	33	5	25	32	8	29	26	17	8	11	3
other_Ercc1 delta/plus_na_na_ventral mesencephalic area_na_na	GSE75000	Ercc1 delta/+	wild type	245	M141	other_Ercc1 delta/plus_na_na_midbrain_na_na	sigCntDown	24	17	16	41	18	13	7	10	9	7	4	12	6	9	13	6	11	3	10	4	31	5	8	3	3	4	2	3	5	1
other_Ercc1 delta/plus_na_na_ventral mesencephalic area_na_na	GSE75000	Ercc1 delta/+	wild type	245	M141	other_Ercc1 delta/plus_na_na_midbrain_na_na	adj.P	1	1	1	1	1	1	1	1	1	1	1	1	1	0.0044781	1	1	0.00175933	1	0.463418	0.0177001	0.00239776	0.0316347	7.19492e-05	1	0.00540037	0.00541264	0.384507	1	0.401508	1
other- inflammation-immunity_astrocyte-wt lps_na_na_brain_na_na	GSE75246	astrocyte_lps	astrocyte_vehicle	2090	M142	other-inflammation-immunity_astrocyte-wt lps_na_na_whole brain_na_na	orig.sig.size	2090	2090	2090	2090	2090	2090	2090	2090	2090	2090	2090	2090	2090	2090	2090	2090	2090	2090	2090	2090	2090	2090	2090	2090	2090	2090	2090	2090	2090	2090
other- inflammation-immunity_astrocyte-wt lps_na_na_brain_na_na	GSE75246	astrocyte_lps	astrocyte_vehicle	2090	M142	other-inflammation-immunity_astrocyte-wt lps_na_na_whole brain_na_na	sigCnt	399	333	420	242	295	285	254	262	203	166	207	212	266	440	124	208	412	161	309	306	72	269	260	133	243	237	185	121	159	65
other- inflammation-immunity_astrocyte-wt lps_na_na_brain_na_na	GSE75246	astrocyte_lps	astrocyte_vehicle	2090	M142	other-inflammation-immunity_astrocyte-wt lps_na_na_whole brain_na_na	sigP	1	1	1	1	1	1	0.999999	1	1	1	0.999907	0.98165	0.0064259	4.83334e-37	1	0.520393	1.14084e-37	0.999994	4.85062e-14	1.1201e-20	1	3.27699e-24	1.27626e-18	0.431429	3.39894e-18	2.73221e-21	4.19262e-12	0.146193	9.92174e-12	0.211424
other- inflammation-immunity_astrocyte-wt lps_na_na_brain_na_na	GSE75246	astrocyte_lps	astrocyte_vehicle	2090	M142	other-inflammation-immunity_astrocyte-wt lps_na_na_whole brain_na_na	sigCntUp	147	150	171	114	107	117	115	99	88	80	76	106	97	248	58	86	254	66	111	252	39	229	228	59	213	211	74	56	36	33
other- inflammation-immunity_astrocyte-wt lps_na_na_brain_na_na	GSE75246	astrocyte_lps	astrocyte_vehicle	2090	M142	other-inflammation-immunity_astrocyte-wt lps_na_na_whole brain_na_na	sigCntDown	252	183	249	128	188	168	139	163	115	86	131	106	169	192	66	122	158	95	198	54	33	40	32	74	30	26	111	65	123	32
other- inflammation-immunity_astrocyte-wt lps_na_na_brain_na_na	GSE75246	astrocyte_lps	astrocyte_vehicle	2090	M142	other-inflammation-immunity_astrocyte-wt lps_na_na_whole brain_na_na	adj.P	1	1	1	1	1	1	1	1	1	1	1	1	0.0317485	1.44422e-35	1	1	3.50669e-36	1	6.34898e-13	1.94012e-19	1	6.66055e-23	2.04529e-17	1	5.36675e-17	4.91404e-20	5.03114e-11	0.486931	1.16089e-10	0.648009
other-inflammation-immunity_microglia-wt lps_na_na_brain_na_na	GSE75246	microglia_lps	microglia_vehicle	2863	M143	other-inflammation-immunity_microglia-wt lps_na_na_whole brain_na_na	orig.sig.size	2863	2863	2863	2863	2863	2863	2863	2863	2863	2863	2863	2863	2863	2863	2863	2863	2863	2863	2863	2863	2863	2863	2863	2863	2863	2863	2863	2863	2863	2863
other-inflammation-immunity_microglia-wt lps_na_na_brain_na_na	GSE75246	microglia_lps	microglia_vehicle	2863	M143	other-inflammation-immunity_microglia-wt lps_na_na_whole brain_na_na	sigCnt	561	592	569	458	416	379	411	306	312	297	238	362	290	419	222	293	419	192	270	392	191	330	335	188	302	298	160	160	119	68
other-inflammation-immunity_microglia-wt lps_na_na_brain_na_na	GSE75246	microglia_lps	microglia_vehicle	2863	M143	other-inflammation-immunity_microglia-wt lps_na_na_whole brain_na_na	sigP	1	0.999997	1	1	1	1	0.99308	1	1	0.99994	1	0.0477714	0.992114	4.24275e-05	0.999849	0.492688	4.24443e-10	1	0.95587	1.67021e-19	0.996507	5.86864e-20	2.30778e-18	0.37376	3.86009e-15	9.99644e-20	0.536426	0.346678	0.931839	0.974162
other-inflammation-immunity_microglia-wt lps_na_na_brain_na_na	GSE75246	microglia_lps	microglia_vehicle	2863	M143	other-inflammation-immunity_microglia-wt lps_na_na_whole brain_na_na	sigCntUp	255	295	229	243	198	167	173	129	160	148	93	151	114	205	124	104	223	74	105	231	117	198	197	68	172	179	59	50	37	28
other-inflammation-immunity_microglia-wt lps_na_na_brain_na_na	GSE75246	microglia_lps	microglia_vehicle	2863	M143	other-inflammation-immunity_microglia-wt lps_na_na_whole brain_na_na	sigCntDown	306	297	340	215	218	212	238	177	152	149	145	211	176	214	98	189	196	118	165	161	74	132	138	120	130	119	101	110	82	40
other-inflammation-immunity_microglia-wt lps_na_na_brain_na_na	GSE75246	microglia_lps	microglia_vehicle	2863	M143	other-inflammation-immunity_microglia-wt lps_na_na_whole brain_na_na	adj.P	1	1	1	1	1	1	1	1	1	1	1	0.192316	1	0.000290599	1	1	4.46468e-09	1	1	2.76525e-18	1	9.89096e-19	3.65926e-17	0.979798	5.27334e-14	1.66978e-18	1	0.928602	1	1
other-inflammation-immunity_neuron- wt lps_na_na_brain_na_na	GSE75246	neuron_lps	neuron_vehicle	2471	M144	other-inflammation-immunity_neuron- wt lps_na_na_whole brain_na_na	orig.sig.size	2471	2471	2471	2471	2471	2471	2471	2471	2471	2471	2471	2471	2471	2471	2471	2471	2471	2471	2471	2471	2471	2471	2471	2471	2471	2471	2471	2471	2471	2471
other-inflammation-immunity_neuron- wt lps_na_na_brain_na_na	GSE75246	neuron_lps	neuron_vehicle	2471	M144	other-inflammation-immunity_neuron- wt lps_na_na_whole brain_na_na	sigCnt	653	500	619	378	505	464	364	424	316	283	340	255	276	269	200	242	221	245	206	189	112	152	133	137	138	112	127	141	103	70
other-inflammation-immunity_neuron- wt lps_na_na_brain_na_na	GSE75246	neuron_lps	neuron_vehicle	2471	M144	other-inflammation-immunity_neuron- wt lps_na_na_whole brain_na_na	sigP	0.611854	0.999992	0.574013	1	0.306878	0.252732	0.910555	0.0974882	0.945094	0.916677	0.0149217	0.985395	0.54279	0.990039	0.99174	0.699353	0.999956	0.808303	0.999589	0.996659	1	0.9908	0.999998	0.965181	0.998754	0.999992	0.833677	0.202576	0.876157	0.544583
other-inflammation-immunity_neuron- wt lps_na_na_brain_na_na	GSE75246	neuron_lps	neuron_vehicle	2471	M144	other-inflammation-immunity_neuron- wt lps_na_na_whole brain_na_na	sigCntUp	286	272	273	231	217	194	210	165	184	153	124	164	165	147	120	142	128	90	110	117	66	97	91	81	91	76	74	89	62	40
other-inflammation-immunity_neuron- wt lps_na_na_brain_na_na	GSE75246	neuron_lps	neuron_vehicle	2471	M144	other-inflammation-immunity_neuron- wt lps_na_na_whole brain_na_na	sigCntDown	367	228	346	147	288	270	154	259	132	130	216	91	111	122	80	100	93	155	96	72	46	55	42	56	47	36	53	52	41	30
other-inflammation-immunity_neuron- wt lps_na_na_brain_na_na	GSE75246	neuron_lps	neuron_vehicle	2471	M144	other-inflammation-immunity_neuron- wt lps_na_na_whole brain_na_na	adj.P	1	1	1	1	0.849472	0.735542	1	0.353218	1	1	0.0682393	1	1	1	1	1	1	1	1	1	1	1	1	1	1	1	1	0.628597	1	1
AD_PS2APP_F_13m_na_astrocyte_APP	GSE75431	PS2APP	non-Tg	911	M145	AD_PS2APP_F_13m_na_astrocytes_APP	orig.sig.size	911	911	911	911	911	911	911	911	911	911	911	911	911	911	911	911	911	911	911	911	911	911	911	911	911	911	911	911	911	911
AD_PS2APP_F_13m_na_astrocyte_APP	GSE75431	PS2APP	non-Tg	911	M145	AD_PS2APP_F_13m_na_astrocytes_APP	sigCnt	229	190	226	142	175	155	171	137	94	97	126	148	128	134	58	136	135	82	103	80	50	68	73	88	65	63	69	71	63	39
AD_PS2APP_F_13m_na_astrocyte_APP	GSE75431	PS2APP	non-Tg	911	M145	AD_PS2APP_F_13m_na_astrocytes_APP	sigP	0.932931	0.990742	0.750663	0.999962	0.843343	0.914161	0.00862908	0.911285	0.99977	0.964353	0.142979	1.88212e-05	0.00650465	0.0205717	0.999796	2.74794e-06	0.000508339	0.950967	0.162022	0.679242	0.998188	0.45694	0.348492	6.31274e-05	0.471168	0.298564	0.00599908	0.001128	0.000938375	0.00789917
AD_PS2APP_F_13m_na_astrocyte_APP	GSE75431	PS2APP	non-Tg	911	M145	AD_PS2APP_F_13m_na_astrocytes_APP	sigCntUp	161	120	174	85	125	122	126	104	51	60	103	107	76	67	34	102	74	61	39	54	23	48	46	67	51	47	31	62	14	33
AD_PS2APP_F_13m_na_astrocyte_APP	GSE75431	PS2APP	non-Tg	911	M145	AD_PS2APP_F_13m_na_astrocytes_APP	sigCntDown	68	70	52	57	50	33	45	33	43	37	23	41	52	67	24	34	61	21	64	26	27	20	27	21	14	16	38	9	49	6
AD_PS2APP_F_13m_na_astrocyte_APP	GSE75431	PS2APP	non-Tg	911	M145	AD_PS2APP_F_13m_na_astrocytes_APP	adj.P	1	1	1	1	1	1	0.041459	1	1	1	0.478027	0.000134822	0.0320531	0.0909178	1	2.15581e-05	0.00303064	1	0.527875	1	1	1	0.930852	0.000423484	1	0.834911	0.0298165	0.00641881	0.00539296	0.0381972
AD_PS2APP_F_13m_na_microglia_APP	GSE75431	PS2APP	non-Tg	760	M146	AD_PS2APP_F_13m_na_microglia_APP	orig.sig.size	760	760	760	760	760	760	760	760	760	760	760	760	760	760	760	760	760	760	760	760	760	760	760	760	760	760	760	760	760	760
AD_PS2APP_F_13m_na_microglia_APP	GSE75431	PS2APP	non-Tg	760	M146	AD_PS2APP_F_13m_na_microglia_APP	sigCnt	191	149	171	121	134	116	108	99	67	71	79	120	71	112	54	94	108	55	63	99	59	86	87	61	73	82	39	59	23	24
AD_PS2APP_F_13m_na_microglia_APP	GSE75431	PS2APP	non-Tg	760	M146	AD_PS2APP_F_13m_na_microglia_APP	sigP	0.928805	0.999029	0.987788	0.999694	0.983868	0.995896	0.923256	0.998128	0.999998	0.998026	0.980283	0.000465993	0.976155	0.0346549	0.993226	0.0316358	0.00784774	0.999514	0.977645	0.000227581	0.566933	3.78066e-05	9.58454e-05	0.0420802	0.0043127	3.13199e-06	0.739285	0.00339639	0.990551	0.331554
AD_PS2APP_F_13m_na_microglia_APP	GSE75431	PS2APP	non-Tg	760	M146	AD_PS2APP_F_13m_na_microglia_APP	sigCntUp	155	111	144	95	111	99	80	87	50	55	70	99	53	71	38	70	67	48	49	61	50	50	52	44	34	46	28	46	18	19
AD_PS2APP_F_13m_na_microglia_APP	GSE75431	PS2APP	non-Tg	760	M146	AD_PS2APP_F_13m_na_microglia_APP	sigCntDown	36	38	27	26	23	17	28	12	17	16	9	21	18	41	16	24	41	7	14	38	9	36	35	17	39	36	11	13	5	5
AD_PS2APP_F_13m_na_microglia_APP	GSE75431	PS2APP	non-Tg	760	M146	AD_PS2APP_F_13m_na_microglia_APP	adj.P	1	1	1	1	1	1	1	1	1	1	1	0.00280493	1	0.145609	1	0.134278	0.0379975	1	1	0.00143434	1	0.000261577	0.00063334	0.17143	0.0221253	2.43925e-05	1	0.0177636	1	0.896091
AD_PS2APP_F_13m_na_neuron_APP	GSE75431	PS2APP	non-Tg	2460	M147	AD_PS2APP_F_13m_na_neurons_APP	orig.sig.size	2460	2460	2460	2460	2460	2460	2460	2460	2460	2460	2460	2460	2460	2460	2460	2460	2460	2460	2460	2460	2460	2460	2460	2460	2460	2460	2460	2460	2460	2460
AD_PS2APP_F_13m_na_neuron_APP	GSE75431	PS2APP	non-Tg	2460	M147	AD_PS2APP_F_13m_na_neurons_APP	sigCnt	854	605	819	453	657	600	349	524	340	287	456	246	203	148	214	231	161	321	175	108	173	95	71	122	57	70	99	94	77	46
AD_PS2APP_F_13m_na_neuron_APP	GSE75431	PS2APP	non-Tg	2460	M147	AD_PS2APP_F_13m_na_neurons_APP	sigP	1.09522e-20	0.19172	1.50883e-21	0.997526	3.53246e-17	1.40633e-15	0.99517	5.67947e-12	0.630132	0.916115	1.03831e-20	0.998969	1	1	0.93772	0.943269	1	9.77179e-06	1	1	0.960541	1	1	0.99969	1	1	0.999965	0.999978	0.999987	0.99982
AD_PS2APP_F_13m_na_neuron_APP	GSE75431	PS2APP	non-Tg	2460	M147	AD_PS2APP_F_13m_na_neurons_APP	sigCntUp	516	401	498	292	366	342	247	296	234	202	259	148	128	79	153	157	84	167	89	67	86	57	35	82	33	41	59	67	29	31
AD_PS2APP_F_13m_na_neuron_APP	GSE75431	PS2APP	non-Tg	2460	M147	AD_PS2APP_F_13m_na_neurons_APP	sigCntDown	338	204	321	161	291	258	102	228	106	85	197	98	75	69	61	74	77	154	86	41	87	38	36	40	24	29	40	27	48	15
AD_PS2APP_F_13m_na_neuron_APP	GSE75431	PS2APP	non-Tg	2460	M147	AD_PS2APP_F_13m_na_neurons_APP	adj.P	1.90142e-19	0.602135	2.74e-20	1	5.27758e-16	1.94962e-14	1	6.77202e-11	1	1	1.80681e-19	1	1	1	1	1	1	7.22053e-05	1	1	1	1	1	1	1	1	1	1	1	1
AD_PS2APP_F_7m_na_microglia_APP	GSE75431	PS2APP	non-Tg	34	M148	AD_PS2APP_F_7m_na_microglia_APP	orig.sig.size	34	34	34	34	34	34	34	34	34	34	34	34	34	34	34	34	34	34	34	34	34	34	34	34	34	34	34	34	34	34
AD_PS2APP_F_7m_na_microglia_APP	GSE75431	PS2APP	non-Tg	34	M148	AD_PS2APP_F_7m_na_microglia_APP	sigCnt	11	6	11	3	10	6	6	5	2	2	3	6	5	7	1	5	9	4	3	6	0	6	6	4	4	6	0	3	0	4
AD_PS2APP_F_7m_na_microglia_APP	GSE75431	PS2APP	non-Tg	34	M148	AD_PS2APP_F_7m_na_microglia_APP	sigP	0.276258	0.813768	0.210037	0.960855	0.110589	0.542737	0.365591	0.586862	0.907374	0.856793	0.703316	0.134	0.238579	0.0787636	0.878638	0.169669	0.00613602	0.349077	0.536192	0.0472117	0.952216	0.0162845	0.0199249	0.0856293	0.115568	0.00847703	0.883456	0.139208	0.831193	0.00412094
AD_PS2APP_F_7m_na_microglia_APP	GSE75431	PS2APP	non-Tg	34	M148	AD_PS2APP_F_7m_na_microglia_APP	sigCntUp	11	6	11	3	10	6	6	5	2	2	3	6	5	7	1	5	9	4	3	6	0	6	6	4	4	6	0	3	0	4
AD_PS2APP_F_7m_na_microglia_APP	GSE75431	PS2APP	non-Tg	34	M148	AD_PS2APP_F_7m_na_microglia_APP	sigCntDown	0	0	0	0	0	0	0	0	0	0	0	0	0	0	0	0	0	0	0	0	0	0	0	0	0	0	0	0	0	0
AD_PS2APP_F_7m_na_microglia_APP	GSE75431	PS2APP	non-Tg	34	M148	AD_PS2APP_F_7m_na_microglia_APP	adj.P	0.786911	1	0.645535	1	0.389946	1	0.964791	1	1	1	1	0.455988	0.706693	0.295956	1	0.546478	0.0304165	0.932033	1	0.190165	1	0.0738859	0.0884242	0.316676	0.403521	0.0408073	1	0.46945	1	0.0211983
SCA_ATXN130Q-D776_na_12w_cerebellum_na_na	GSE75778	ATXN130Q-D776	wtFVB	3493	M149	SCA_ATXN130Q-D776_na_12w_cerebellum_na_na	orig.sig.size	3493	3493	3493	3493	3493	3493	3493	3493	3493	3493	3493	3493	3493	3493	3493	3493	3493	3493	3493	3493	3493	3493	3493	3493	3493	3493	3493	3493	3493	3493
SCA_ATXN130Q-D776_na_12w_cerebellum_na_na	GSE75778	ATXN130Q-D776	wtFVB	3493	M149	SCA_ATXN130Q-D776_na_12w_cerebellum_na_na	sigCnt	1057	716	1037	660	828	746	500	657	421	361	565	413	372	343	256	338	321	449	320	228	297	194	198	204	162	170	189	184	149	86
SCA_ATXN130Q-D776_na_12w_cerebellum_na_na	GSE75778	ATXN130Q-D776	wtFVB	3493	M149	SCA_ATXN130Q-D776_na_12w_cerebellum_na_na	sigP	2.75095e-06	1	7.78669e-10	0.998057	6.69584e-08	3.21332e-06	0.999228	5.68903e-05	0.999981	0.999999	3.34017e-12	0.532752	0.96778	1	1	0.929554	1	9.38347e-07	0.997311	1	0.0815127	1	1	0.967489	1	0.999999	0.789559	0.753314	0.932048	0.975673
SCA_ATXN130Q-D776_na_12w_cerebellum_na_na	GSE75778	ATXN130Q-D776	wtFVB	3493	M149	SCA_ATXN130Q-D776_na_12w_cerebellum_na_na	sigCntUp	531	353	515	333	417	386	235	353	196	170	278	172	178	227	118	151	212	193	174	166	174	145	145	91	127	135	107	89	70	49
SCA_ATXN130Q-D776_na_12w_cerebellum_na_na	GSE75778	ATXN130Q-D776	wtFVB	3493	M149	SCA_ATXN130Q-D776_na_12w_cerebellum_na_na	sigCntDown	526	363	522	327	411	360	265	304	225	191	287	241	194	116	138	187	109	256	146	62	123	49	53	113	35	35	82	95	79	37
SCA_ATXN130Q-D776_na_12w_cerebellum_na_na	GSE75778	ATXN130Q-D776	wtFVB	3493	M149	SCA_ATXN130Q-D776_na_12w_cerebellum_na_na	adj.P	2.15592e-05	1	8.011e-09	1	6.08713e-07	2.49999e-05	1	0.000384048	1	1	4.02754e-11	1	1	1	1	1	1	7.61645e-06	1	1	0.304001	1	1	1	1	1	1	1	1	1
ALS_Atg7 cKO; SOD1G93A /cWT; SOD1G93A_na_150d_lumbar spinal cord_na_na	GSE100888	Atg7 cKO; SOD1G93A	Atg7 cWT; SOD1G93A	6293	M15	other_Atg7 cKO; SOD1G93A /cWT; SOD1G93A_na_150d_spinal cord_na_na	orig.sig.size	6293	6293	6293	6293	6293	6293	6293	6293	6293	6293	6293	6293	6293	6293	6293	6293	6293	6293	6293	6293	6293	6293	6293	6293	6293	6293	6293	6293	6293	6293
ALS_Atg7 cKO; SOD1G93A /cWT; SOD1G93A_na_150d_lumbar spinal cord_na_na	GSE100888	Atg7 cKO; SOD1G93A	Atg7 cWT; SOD1G93A	6293	M15	other_Atg7 cKO; SOD1G93A /cWT; SOD1G93A_na_150d_spinal cord_na_na	sigCnt	1957	973	1859	729	1634	1467	674	1351	520	439	1172	631	606	1033	333	535	956	934	717	794	311	672	738	350	606	636	399	311	307	179
ALS_Atg7 cKO; SOD1G93A /cWT; SOD1G93A_na_150d_lumbar spinal cord_na_na	GSE100888	Atg7 cKO; SOD1G93A	Atg7 cWT; SOD1G93A	6293	M15	other_Atg7 cKO; SOD1G93A /cWT; SOD1G93A_na_150d_spinal cord_na_na	sigP	6.39059e-16	1	4.86885e-16	1	1.42195e-40	6.14785e-31	1	1.02779e-37	1	1	1.77849e-72	1	1	2.51577e-31	1	1	9.17594e-33	6.02979e-43	0.00226584	2.5204e-31	1	2.78862e-36	9.35231e-53	0.999997	1.61334e-22	3.95635e-49	0.00590549	0.998836	0.374269	0.837395
ALS_Atg7 cKO; SOD1G93A /cWT; SOD1G93A_na_150d_lumbar spinal cord_na_na	GSE100888	Atg7 cKO; SOD1G93A	Atg7 cWT; SOD1G93A	6293	M15	other_Atg7 cKO; SOD1G93A /cWT; SOD1G93A_na_150d_spinal cord_na_na	sigCntUp	1696	460	1560	319	1469	1317	300	1221	231	180	1100	248	206	158	153	233	112	851	169	64	145	46	26	164	43	26	63	138	60	85
ALS_Atg7 cKO; SOD1G93A /cWT; SOD1G93A_na_150d_lumbar spinal cord_na_na	GSE100888	Atg7 cKO; SOD1G93A	Atg7 cWT; SOD1G93A	6293	M15	other_Atg7 cKO; SOD1G93A /cWT; SOD1G93A_na_150d_spinal cord_na_na	sigCntDown	261	513	299	410	165	150	374	130	289	259	72	383	400	875	180	302	844	83	548	730	166	626	712	186	563	610	336	173	247	94
ALS_Atg7 cKO; SOD1G93A /cWT; SOD1G93A_na_150d_lumbar spinal cord_na_na	GSE100888	Atg7 cKO; SOD1G93A	Atg7 cWT; SOD1G93A	6293	M15	other_Atg7 cKO; SOD1G93A /cWT; SOD1G93A_na_150d_spinal cord_na_na	adj.P	9.07755e-15	1	6.95549e-15	1	4.48094e-39	1.55773e-29	1	3.17219e-36	1	1	1.00291e-70	1	1	6.51828e-30	1	1	2.48446e-31	2.00104e-41	0.0122148	6.51828e-30	1	8.23412e-35	3.67237e-51	1	3.0789e-21	1.44042e-47	0.0293922	1	0.980787	1
SCA_ATXN130Q-D776_na_28w_cerebellum_na_na	GSE75778	ATXN130Q-D776	wtFVB	186	M150	SCA_ATXN130Q-D776_na_28w_cerebellum_na_na	orig.sig.size	186	186	186	186	186	186	186	186	186	186	186	186	186	186	186	186	186	186	186	186	186	186	186	186	186	186	186	186	186	186
SCA_ATXN130Q-D776_na_28w_cerebellum_na_na	GSE75778	ATXN130Q-D776	wtFVB	186	M150	SCA_ATXN130Q-D776_na_28w_cerebellum_na_na	sigCnt	53	20	59	21	42	42	31	36	7	9	31	23	26	28	10	33	29	37	26	14	5	12	11	18	18	14	16	19	13	12
SCA_ATXN130Q-D776_na_28w_cerebellum_na_na	GSE75778	ATXN130Q-D776	wtFVB	186	M150	SCA_ATXN130Q-D776_na_28w_cerebellum_na_na	sigP	0.467543	0.999999	0.0613199	0.999815	0.319801	0.13121	0.460804	0.212112	0.999999	0.999864	0.075548	0.451766	0.174138	0.185421	0.983401	0.00145292	0.0526747	0.000146132	0.0720873	0.810054	0.998635	0.697205	0.832588	0.0495957	0.101096	0.294953	0.0516991	0.00521891	0.0783969	0.00520451
SCA_ATXN130Q-D776_na_28w_cerebellum_na_na	GSE75778	ATXN130Q-D776	wtFVB	186	M150	SCA_ATXN130Q-D776_na_28w_cerebellum_na_na	sigCntUp	21	8	22	7	14	17	15	15	4	4	11	11	18	16	4	18	18	8	11	8	2	7	7	13	8	9	7	12	5	11
SCA_ATXN130Q-D776_na_28w_cerebellum_na_na	GSE75778	ATXN130Q-D776	wtFVB	186	M150	SCA_ATXN130Q-D776_na_28w_cerebellum_na_na	sigCntDown	32	12	37	14	28	25	16	21	3	5	20	12	8	12	6	15	11	29	15	6	3	5	4	5	10	5	9	7	8	1
SCA_ATXN130Q-D776_na_28w_cerebellum_na_na	GSE75778	ATXN130Q-D776	wtFVB	186	M150	SCA_ATXN130Q-D776_na_28w_cerebellum_na_na	adj.P	1	1	0.239406	1	0.872501	0.44797	1	0.649588	1	1	0.286167	1	0.557658	0.586032	1	0.00810177	0.20947	0.000945637	0.274863	1	1	1	1	0.198383	0.364352	0.827901	0.206246	0.0264115	0.294725	0.0263564
SCA_ATXN130Q-D776_na_5w_cerebellum_na_na	GSE75778	ATXN130Q-D776	wtFVB	748	M151	SCA_ATXN130Q-D776_na_5w_cerebellum_na_na	orig.sig.size	748	748	748	748	748	748	748	748	748	748	748	748	748	748	748	748	748	748	748	748	748	748	748	748	748	748	748	748	748	748
SCA_ATXN130Q-D776_na_5w_cerebellum_na_na	GSE75778	ATXN130Q-D776	wtFVB	748	M151	SCA_ATXN130Q-D776_na_5w_cerebellum_na_na	sigCnt	207	78	204	63	176	166	88	161	48	35	121	71	98	170	27	76	140	142	125	93	16	74	85	56	79	80	86	45	59	25
SCA_ATXN130Q-D776_na_5w_cerebellum_na_na	GSE75778	ATXN130Q-D776	wtFVB	748	M151	SCA_ATXN130Q-D776_na_5w_cerebellum_na_na	sigP	0.471291	1	0.215904	1	0.0274503	0.0101304	0.999739	0.00028515	1	1	0.00314939	0.985559	0.0940149	1.84487e-15	1	0.582292	1.34798e-09	2.33029e-12	3.79829e-08	0.00190739	1	0.00622942	0.000180378	0.139021	0.000233954	7.19473e-06	1.73788e-10	0.263374	5.81853e-05	0.242441
SCA_ATXN130Q-D776_na_5w_cerebellum_na_na	GSE75778	ATXN130Q-D776	wtFVB	748	M151	SCA_ATXN130Q-D776_na_5w_cerebellum_na_na	sigCntUp	46	35	49	18	39	35	36	34	18	12	18	36	61	136	9	42	112	20	87	77	8	62	73	27	62	67	68	26	42	17
SCA_ATXN130Q-D776_na_5w_cerebellum_na_na	GSE75778	ATXN130Q-D776	wtFVB	748	M151	SCA_ATXN130Q-D776_na_5w_cerebellum_na_na	sigCntDown	161	43	155	45	137	131	52	127	30	23	103	35	37	34	18	34	28	122	38	16	8	12	12	29	17	13	18	19	17	8
SCA_ATXN130Q-D776_na_5w_cerebellum_na_na	GSE75778	ATXN130Q-D776	wtFVB	748	M151	SCA_ATXN130Q-D776_na_5w_cerebellum_na_na	adj.P	1	1	0.656377	1	0.117914	0.0479662	1	0.00177068	1	1	0.0165991	1	0.34262	2.54348e-14	1	1	1.37176e-08	2.82803e-11	3.50395e-07	0.0103889	1	0.0308591	0.00115233	0.469243	0.00146996	5.41228e-05	1.86735e-09	0.759194	0.000391733	0.71357
SCA_ATXN130Q_na_5w_cerebellum_na_na	GSE75778	ATXN130Q	wtFVB	137	M152	SCA_ATXN130Q_na_5w_cerebellum_na_na	orig.sig.size	137	137	137	137	137	137	137	137	137	137	137	137	137	137	137	137	137	137	137	137	137	137	137	137	137	137	137	137	137	137
SCA_ATXN130Q_na_5w_cerebellum_na_na	GSE75778	ATXN130Q	wtFVB	137	M152	SCA_ATXN130Q_na_5w_cerebellum_na_na	sigCnt	45	10	46	15	39	39	14	36	4	6	27	10	12	19	5	12	19	43	15	9	2	8	8	7	14	9	13	6	8	3
SCA_ATXN130Q_na_5w_cerebellum_na_na	GSE75778	ATXN130Q	wtFVB	137	M152	SCA_ATXN130Q_na_5w_cerebellum_na_na	sigP	0.0781833	1	0.0216479	0.998612	0.0130882	0.00260121	0.971643	0.00200586	0.999993	0.999262	0.00914081	0.952512	0.830875	0.29991	0.994094	0.697643	0.169557	1.10271e-11	0.380009	0.846352	0.999249	0.721201	0.764206	0.697166	0.0730444	0.435004	0.0277527	0.65561	0.217417	0.596375
SCA_ATXN130Q_na_5w_cerebellum_na_na	GSE75778	ATXN130Q	wtFVB	137	M152	SCA_ATXN130Q_na_5w_cerebellum_na_na	sigCntUp	9	4	10	1	9	10	3	8	0	0	6	4	3	4	1	5	5	7	2	3	0	2	2	3	5	4	5	2	2	2
SCA_ATXN130Q_na_5w_cerebellum_na_na	GSE75778	ATXN130Q	wtFVB	137	M152	SCA_ATXN130Q_na_5w_cerebellum_na_na	sigCntDown	36	6	36	14	30	29	11	28	4	6	21	6	9	15	4	7	14	36	13	6	2	6	6	4	9	5	8	4	6	1
SCA_ATXN130Q_na_5w_cerebellum_na_na	GSE75778	ATXN130Q	wtFVB	137	M152	SCA_ATXN130Q_na_5w_cerebellum_na_na	adj.P	0.29407	1	0.095058	1	0.0603665	0.0138855	1	0.0108699	1	1	0.0437499	1	1	0.836804	1	1	0.546478	1.28621e-10	0.989263	1	1	1	1	1	0.278229	1	0.119076	1	0.659906	1
SCA_ATXN182Q_na_12w_cerebellum_na_na	GSE75778	ATXN182Q	wtFVB	4228	M153	SCA_ATXN182Q_na_12w_cerebellum_na_na	orig.sig.size	4228	4228	4228	4228	4228	4228	4228	4228	4228	4228	4228	4228	4228	4228	4228	4228	4228	4228	4228	4228	4228	4228	4228	4228	4228	4228	4228	4228	4228	4228
SCA_ATXN182Q_na_12w_cerebellum_na_na	GSE75778	ATXN182Q	wtFVB	4228	M153	SCA_ATXN182Q_na_12w_cerebellum_na_na	sigCnt	1285	912	1234	821	1030	910	609	802	496	432	687	519	461	397	328	423	373	560	413	281	374	226	223	260	172	183	235	237	194	109
SCA_ATXN182Q_na_12w_cerebellum_na_na	GSE75778	ATXN182Q	wtFVB	4228	M153	SCA_ATXN182Q_na_12w_cerebellum_na_na	sigP	5.28559e-08	0.999999	1.69761e-09	0.990461	3.48028e-13	3.37903e-08	0.999747	1.58851e-06	1	1	9.3239e-16	0.176657	0.938135	1	1	0.812855	1	1.15598e-10	0.950812	1	0.00607658	1	1	0.877097	1	1	0.679512	0.372941	0.708447	0.958565
SCA_ATXN182Q_na_12w_cerebellum_na_na	GSE75778	ATXN182Q	wtFVB	4228	M153	SCA_ATXN182Q_na_12w_cerebellum_na_na	sigCntUp	568	467	548	458	434	403	311	347	243	219	266	243	236	261	168	214	236	192	237	195	227	162	162	133	127	138	139	126	102	65
SCA_ATXN182Q_na_12w_cerebellum_na_na	GSE75778	ATXN182Q	wtFVB	4228	M153	SCA_ATXN182Q_na_12w_cerebellum_na_na	sigCntDown	717	445	686	363	596	507	298	455	253	213	421	276	225	136	160	209	137	368	176	86	147	64	61	127	45	45	96	111	92	44
SCA_ATXN182Q_na_12w_cerebellum_na_na	GSE75778	ATXN182Q	wtFVB	4228	M153	SCA_ATXN182Q_na_12w_cerebellum_na_na	adj.P	4.84029e-07	1	1.7113e-08	1	4.40913e-12	3.14426e-07	1	1.27284e-05	1	1	1.30465e-14	0.564279	1	1	1	1	1	1.26198e-09	1	1	0.0301617	1	1	1	1	1	1	0.977992	1	1
SCA_ATXN182Q_na_28w_cerebellum_na_na	GSE75778	ATXN182Q	wtFVB	888	M154	SCA_ATXN182Q_na_28w_cerebellum_na_na	orig.sig.size	888	888	888	888	888	888	888	888	888	888	888	888	888	888	888	888	888	888	888	888	888	888	888	888	888	888	888	888	888	888
SCA_ATXN182Q_na_28w_cerebellum_na_na	GSE75778	ATXN182Q	wtFVB	888	M154	SCA_ATXN182Q_na_28w_cerebellum_na_na	sigCnt	313	152	330	118	259	238	125	210	88	74	207	104	110	111	44	97	107	185	108	60	35	54	61	55	54	54	69	51	52	32
SCA_ATXN182Q_na_28w_cerebellum_na_na	GSE75778	ATXN182Q	wtFVB	888	M154	SCA_ATXN182Q_na_28w_cerebellum_na_na	sigP	1.23341e-06	1	6.84068e-13	1	4.35478e-09	1.32476e-08	0.981512	2.51812e-07	0.999991	0.999997	6.24311e-18	0.695145	0.317226	0.67037	1	0.397445	0.402945	5.47337e-19	0.0802444	0.998928	1	0.969656	0.898946	0.73131	0.936639	0.793689	0.007828	0.449326	0.0813054	0.146837
SCA_ATXN182Q_na_28w_cerebellum_na_na	GSE75778	ATXN182Q	wtFVB	888	M154	SCA_ATXN182Q_na_28w_cerebellum_na_na	sigCntUp	34	30	41	23	28	31	35	28	16	18	19	34	51	67	9	35	63	12	44	41	5	36	39	27	35	39	29	24	21	23
SCA_ATXN182Q_na_28w_cerebellum_na_na	GSE75778	ATXN182Q	wtFVB	888	M154	SCA_ATXN182Q_na_28w_cerebellum_na_na	sigCntDown	279	122	289	95	231	207	90	182	72	56	188	70	59	44	35	62	44	173	64	19	30	18	22	28	19	15	40	27	31	9
SCA_ATXN182Q_na_28w_cerebellum_na_na	GSE75778	ATXN182Q	wtFVB	888	M154	SCA_ATXN182Q_na_28w_cerebellum_na_na	adj.P	9.95757e-06	1	8.55086e-12	1	4.30882e-08	1.27873e-07	1	2.16581e-06	1	1	9.73458e-17	1	0.868003	1	1	1	1	8.96295e-18	0.300316	1	1	1	1	1	1	1	0.0379263	1	0.303529	0.488155
SCA_ATXN182Q_na_5w_cerebellum_na_na	GSE75778	ATXN182Q	wtFVB	616	M155	SCA_ATXN182Q_na_5w_cerebellum_na_na	orig.sig.size	616	616	616	616	616	616	616	616	616	616	616	616	616	616	616	616	616	616	616	616	616	616	616	616	616	616	616	616	616	616
SCA_ATXN182Q_na_5w_cerebellum_na_na	GSE75778	ATXN182Q	wtFVB	616	M155	SCA_ATXN182Q_na_5w_cerebellum_na_na	sigCnt	236	58	229	58	204	190	62	195	42	31	151	49	55	74	22	48	57	170	60	43	13	36	30	31	44	35	28	28	30	18
SCA_ATXN182Q_na_5w_cerebellum_na_na	GSE75778	ATXN182Q	wtFVB	616	M155	SCA_ATXN182Q_na_5w_cerebellum_na_na	sigP	5.97634e-10	1	9.83754e-11	1	4.07433e-14	6.82745e-14	0.999994	2.89996e-21	1	1	1.58469e-16	0.999385	0.983079	0.666442	1	0.985663	0.962165	7.85325e-34	0.705232	0.980419	1	0.939703	0.997884	0.935927	0.482785	0.806822	0.890988	0.848594	0.408122	0.473764
SCA_ATXN182Q_na_5w_cerebellum_na_na	GSE75778	ATXN182Q	wtFVB	616	M155	SCA_ATXN182Q_na_5w_cerebellum_na_na	sigCntUp	42	23	44	10	37	35	14	37	11	8	24	12	12	13	7	11	20	25	11	19	4	13	11	6	21	17	8	5	5	1
SCA_ATXN182Q_na_5w_cerebellum_na_na	GSE75778	ATXN182Q	wtFVB	616	M155	SCA_ATXN182Q_na_5w_cerebellum_na_na	sigCntDown	194	35	185	48	167	155	48	158	31	23	127	37	43	61	15	37	37	145	49	24	9	23	19	25	23	18	20	23	25	17
SCA_ATXN182Q_na_5w_cerebellum_na_na	GSE75778	ATXN182Q	wtFVB	616	M155	SCA_ATXN182Q_na_5w_cerebellum_na_na	adj.P	6.22536e-09	1	1.08184e-09	1	5.37038e-13	8.8745e-13	1	5.20328e-20	1	1	2.3078e-15	1	1	1	1	1	1	2.17341e-32	1	1	1	1	1	1	1	1	1	1	1	1
other_Gnasxlm+/p-_na_na_hypothalamus_na_na	GSE75878	Gnasxlm+/p-	wild type	647	M156	other_Gnasxlm+/p-_na_na_hypothalamus_na_na	orig.sig.size	647	647	647	647	647	647	647	647	647	647	647	647	647	647	647	647	647	647	647	647	647	647	647	647	647	647	647	647	647	647
other_Gnasxlm+/p-_na_na_hypothalamus_na_na	GSE75878	Gnasxlm+/p-	wild type	647	M156	other_Gnasxlm+/p-_na_na_hypothalamus_na_na	sigCnt	218	128	190	146	192	163	84	143	77	63	113	84	66	43	49	61	30	77	38	27	107	24	20	45	10	17	25	35	17	26
other_Gnasxlm+/p-_na_na_hypothalamus_na_na	GSE75878	Gnasxlm+/p-	wild type	647	M156	other_Gnasxlm+/p-_na_na_hypothalamus_na_na	sigP	0.000193769	0.997562	0.0247297	0.124011	1.45085e-08	2.46119e-05	0.988792	0.000174915	0.961597	0.990931	0.000257519	0.200748	0.871406	1	0.968679	0.793623	1	0.160632	0.999985	1	1.05774e-13	0.999973	1	0.317646	1	0.999998	0.983486	0.53259	0.996898	0.0516421
other_Gnasxlm+/p-_na_na_hypothalamus_na_na	GSE75878	Gnasxlm+/p-	wild type	647	M156	other_Gnasxlm+/p-_na_na_hypothalamus_na_na	sigCntUp	99	70	80	80	85	77	35	67	47	36	51	40	23	17	27	21	11	35	19	7	57	9	8	13	5	7	11	9	9	6
other_Gnasxlm+/p-_na_na_hypothalamus_na_na	GSE75878	Gnasxlm+/p-	wild type	647	M156	other_Gnasxlm+/p-_na_na_hypothalamus_na_na	sigCntDown	119	58	110	66	107	86	49	76	30	27	62	44	43	26	22	40	19	42	19	20	50	15	12	32	5	10	14	26	8	20
other_Gnasxlm+/p-_na_na_hypothalamus_na_na	GSE75878	Gnasxlm+/p-	wild type	647	M156	other_Gnasxlm+/p-_na_na_hypothalamus_na_na	adj.P	0.00123367	1	0.107458	0.426252	1.39505e-07	0.000174305	1	0.00111934	1	1	0.00161353	0.624475	1	1	1	1	1	0.524828	1	1	1.3584e-12	1	1	0.868519	1	1	1	1	1	0.206129
other_129S1/SvImJ M-F_F/M_63d_hippocampus_na_na	GSE76567	Male	Female	21	M157	other_129S1/SvImJ M-F_F/M_63d_hippocampus_na_na	orig.sig.size	21	21	21	21	21	21	21	21	21	21	21	21	21	21	21	21	21	21	21	21	21	21	21	21	21	21	21	21	21	21
other_129S1/SvImJ M-F_F/M_63d_hippocampus_na_na	GSE76567	Male	Female	21	M157	other_129S1/SvImJ M-F_F/M_63d_hippocampus_na_na	sigCnt	3	0	2	2	3	2	1	2	1	1	2	1	4	5	1	1	4	1	3	2	0	2	2	2	5	2	3	1	3	1
other_129S1/SvImJ M-F_F/M_63d_hippocampus_na_na	GSE76567	Male	Female	21	M157	other_129S1/SvImJ M-F_F/M_63d_hippocampus_na_na	sigP	0.780859	0.993832	0.889756	0.760407	0.536837	0.695905	0.816716	0.610367	0.754011	0.690511	0.41772	0.657366	0.0498065	0.0197297	0.5351	0.577947	0.0483828	0.595779	0.113433	0.236605	0.781185	0.149943	0.163455	0.111562	0.00119185	0.113454	0.0174574	0.266402	0.00932005	0.100174
other_129S1/SvImJ M-F_F/M_63d_hippocampus_na_na	GSE76567	Male	Female	21	M157	other_129S1/SvImJ M-F_F/M_63d_hippocampus_na_na	sigCntUp	3	0	2	1	3	2	1	2	0	0	2	1	2	4	0	1	3	1	1	2	0	2	2	1	5	2	2	1	1	1
other_129S1/SvImJ M-F_F/M_63d_hippocampus_na_na	GSE76567	Male	Female	21	M157	other_129S1/SvImJ M-F_F/M_63d_hippocampus_na_na	sigCntDown	0	0	0	1	0	0	0	0	1	1	0	0	2	1	1	0	1	0	2	0	0	0	0	1	0	0	1	0	2	0
other_129S1/SvImJ M-F_F/M_63d_hippocampus_na_na	GSE76567	Male	Female	21	M157	other_129S1/SvImJ M-F_F/M_63d_hippocampus_na_na	adj.P	1	1	1	1	1	1	1	1	1	1	1	1	0.199014	0.0877654	1	1	0.194465	1	0.397434	0.702787	1	0.496498	0.531159	0.392824	0.00674634	0.397434	0.0786369	0.766403	0.0445793	0.361378
other_wt A/J M-F_F/M_63d_hippocampus_na_na	GSE76567	Male	Female	638	M158	other_wt A/J M-F_F/M_63d_hippocampus_na_na	orig.sig.size	638	638	638	638	638	638	638	638	638	638	638	638	638	638	638	638	638	638	638	638	638	638	638	638	638	638	638	638	638	638
other_wt A/J M-F_F/M_63d_hippocampus_na_na	GSE76567	Male	Female	638	M158	other_wt A/J M-F_F/M_63d_hippocampus_na_na	sigCnt	160	148	160	129	121	125	103	107	106	92	84	61	58	45	68	65	53	51	48	40	48	26	30	37	25	28	30	32	21	19
other_wt A/J M-F_F/M_63d_hippocampus_na_na	GSE76567	Male	Female	638	M158	other_wt A/J M-F_F/M_63d_hippocampus_na_na	sigP	0.87651	0.648532	0.610721	0.536269	0.813829	0.242266	0.403616	0.420047	0.0252559	0.0604394	0.32183	0.961243	0.970825	0.999997	0.14298	0.495069	0.993973	0.985711	0.991996	0.99639	0.606935	0.999712	0.998659	0.729437	0.999604	0.98765	0.837425	0.659527	0.954278	0.415939
other_wt A/J M-F_F/M_63d_hippocampus_na_na	GSE76567	Male	Female	638	M158	other_wt A/J M-F_F/M_63d_hippocampus_na_na	sigCntUp	92	120	105	88	61	66	84	58	85	72	48	36	40	24	57	52	33	26	27	25	27	15	17	29	18	18	24	26	10	11
other_wt A/J M-F_F/M_63d_hippocampus_na_na	GSE76567	Male	Female	638	M158	other_wt A/J M-F_F/M_63d_hippocampus_na_na	sigCntDown	68	28	55	41	60	59	19	49	21	20	36	25	18	21	11	13	20	25	21	15	21	11	13	8	7	10	6	6	11	8
other_wt A/J M-F_F/M_63d_hippocampus_na_na	GSE76567	Male	Female	638	M158	other_wt A/J M-F_F/M_63d_hippocampus_na_na	adj.P	1	1	1	1	1	0.71357	1	1	0.109554	0.236708	0.875807	1	1	1	0.478027	1	1	1	1	1	1	1	1	1	1	1	1	1	1	1
other_wt C57BL/6J M-F_F/M_63d_hippocampus_na_na	GSE76567	Male	Female	211	M159	other_wt C57BL/6J M-F_F/M_63d_hippocampus_na_na	orig.sig.size	211	211	211	211	211	211	211	211	211	211	211	211	211	211	211	211	211	211	211	211	211	211	211	211	211	211	211	211	211	211
other_wt C57BL/6J M-F_F/M_63d_hippocampus_na_na	GSE76567	Male	Female	211	M159	other_wt C57BL/6J M-F_F/M_63d_hippocampus_na_na	sigCnt	56	38	54	45	47	41	30	35	32	30	34	36	32	20	14	20	21	23	22	15	26	12	12	16	4	9	16	18	9	5
other_wt C57BL/6J M-F_F/M_63d_hippocampus_na_na	GSE76567	Male	Female	211	M159	other_wt C57BL/6J M-F_F/M_63d_hippocampus_na_na	sigP	0.53847	0.977535	0.466843	0.335192	0.218513	0.340409	0.713225	0.451382	0.274761	0.18948	0.0548521	0.00814482	0.0374056	0.893664	0.912263	0.594166	0.697032	0.386255	0.424224	0.827848	0.00843433	0.791135	0.834819	0.205537	0.999411	0.888603	0.089258	0.0222971	0.536995	0.589938
other_wt C57BL/6J M-F_F/M_63d_hippocampus_na_na	GSE76567	Male	Female	211	M159	other_wt C57BL/6J M-F_F/M_63d_hippocampus_na_na	sigCntUp	37	26	41	22	31	27	25	23	22	23	26	21	24	9	9	18	15	17	13	7	12	5	3	13	2	4	12	14	6	5
other_wt C57BL/6J M-F_F/M_63d_hippocampus_na_na	GSE76567	Male	Female	211	M159	other_wt C57BL/6J M-F_F/M_63d_hippocampus_na_na	sigCntDown	19	12	13	23	16	14	5	12	10	7	8	15	8	11	5	2	6	6	9	8	14	7	9	3	2	5	4	4	3	0
other_wt C57BL/6J M-F_F/M_63d_hippocampus_na_na	GSE76567	Male	Female	211	M159	other_wt C57BL/6J M-F_F/M_63d_hippocampus_na_na	adj.P	1	1	1	0.904946	0.66136	0.914095	1	1	0.784732	0.597099	0.21675	0.0393343	0.155339	1	1	1	1	1	1	1	0.0406278	1	1	0.635681	1	1	0.328185	0.0976799	1	1
ALS_Atg7 cWT; SOD1G93A_na_150d_lumbar spinal cord_na_na	GSE100888	Atg7 cWT; SOD1G93A	Atg7 cWT	7705	M16	FTD-ALS_Atg7 cWT; SOD1G93A_na_150d_spinal cord_na_na	orig.sig.size	7705	7705	7705	7705	7705	7705	7705	7705	7705	7705	7705	7705	7705	7705	7705	7705	7705	7705	7705	7705	7705	7705	7705	7705	7705	7705	7705	7705	7705	7705
ALS_Atg7 cWT; SOD1G93A_na_150d_lumbar spinal cord_na_na	GSE100888	Atg7 cWT; SOD1G93A	Atg7 cWT	7705	M16	FTD-ALS_Atg7 cWT; SOD1G93A_na_150d_spinal cord_na_na	sigCnt	2281	1271	2140	991	1855	1682	872	1538	677	578	1275	789	765	1162	450	676	1083	1020	827	877	437	736	796	455	665	677	492	390	381	221
ALS_Atg7 cWT; SOD1G93A_na_150d_lumbar spinal cord_na_na	GSE100888	Atg7 cWT; SOD1G93A	Atg7 cWT	7705	M16	FTD-ALS_Atg7 cWT; SOD1G93A_na_150d_spinal cord_na_na	sigP	1.61493e-09	1	2.17763e-07	1	7.9918e-27	3.86883e-22	1	9.76195e-28	1	1	1.88402e-47	1	1	3.97899e-21	1	1	3.38444e-25	9.41365e-26	0.170428	8.52002e-20	1	1.63465e-24	3.33233e-35	0.999779	4.29672e-13	9.46127e-31	0.000200242	0.997656	0.166178	0.8121
ALS_Atg7 cWT; SOD1G93A_na_150d_lumbar spinal cord_na_na	GSE100888	Atg7 cWT; SOD1G93A	Atg7 cWT	7705	M16	FTD-ALS_Atg7 cWT; SOD1G93A_na_150d_spinal cord_na_na	sigCntUp	319	652	380	519	190	183	502	150	369	333	90	498	507	970	236	399	932	99	609	795	175	670	756	255	610	649	403	232	293	120
ALS_Atg7 cWT; SOD1G93A_na_150d_lumbar spinal cord_na_na	GSE100888	Atg7 cWT; SOD1G93A	Atg7 cWT	7705	M16	FTD-ALS_Atg7 cWT; SOD1G93A_na_150d_spinal cord_na_na	sigCntDown	1962	619	1760	472	1665	1499	370	1388	308	245	1185	291	258	192	214	277	151	921	218	82	262	66	40	200	55	28	89	158	88	101
ALS_Atg7 cWT; SOD1G93A_na_150d_lumbar spinal cord_na_na	GSE100888	Atg7 cWT; SOD1G93A	Atg7 cWT	7705	M16	FTD-ALS_Atg7 cWT; SOD1G93A_na_150d_spinal cord_na_na	adj.P	1.63454e-08	1	1.89249e-06	1	1.81083e-25	7.25405e-21	1	2.25971e-26	1	1	6.57215e-46	1	1	7.03832e-20	1	1	7.09031e-24	2.01146e-24	0.54806	1.42634e-18	1	3.35888e-23	9.57566e-34	1	5.41603e-12	2.38921e-29	0.00127165	1	0.537908	1
other_wt DBA/2J M-F_F/M_63d_hippocampus_na_na	GSE76567	Male	Female	88	M160	other_wt DBA/2J M-F_F/M_63d_hippocampus_na_na	orig.sig.size	88	88	88	88	88	88	88	88	88	88	88	88	88	88	88	88	88	88	88	88	88	88	88	88	88	88	88	88	88	88
other_wt DBA/2J M-F_F/M_63d_hippocampus_na_na	GSE76567	Male	Female	88	M160	other_wt DBA/2J M-F_F/M_63d_hippocampus_na_na	sigCnt	16	12	13	3	11	12	14	11	5	7	6	12	21	27	5	14	19	7	17	11	0	10	13	13	14	10	16	13	17	4
other_wt DBA/2J M-F_F/M_63d_hippocampus_na_na	GSE76567	Male	Female	88	M160	other_wt DBA/2J M-F_F/M_63d_hippocampus_na_na	sigP	0.970246	0.989333	0.991462	0.999997	0.966434	0.868521	0.440163	0.821155	0.989969	0.88099	0.94429	0.241672	0.00029496	1.53672e-06	0.861356	0.0350851	0.00179064	0.736519	0.00359516	0.112627	0.999356	0.06123	0.00734881	0.00153579	0.00129576	0.0284858	7.51638e-06	0.00029453	1.15385e-07	0.119638
other_wt DBA/2J M-F_F/M_63d_hippocampus_na_na	GSE76567	Male	Female	88	M160	other_wt DBA/2J M-F_F/M_63d_hippocampus_na_na	sigCntUp	4	0	4	0	4	4	1	4	0	0	3	1	0	0	0	1	0	3	0	0	0	0	0	1	0	0	0	1	0	0
other_wt DBA/2J M-F_F/M_63d_hippocampus_na_na	GSE76567	Male	Female	88	M160	other_wt DBA/2J M-F_F/M_63d_hippocampus_na_na	sigCntDown	12	12	9	3	7	8	13	7	5	7	3	11	21	27	5	13	19	4	17	11	0	10	13	12	14	10	16	12	17	4
other_wt DBA/2J M-F_F/M_63d_hippocampus_na_na	GSE76567	Male	Female	88	M160	other_wt DBA/2J M-F_F/M_63d_hippocampus_na_na	adj.P	1	1	1	1	1	1	1	1	1	1	1	0.712756	0.00182393	1.23266e-05	1	0.147169	0.00980275	1	0.0187378	0.395256	1	0.239209	0.0357433	0.00852583	0.0073124	0.121982	5.63165e-05	0.00182393	1.03145e-06	0.414923
other_Satb2-KO_na_na_hippocampus_na_na	GSE77005	Knockout Satb2	Control Satb2	56	M161	other_Satb2-KO_na_na_hippocampus_na_na	orig.sig.size	56	56	56	56	56	56	56	56	56	56	56	56	56	56	56	56	56	56	56	56	56	56	56	56	56	56	56	56	56	56
other_Satb2-KO_na_na_hippocampus_na_na	GSE77005	Knockout Satb2	Control Satb2	56	M161	other_Satb2-KO_na_na_hippocampus_na_na	sigCnt	26	4	25	4	23	24	2	23	6	2	19	1	5	14	2	0	9	12	7	8	1	4	4	4	4	4	4	1	3	1
other_Satb2-KO_na_na_hippocampus_na_na	GSE77005	Knockout Satb2	Control Satb2	56	M161	other_Satb2-KO_na_na_hippocampus_na_na	sigP	0.0015402	0.999554	0.00153076	0.996882	0.000289888	1.9524e-05	0.997646	8.53895e-06	0.749305	0.984569	2.02215e-05	0.995073	0.690244	0.00509713	0.932335	0.99848	0.130588	0.00801444	0.268438	0.092463	0.955177	0.451516	0.487387	0.340311	0.415965	0.346106	0.2453	0.844901	0.306794	0.525701
other_Satb2-KO_na_na_hippocampus_na_na	GSE77005	Knockout Satb2	Control Satb2	56	M161	other_Satb2-KO_na_na_hippocampus_na_na	sigCntUp	19	4	18	4	16	16	2	18	6	2	14	1	5	11	2	0	9	11	7	7	1	4	4	3	4	4	4	1	3	0
other_Satb2-KO_na_na_hippocampus_na_na	GSE77005	Knockout Satb2	Control Satb2	56	M161	other_Satb2-KO_na_na_hippocampus_na_na	sigCntDown	7	0	7	0	7	8	0	5	0	0	5	0	0	3	0	0	0	1	0	1	0	0	0	1	0	0	0	0	0	1
other_Satb2-KO_na_na_hippocampus_na_na	GSE77005	Knockout Satb2	Control Satb2	56	M161	other_Satb2-KO_na_na_hippocampus_na_na	adj.P	0.00854403	1	0.0085042	1	0.00179831	0.00013959	1	6.3597e-05	1	1	0.000144302	1	1	0.02583	1	1	0.446405	0.0387296	0.770194	0.33795	1	1	1	0.914095	1	0.927401	0.720622	1	0.849472	1
AD_5X FAD ChR2(GAMMA)_na_2,3,4m_hippocampus_CA1 neuron_APP	GSE77471	ChR2 (GAMMA)	EYFP (CTRL)	201	M162	AD_5X FAD ChR2(GAMMA)_na_2,3,4m_hippocampus_neurons_APP	orig.sig.size	201	201	201	201	201	201	201	201	201	201	201	201	201	201	201	201	201	201	201	201	201	201	201	201	201	201	201	201	201	201
AD_5X FAD ChR2(GAMMA)_na_2,3,4m_hippocampus_CA1 neuron_APP	GSE77471	ChR2 (GAMMA)	EYFP (CTRL)	201	M162	AD_5X FAD ChR2(GAMMA)_na_2,3,4m_hippocampus_neurons_APP	sigCnt	92	28	79	12	75	69	16	71	14	11	54	12	19	24	8	12	20	60	29	6	4	7	8	9	4	2	18	4	10	4
AD_5X FAD ChR2(GAMMA)_na_2,3,4m_hippocampus_CA1 neuron_APP	GSE77471	ChR2 (GAMMA)	EYFP (CTRL)	201	M162	AD_5X FAD ChR2(GAMMA)_na_2,3,4m_hippocampus_neurons_APP	sigP	5.35642e-08	0.999941	4.67865e-05	1	7.89573e-08	2.4877e-07	0.999804	2.50662e-10	0.999538	0.999737	8.41789e-08	0.998208	0.851067	0.652795	0.99887	0.987833	0.779312	8.73926e-14	0.0457583	0.999804	0.999868	0.990606	0.985438	0.886947	0.999446	0.999931	0.0315018	0.991804	0.414224	0.750996
AD_5X FAD ChR2(GAMMA)_na_2,3,4m_hippocampus_CA1 neuron_APP	GSE77471	ChR2 (GAMMA)	EYFP (CTRL)	201	M162	AD_5X FAD ChR2(GAMMA)_na_2,3,4m_hippocampus_neurons_APP	sigCntUp	20	4	18	1	17	18	1	16	2	2	14	1	3	4	0	2	3	10	5	3	0	3	3	0	1	1	3	0	2	0
AD_5X FAD ChR2(GAMMA)_na_2,3,4m_hippocampus_CA1 neuron_APP	GSE77471	ChR2 (GAMMA)	EYFP (CTRL)	201	M162	AD_5X FAD ChR2(GAMMA)_na_2,3,4m_hippocampus_neurons_APP	sigCntDown	72	24	61	11	58	51	15	55	12	9	40	11	16	20	8	10	17	50	24	3	4	4	5	9	3	1	15	4	8	4
AD_5X FAD ChR2(GAMMA)_na_2,3,4m_hippocampus_CA1 neuron_APP	GSE77471	ChR2 (GAMMA)	EYFP (CTRL)	201	M162	AD_5X FAD ChR2(GAMMA)_na_2,3,4m_hippocampus_neurons_APP	adj.P	4.89916e-07	1	0.000318709	1	7.1347e-07	2.14457e-06	1	2.6742e-09	1	1	7.59738e-07	1	1	1	1	1	1	1.13008e-12	0.185007	1	1	1	1	1	1	1	0.133784	1	1	1
AD_APP/PS1 Bex_na_na_cortex_na_APP	GSE77569	APP-PS_Bex	Ctrl	38	M163	other_APP/PS1 Bex_na_na_cortex_na_APP	orig.sig.size	38	38	38	38	38	38	38	38	38	38	38	38	38	38	38	38	38	38	38	38	38	38	38	38	38	38	38	38	38	38
AD_APP/PS1 Bex_na_na_cortex_na_APP	GSE77569	APP-PS_Bex	Ctrl	38	M163	other_APP/PS1 Bex_na_na_cortex_na_APP	sigCnt	8	2	3	12	7	3	2	4	1	1	2	5	1	9	0	1	9	3	3	6	11	7	7	1	6	6	1	0	2	1
AD_APP/PS1 Bex_na_na_cortex_na_APP	GSE77569	APP-PS_Bex	Ctrl	38	M163	other_APP/PS1 Bex_na_na_cortex_na_APP	sigP	0.770856	0.998121	0.99575	0.03919	0.55725	0.950194	0.960102	0.798594	0.980253	0.964634	0.887929	0.307186	0.94782	0.0179578	0.980148	0.920921	0.00947092	0.603679	0.58296	0.0616756	2.58451e-05	0.00653397	0.00828295	0.728096	0.017954	0.0116394	0.655716	0.889087	0.276885	0.318024
AD_APP/PS1 Bex_na_na_cortex_na_APP	GSE77569	APP-PS_Bex	Ctrl	38	M163	other_APP/PS1 Bex_na_na_cortex_na_APP	sigCntUp	5	2	0	11	4	2	1	3	1	0	0	5	1	9	0	1	9	1	3	6	11	7	7	1	6	6	0	0	2	1
AD_APP/PS1 Bex_na_na_cortex_na_APP	GSE77569	APP-PS_Bex	Ctrl	38	M163	other_APP/PS1 Bex_na_na_cortex_na_APP	sigCntDown	3	0	3	1	3	1	1	1	0	1	2	0	0	0	0	0	0	2	0	0	0	0	0	0	0	0	1	0	0	0
AD_APP/PS1 Bex_na_na_cortex_na_APP	GSE77569	APP-PS_Bex	Ctrl	38	M163	other_APP/PS1 Bex_na_na_cortex_na_APP	adj.P	1	1	1	0.161231	1	1	1	1	1	1	1	0.849832	1	0.0805057	1	1	0.0452144	1	1	0.240419	0.000182694	0.0321225	0.0399242	1	0.0805057	0.0543222	1	1	0.78838	0.868918
ALS_C9orf72 -/-_na_17m_lumbar spinal cord_na_na	GSE77681	C9orf72 -/-	C9orf72 +/+	13	M164	FTD-ALS_C9orf72 -/-_na_17m_spinal cord_na_na	orig.sig.size	13	13	13	13	13	13	13	13	13	13	13	13	13	13	13	13	13	13	13	13	13	13	13	13	13	13	13	13	13	13
ALS_C9orf72 -/-_na_17m_lumbar spinal cord_na_na	GSE77681	C9orf72 -/-	C9orf72 +/+	13	M164	FTD-ALS_C9orf72 -/-_na_17m_spinal cord_na_na	sigCnt	1	2	1	1	1	1	1	0	1	0	0	1	2	5	0	1	3	0	1	3	0	3	4	1	6	4	1	3	1	0
ALS_C9orf72 -/-_na_17m_lumbar spinal cord_na_na	GSE77681	C9orf72 -/-	C9orf72 +/+	13	M164	FTD-ALS_C9orf72 -/-_na_17m_spinal cord_na_na	sigP	0.929872	0.692664	0.912142	0.818098	0.81744	0.770497	0.681555	0.923403	0.608769	0.848768	0.852781	0.507756	0.211329	0.00441045	0.756851	0.432087	0.0651433	0.794533	0.435264	0.0337251	0.687081	0.0161771	0.00288705	0.229614	1.74684e-05	0.00137431	0.187016	0.00565979	0.139437	0.343023
ALS_C9orf72 -/-_na_17m_lumbar spinal cord_na_na	GSE77681	C9orf72 -/-	C9orf72 +/+	13	M164	FTD-ALS_C9orf72 -/-_na_17m_spinal cord_na_na	sigCntUp	0	2	0	1	0	0	0	0	1	0	0	0	1	5	0	0	3	0	1	3	0	3	4	0	6	4	1	2	1	0
ALS_C9orf72 -/-_na_17m_lumbar spinal cord_na_na	GSE77681	C9orf72 -/-	C9orf72 +/+	13	M164	FTD-ALS_C9orf72 -/-_na_17m_spinal cord_na_na	sigCntDown	1	0	1	0	1	1	1	0	0	0	0	1	1	0	0	1	0	0	0	0	0	0	0	1	0	0	0	1	0	0
ALS_C9orf72 -/-_na_17m_lumbar spinal cord_na_na	GSE77681	C9orf72 -/-	C9orf72 +/+	13	M164	FTD-ALS_C9orf72 -/-_na_17m_spinal cord_na_na	adj.P	1	1	1	1	1	1	1	1	1	1	1	1	0.648009	0.0225791	1	1	0.251972	1	1	0.14234	1	0.0734431	0.0152593	0.687468	0.000125611	0.00772661	0.59008	0.0283178	0.4698	0.919796
ALS_TAF15KD_F_8w_striatum_na_na	GSE77703	TAF15 knockdown	ctrl	179	M165	FTD-ALS_TAF15KD_F_8w_striatum_na_na	orig.sig.size	179	179	179	179	179	179	179	179	179	179	179	179	179	179	179	179	179	179	179	179	179	179	179	179	179	179	179	179	179	179
ALS_TAF15KD_F_8w_striatum_na_na	GSE77703	TAF15 knockdown	ctrl	179	M165	FTD-ALS_TAF15KD_F_8w_striatum_na_na	sigCnt	68	14	56	9	57	48	19	47	10	4	46	19	18	42	4	17	36	38	22	24	4	21	19	14	18	17	14	11	7	8
ALS_TAF15KD_F_8w_striatum_na_na	GSE77703	TAF15 knockdown	ctrl	179	M165	FTD-ALS_TAF15KD_F_8w_striatum_na_na	sigP	0.000203968	1	0.0221082	1	4.32545e-05	0.00139692	0.964337	0.000170921	0.999673	0.999999	2.47693e-07	0.597588	0.63466	6.98043e-06	0.999873	0.536648	0.000118772	4.43297e-06	0.135842	0.0179581	0.998612	0.0098521	0.048363	0.162373	0.0419303	0.0365644	0.0713147	0.251594	0.586555	0.0737744
ALS_TAF15KD_F_8w_striatum_na_na	GSE77703	TAF15 knockdown	ctrl	179	M165	FTD-ALS_TAF15KD_F_8w_striatum_na_na	sigCntUp	2	2	0	2	1	1	3	1	3	1	1	2	5	21	2	4	19	1	2	22	1	19	18	3	17	16	5	2	0	2
ALS_TAF15KD_F_8w_striatum_na_na	GSE77703	TAF15 knockdown	ctrl	179	M165	FTD-ALS_TAF15KD_F_8w_striatum_na_na	sigCntDown	66	12	56	7	56	47	16	46	7	3	45	17	13	21	2	13	17	37	20	2	3	2	1	11	1	1	9	9	7	6
ALS_TAF15KD_F_8w_striatum_na_na	GSE77703	TAF15 knockdown	ctrl	179	M165	FTD-ALS_TAF15KD_F_8w_striatum_na_na	adj.P	0.00129421	1	0.0970227	1	0.000295724	0.00783026	1	0.00109471	1	1	2.13774e-06	1	1	5.25634e-05	1	1	0.00077866	3.39604e-05	0.460794	0.0805057	1	0.0467663	0.194465	0.528384	0.170912	0.152521	0.272471	0.733651	1	0.280501
other-neurodevelopment_wt 12h JQ1+ 0.2 microM_na_E12_cortex_NPC_na	GSE77988	12h JQ1P 0.2 microM	12h JQ1M 0.2 microM	3508	M166	other-neurodevelopment_wt 12h JQ1+ 0.2 microM_na_E12_cortex_NPC_na	orig.sig.size	3508	3508	3508	3508	3508	3508	3508	3508	3508	3508	3508	3508	3508	3508	3508	3508	3508	3508	3508	3508	3508	3508	3508	3508	3508	3508	3508	3508	3508	3508
other-neurodevelopment_wt 12h JQ1+ 0.2 microM_na_E12_cortex_NPC_na	GSE77988	12h JQ1P 0.2 microM	12h JQ1M 0.2 microM	3508	M166	other-neurodevelopment_wt 12h JQ1+ 0.2 microM_na_E12_cortex_NPC_na	sigCnt	1013	678	1001	531	790	724	558	642	425	341	547	484	516	489	256	461	435	442	450	309	201	254	282	312	205	221	247	265	211	161
other-neurodevelopment_wt 12h JQ1+ 0.2 microM_na_E12_cortex_NPC_na	GSE77988	12h JQ1P 0.2 microM	12h JQ1M 0.2 microM	3508	M166	other-neurodevelopment_wt 12h JQ1+ 0.2 microM_na_E12_cortex_NPC_na	sigP	0.122878	1	0.00122105	1	0.012176	0.0111559	0.854949	0.0214751	0.999999	1	4.07924e-07	0.000544391	1.49136e-09	0.0212986	1	2.56355e-08	0.0882262	0.000221224	1.87124e-06	0.958817	1	0.858278	0.430111	2.5846e-09	0.999973	0.8907	0.000347709	2.72007e-08	0.000185093	1.5223e-09
other-neurodevelopment_wt 12h JQ1+ 0.2 microM_na_E12_cortex_NPC_na	GSE77988	12h JQ1P 0.2 microM	12h JQ1M 0.2 microM	3508	M166	other-neurodevelopment_wt 12h JQ1+ 0.2 microM_na_E12_cortex_NPC_na	sigCntUp	411	397	443	325	298	273	275	237	261	219	188	225	217	157	169	195	174	152	166	126	110	105	117	117	68	87	102	101	90	45
other-neurodevelopment_wt 12h JQ1+ 0.2 microM_na_E12_cortex_NPC_na	GSE77988	12h JQ1P 0.2 microM	12h JQ1M 0.2 microM	3508	M166	other-neurodevelopment_wt 12h JQ1+ 0.2 microM_na_E12_cortex_NPC_na	sigCntDown	602	281	558	206	492	451	283	405	164	122	359	259	299	332	87	266	261	290	284	183	91	149	165	195	137	134	145	164	121	116
other-neurodevelopment_wt 12h JQ1+ 0.2 microM_na_E12_cortex_NPC_na	GSE77988	12h JQ1P 0.2 microM	12h JQ1M 0.2 microM	3508	M166	other-neurodevelopment_wt 12h JQ1+ 0.2 microM_na_E12_cortex_NPC_na	adj.P	0.423556	1	0.00690503	1	0.056615	0.052228	1	0.0944651	1	1	3.45308e-06	0.00323017	1.51561e-08	0.093854	1	2.41844e-07	0.324998	0.00139662	1.49142e-05	1	1	1	1	2.59151e-08	1	1	0.00212883	2.56288e-07	0.00118145	1.54495e-08
other-neurodevelopment_wt 12h JQ1+ 0.5 microM_na_E12_cortex_NPC_na	GSE77988	12h JQ1P 0.5 microM	12h JQ1M 0.5 microM	4996	M167	other-neurodevelopment_wt 12h JQ1+ 0.5 microM_na_E12_cortex_NPC_na	orig.sig.size	4996	4996	4996	4996	4996	4996	4996	4996	4996	4996	4996	4996	4996	4996	4996	4996	4996	4996	4996	4996	4996	4996	4996	4996	4996	4996	4996	4996	4996	4996
other-neurodevelopment_wt 12h JQ1+ 0.5 microM_na_E12_cortex_NPC_na	GSE77988	12h JQ1P 0.5 microM	12h JQ1M 0.5 microM	4996	M167	other-neurodevelopment_wt 12h JQ1+ 0.5 microM_na_E12_cortex_NPC_na	sigCnt	1432	1042	1414	827	1127	1026	800	889	635	522	758	678	653	636	380	622	585	606	582	412	317	339	372	408	276	287	344	347	282	192
other-neurodevelopment_wt 12h JQ1+ 0.5 microM_na_E12_cortex_NPC_na	GSE77988	12h JQ1P 0.5 microM	12h JQ1M 0.5 microM	4996	M167	other-neurodevelopment_wt 12h JQ1+ 0.5 microM_na_E12_cortex_NPC_na	sigP	0.141513	1	0.000285198	1	0.00142249	0.00329082	0.867154	0.0771326	0.999998	1	5.77598e-08	0.000150543	0.000495697	0.713173	1	1.51437e-07	0.561004	0.000622282	0.00375818	0.999962	1	0.998264	0.957784	1.69289e-07	1	0.999829	6.90212e-05	7.41593e-07	0.000893284	2.41837e-05
other-neurodevelopment_wt 12h JQ1+ 0.5 microM_na_E12_cortex_NPC_na	GSE77988	12h JQ1P 0.5 microM	12h JQ1M 0.5 microM	4996	M167	other-neurodevelopment_wt 12h JQ1+ 0.5 microM_na_E12_cortex_NPC_na	sigCntUp	623	592	671	489	467	429	411	362	371	320	290	345	285	217	232	286	259	237	227	187	159	149	171	168	104	125	147	144	121	68
other-neurodevelopment_wt 12h JQ1+ 0.5 microM_na_E12_cortex_NPC_na	GSE77988	12h JQ1P 0.5 microM	12h JQ1M 0.5 microM	4996	M167	other-neurodevelopment_wt 12h JQ1+ 0.5 microM_na_E12_cortex_NPC_na	sigCntDown	809	450	743	338	660	597	389	527	264	202	468	333	368	419	148	336	326	369	355	225	158	190	201	240	172	162	197	203	161	124
other-neurodevelopment_wt 12h JQ1+ 0.5 microM_na_E12_cortex_NPC_na	GSE77988	12h JQ1P 0.5 microM	12h JQ1M 0.5 microM	4996	M167	other-neurodevelopment_wt 12h JQ1+ 0.5 microM_na_E12_cortex_NPC_na	adj.P	0.475303	1	0.00177068	1	0.00796167	0.0172716	1	0.290701	1	1	5.27648e-07	0.000971661	0.00296233	1	1	1.33778e-06	1	0.00368359	0.0195196	1	1	1	1	1.485e-06	1	1	0.000461372	6.11203e-06	0.00515753	0.000171435
other-neurodevelopment_wt 24h JQ1+ 0.2 microM_na_E12_cortex_NPC_na	GSE77988	24h JQ1P 0.2 microM	24h JQ1M 0.2 microM	2098	M168	other-neurodevelopment_wt 24h JQ1+ 0.2 microM_na_E12_cortex_NPC_na	orig.sig.size	2098	2098	2098	2098	2098	2098	2098	2098	2098	2098	2098	2098	2098	2098	2098	2098	2098	2098	2098	2098	2098	2098	2098	2098	2098	2098	2098	2098	2098	2098
other-neurodevelopment_wt 24h JQ1+ 0.2 microM_na_E12_cortex_NPC_na	GSE77988	24h JQ1P 0.2 microM	24h JQ1M 0.2 microM	2098	M168	other-neurodevelopment_wt 24h JQ1+ 0.2 microM_na_E12_cortex_NPC_na	sigCnt	573	317	573	237	465	450	317	398	193	169	331	280	328	374	109	286	314	283	312	200	96	149	178	199	150	137	179	168	143	116
other-neurodevelopment_wt 24h JQ1+ 0.2 microM_na_E12_cortex_NPC_na	GSE77988	24h JQ1P 0.2 microM	24h JQ1M 0.2 microM	2098	M168	other-neurodevelopment_wt 24h JQ1+ 0.2 microM_na_E12_cortex_NPC_na	sigP	0.73893	1	0.140359	1	0.0770104	0.00199852	0.951902	0.0055641	1	1	3.1106e-05	0.031096	3.27919e-09	3.99737e-13	1	6.28291e-07	3.15765e-07	2.39107e-05	1.97118e-11	0.450183	1	0.817644	0.140237	2.80449e-08	0.596012	0.618495	1.71047e-08	3.8504e-07	5.041e-06	7.74347e-12
other-neurodevelopment_wt 24h JQ1+ 0.2 microM_na_E12_cortex_NPC_na	GSE77988	24h JQ1P 0.2 microM	24h JQ1M 0.2 microM	2098	M168	other-neurodevelopment_wt 24h JQ1+ 0.2 microM_na_E12_cortex_NPC_na	sigCntUp	191	156	222	130	150	151	108	121	118	96	102	91	92	77	60	83	92	79	88	51	46	40	45	42	32	33	62	43	48	19
other-neurodevelopment_wt 24h JQ1+ 0.2 microM_na_E12_cortex_NPC_na	GSE77988	24h JQ1P 0.2 microM	24h JQ1M 0.2 microM	2098	M168	other-neurodevelopment_wt 24h JQ1+ 0.2 microM_na_E12_cortex_NPC_na	sigCntDown	382	161	351	107	315	299	209	277	75	73	229	189	236	297	49	203	222	204	224	149	50	109	133	157	118	104	117	125	95	97
other-neurodevelopment_wt 24h JQ1+ 0.2 microM_na_E12_cortex_NPC_na	GSE77988	24h JQ1P 0.2 microM	24h JQ1M 0.2 microM	2098	M168	other-neurodevelopment_wt 24h JQ1+ 0.2 microM_na_E12_cortex_NPC_na	adj.P	1	1	0.472059	1	0.290402	0.010838	1	0.0279135	1	1	0.000217626	0.132361	3.2618e-08	5.0557e-12	1	5.24158e-06	2.69424e-06	0.00016966	2.25707e-10	1	1	1	0.471965	2.63911e-07	1	1	1.63213e-07	3.26305e-06	3.84614e-05	9.13537e-11
other-neurodevelopment_wt 24h JQ1+ 0.5 microM_na_E12_cortex_NPC_na	GSE77988	24h JQ1P 0.5 microM	24h JQ1M 0.5 microM	4349	M169	other-neurodevelopment_wt 24h JQ1+ 0.5 microM_na_E12_cortex_NPC_na	orig.sig.size	4349	4349	4349	4349	4349	4349	4349	4349	4349	4349	4349	4349	4349	4349	4349	4349	4349	4349	4349	4349	4349	4349	4349	4349	4349	4349	4349	4349	4349	4349
other-neurodevelopment_wt 24h JQ1+ 0.5 microM_na_E12_cortex_NPC_na	GSE77988	24h JQ1P 0.5 microM	24h JQ1M 0.5 microM	4349	M169	other-neurodevelopment_wt 24h JQ1+ 0.5 microM_na_E12_cortex_NPC_na	sigCnt	1222	802	1172	623	970	900	663	803	482	430	661	574	613	664	310	553	588	567	587	382	250	308	350	357	278	262	340	306	287	180
other-neurodevelopment_wt 24h JQ1+ 0.5 microM_na_E12_cortex_NPC_na	GSE77988	24h JQ1P 0.5 microM	24h JQ1M 0.5 microM	4349	M169	other-neurodevelopment_wt 24h JQ1+ 0.5 microM_na_E12_cortex_NPC_na	sigP	0.440579	1	0.200304	1	0.00937544	0.00179714	0.994368	0.00234844	1	1	3.75968e-07	0.00669401	1.42279e-08	1.30518e-08	1	3.72944e-08	5.32727e-06	6.50183e-08	4.0248e-13	0.976897	1	0.950218	0.378091	8.09265e-07	0.997954	0.987571	2.81396e-11	1.28749e-06	1.66627e-10	2.61655e-07
other-neurodevelopment_wt 24h JQ1+ 0.5 microM_na_E12_cortex_NPC_na	GSE77988	24h JQ1P 0.5 microM	24h JQ1M 0.5 microM	4349	M169	other-neurodevelopment_wt 24h JQ1+ 0.5 microM_na_E12_cortex_NPC_na	sigCntUp	486	455	483	369	357	348	286	300	286	261	229	241	226	199	197	204	223	186	210	130	140	113	132	112	81	89	124	102	115	42
other-neurodevelopment_wt 24h JQ1+ 0.5 microM_na_E12_cortex_NPC_na	GSE77988	24h JQ1P 0.5 microM	24h JQ1M 0.5 microM	4349	M169	other-neurodevelopment_wt 24h JQ1+ 0.5 microM_na_E12_cortex_NPC_na	sigCntDown	736	347	689	254	613	552	377	503	196	169	432	333	387	465	113	349	365	381	377	252	110	195	218	245	197	173	216	204	172	138
other-neurodevelopment_wt 24h JQ1+ 0.5 microM_na_E12_cortex_NPC_na	GSE77988	24h JQ1P 0.5 microM	24h JQ1M 0.5 microM	4349	M169	other-neurodevelopment_wt 24h JQ1+ 0.5 microM_na_E12_cortex_NPC_na	adj.P	1	1	0.623354	1	0.0448157	0.00982401	1	0.0125899	1	1	3.18978e-06	0.0327923	1.36982e-07	1.26308e-07	1	3.44863e-07	4.0563e-05	5.91793e-07	5.08181e-12	1	1	1	0.984709	6.63332e-06	1	1	3.17842e-10	1.03607e-05	1.79555e-09	2.2479e-06
AD_APOE4+/+ vs APO3+/+ Sham brain_F_3m_cortices and hippocampi_na_other	GSE102014	APOE4+/+-Sham-braintissue	APOE3+/+-Sham-braintissue	16	M17	AD_APOE4+/+ vs APO3+/+ Sham brain_F_3m_cortices and hippocampi_na_other	orig.sig.size	16	16	16	16	16	16	16	16	16	16	16	16	16	16	16	16	16	16	16	16	16	16	16	16	16	16	16	16	16	16
AD_APOE4+/+ vs APO3+/+ Sham brain_F_3m_cortices and hippocampi_na_other	GSE102014	APOE4+/+-Sham-braintissue	APOE3+/+-Sham-braintissue	16	M17	AD_APOE4+/+ vs APO3+/+ Sham brain_F_3m_cortices and hippocampi_na_other	sigCnt	0	3	1	0	0	0	3	0	2	1	0	0	3	3	1	2	2	0	3	2	1	1	2	1	0	1	2	1	1	1
AD_APOE4+/+ vs APO3+/+ Sham brain_F_3m_cortices and hippocampi_na_other	GSE102014	APOE4+/+-Sham-braintissue	APOE3+/+-Sham-braintissue	16	M17	AD_APOE4+/+ vs APO3+/+ Sham brain_F_3m_cortices and hippocampi_na_other	sigP	0.989042	0.444336	0.912142	0.961261	0.961068	0.946431	0.171602	0.923403	0.314781	0.541144	0.852781	0.83037	0.0667285	0.0868592	0.393441	0.168429	0.207943	0.794533	0.0486219	0.132815	0.306603	0.279099	0.0876399	0.229614	0.646028	0.232178	0.0411711	0.17748	0.139437	0.0623851
AD_APOE4+/+ vs APO3+/+ Sham brain_F_3m_cortices and hippocampi_na_other	GSE102014	APOE4+/+-Sham-braintissue	APOE3+/+-Sham-braintissue	16	M17	AD_APOE4+/+ vs APO3+/+ Sham brain_F_3m_cortices and hippocampi_na_other	sigCntUp	0	3	1	0	0	0	3	0	2	0	0	0	2	2	0	2	1	0	2	2	1	1	2	1	0	1	1	1	0	1
AD_APOE4+/+ vs APO3+/+ Sham brain_F_3m_cortices and hippocampi_na_other	GSE102014	APOE4+/+-Sham-braintissue	APOE3+/+-Sham-braintissue	16	M17	AD_APOE4+/+ vs APO3+/+ Sham brain_F_3m_cortices and hippocampi_na_other	sigCntDown	0	0	0	0	0	0	0	0	0	1	0	0	1	1	1	0	1	0	1	0	0	0	0	0	0	0	1	0	1	0
AD_APOE4+/+ vs APO3+/+ Sham brain_F_3m_cortices and hippocampi_na_other	GSE102014	APOE4+/+-Sham-braintissue	APOE3+/+-Sham-braintissue	16	M17	AD_APOE4+/+ vs APO3+/+ Sham brain_F_3m_cortices and hippocampi_na_other	adj.P	1	1	1	1	1	1	0.550755	1	0.862887	1	1	1	0.257176	0.320592	1	0.544022	0.641535	1	0.195173	0.452573	0.849472	0.791583	0.323156	0.687468	1	0.692931	0.168183	0.565702	0.4698	0.242515
other-neurodevelopment_wt 1hr-post-KCL-stim_na_E16.5_cortex_na_na	GSE78688	1hr-post-KCl-stim	0hr-post-KCl-stim	584	M170	other-neurodevelopment_wt 1hr-post-KCL-stim_na_E16.5_cortex_na_na	orig.sig.size	584	584	584	584	584	584	584	584	584	584	584	584	584	584	584	584	584	584	584	584	584	584	584	584	584	584	584	584	584	584
other-neurodevelopment_wt 1hr-post-KCL-stim_na_E16.5_cortex_na_na	GSE78688	1hr-post-KCl-stim	0hr-post-KCl-stim	584	M170	other-neurodevelopment_wt 1hr-post-KCL-stim_na_E16.5_cortex_na_na	sigCnt	113	125	130	105	90	91	88	74	74	74	50	63	47	59	53	46	76	46	30	62	18	58	44	23	47	48	15	19	14	7
other-neurodevelopment_wt 1hr-post-KCL-stim_na_E16.5_cortex_na_na	GSE78688	1hr-post-KCl-stim	0hr-post-KCl-stim	584	M170	other-neurodevelopment_wt 1hr-post-KCL-stim_na_E16.5_cortex_na_na	sigP	0.999957	0.818914	0.91466	0.847197	0.996389	0.932445	0.536648	0.987123	0.706163	0.287584	0.997461	0.641693	0.990938	0.921929	0.497014	0.948626	0.044679	0.969967	0.999989	0.0584505	0.999998	0.00379978	0.413636	0.991221	0.103135	0.0225305	0.999555	0.987752	0.995548	0.994137
other-neurodevelopment_wt 1hr-post-KCL-stim_na_E16.5_cortex_na_na	GSE78688	1hr-post-KCl-stim	0hr-post-KCl-stim	584	M170	other-neurodevelopment_wt 1hr-post-KCL-stim_na_E16.5_cortex_na_na	sigCntUp	75	76	86	49	61	66	54	55	42	41	38	39	31	44	27	26	62	36	17	46	10	49	36	15	40	45	9	12	7	2
other-neurodevelopment_wt 1hr-post-KCL-stim_na_E16.5_cortex_na_na	GSE78688	1hr-post-KCl-stim	0hr-post-KCl-stim	584	M170	other-neurodevelopment_wt 1hr-post-KCL-stim_na_E16.5_cortex_na_na	sigCntDown	38	49	44	56	29	25	34	19	32	33	12	24	16	15	26	20	14	10	13	16	8	9	8	8	7	3	6	7	7	5
other-neurodevelopment_wt 1hr-post-KCL-stim_na_E16.5_cortex_na_na	GSE78688	1hr-post-KCl-stim	0hr-post-KCl-stim	584	M170	other-neurodevelopment_wt 1hr-post-KCL-stim_na_E16.5_cortex_na_na	adj.P	1	1	1	1	1	1	1	1	1	0.811771	1	1	1	1	1	1	0.180838	1	1	0.229518	1	0.0196812	1	1	0.369396	0.0985872	1	1	1	1
other-neurodevelopment_wt 6hr-post-KCL-stim_na_E16.5_cortex_na_na	GSE78688	6hr-post-KCl-stim	0hr-post-KCl-stim	3940	M171	other-neurodevelopment_wt 6hr-post-KCL-stim_na_E16.5_cortex_na_na	orig.sig.size	3940	3940	3940	3940	3940	3940	3940	3940	3940	3940	3940	3940	3940	3940	3940	3940	3940	3940	3940	3940	3940	3940	3940	3940	3940	3940	3940	3940	3940	3940
other-neurodevelopment_wt 6hr-post-KCL-stim_na_E16.5_cortex_na_na	GSE78688	6hr-post-KCl-stim	0hr-post-KCl-stim	3940	M171	other-neurodevelopment_wt 6hr-post-KCL-stim_na_E16.5_cortex_na_na	sigCnt	1088	944	1056	754	841	775	604	663	566	517	532	443	415	363	402	399	377	428	326	286	254	242	230	259	199	190	166	207	150	94
other-neurodevelopment_wt 6hr-post-KCL-stim_na_E16.5_cortex_na_na	GSE78688	6hr-post-KCl-stim	0hr-post-KCl-stim	3940	M171	other-neurodevelopment_wt 6hr-post-KCL-stim_na_E16.5_cortex_na_na	sigP	0.561936	0.792116	0.151708	0.999397	0.191009	0.115956	0.966522	0.582558	0.474849	0.215386	0.105915	0.966142	0.996265	1	0.117651	0.80796	0.999999	0.456145	1	1	0.999996	0.999969	1	0.532549	1	1	1	0.854867	0.999772	0.996283
other-neurodevelopment_wt 6hr-post-KCL-stim_na_E16.5_cortex_na_na	GSE78688	6hr-post-KCl-stim	0hr-post-KCl-stim	3940	M171	other-neurodevelopment_wt 6hr-post-KCL-stim_na_E16.5_cortex_na_na	sigCntUp	593	379	591	299	476	449	276	380	218	198	318	258	223	267	127	220	272	270	201	197	130	174	184	140	146	143	120	133	95	59
other-neurodevelopment_wt 6hr-post-KCL-stim_na_E16.5_cortex_na_na	GSE78688	6hr-post-KCl-stim	0hr-post-KCl-stim	3940	M171	other-neurodevelopment_wt 6hr-post-KCL-stim_na_E16.5_cortex_na_na	sigCntDown	495	565	465	455	365	326	328	283	348	319	214	185	192	96	275	179	105	158	125	89	124	68	46	119	53	47	46	74	55	35
other-neurodevelopment_wt 6hr-post-KCL-stim_na_E16.5_cortex_na_na	GSE78688	6hr-post-KCl-stim	0hr-post-KCl-stim	3940	M171	other-neurodevelopment_wt 6hr-post-KCL-stim_na_E16.5_cortex_na_na	adj.P	1	1	0.501458	1	0.600674	0.404685	1	1	1	0.655331	0.37737	1	1	1	0.409625	1	1	1	1	1	1	1	1	1	1	1	1	1	1	1
ALS_Fus-/-_na_E18.5_brain_na_na	GSE78730	FUS -/-	Non-Tg	608	M172	FTD-ALS_Fus-/-_na_E18.5_whole brain_na_na	orig.sig.size	608	608	608	608	608	608	608	608	608	608	608	608	608	608	608	608	608	608	608	608	608	608	608	608	608	608	608	608	608	608
ALS_Fus-/-_na_E18.5_brain_na_na	GSE78730	FUS -/-	Non-Tg	608	M172	FTD-ALS_Fus-/-_na_E18.5_whole brain_na_na	sigCnt	160	124	152	78	123	124	76	127	60	65	103	44	69	69	52	47	64	76	72	30	23	24	28	26	22	19	40	27	41	22
ALS_Fus-/-_na_E18.5_brain_na_na	GSE78730	FUS -/-	Non-Tg	608	M172	FTD-ALS_Fus-/-_na_E18.5_whole brain_na_na	sigP	0.382009	0.926447	0.357952	0.999996	0.299182	0.0384876	0.969628	0.000258731	0.996131	0.81891	0.000120744	0.999565	0.336265	0.646427	0.653252	0.958837	0.56944	0.0215002	0.0430048	0.999855	0.999935	0.999321	0.996754	0.976343	0.99957	0.999692	0.0832458	0.785131	0.00369953	0.0903551
ALS_Fus-/-_na_E18.5_brain_na_na	GSE78730	FUS -/-	Non-Tg	608	M172	FTD-ALS_Fus-/-_na_E18.5_whole brain_na_na	sigCntUp	28	59	31	51	15	14	34	16	37	41	10	19	17	13	31	16	14	7	16	7	12	10	8	7	7	6	8	9	8	4
ALS_Fus-/-_na_E18.5_brain_na_na	GSE78730	FUS -/-	Non-Tg	608	M172	FTD-ALS_Fus-/-_na_E18.5_whole brain_na_na	sigCntDown	132	65	121	27	108	110	42	111	23	24	93	25	52	56	21	31	50	69	56	23	11	14	20	19	15	13	32	18	33	18
ALS_Fus-/-_na_E18.5_brain_na_na	GSE78730	FUS -/-	Non-Tg	608	M172	FTD-ALS_Fus-/-_na_E18.5_whole brain_na_na	adj.P	0.992747	1	0.951172	1	0.835392	0.158952	1	0.00161977	1	1	0.000789523	1	0.906792	1	1	1	1	0.09452	0.175006	1	1	1	1	1	1	1	0.309848	1	0.0192417	0.3317
ALS_FUSdeltaNLS/deltaNLS_na_E18.5_brain_na_na	GSE78730	FUS deltaNLS/ deltaNLS	Non-Tg	241	M173	FTD-ALS_FUSdeltaNLS/deltaNLS_na_E18.5_whole brain_na_na	orig.sig.size	241	241	241	241	241	241	241	241	241	241	241	241	241	241	241	241	241	241	241	241	241	241	241	241	241	241	241	241	241	241
ALS_FUSdeltaNLS/deltaNLS_na_E18.5_brain_na_na	GSE78730	FUS deltaNLS/ deltaNLS	Non-Tg	241	M173	FTD-ALS_FUSdeltaNLS/deltaNLS_na_E18.5_whole brain_na_na	sigCnt	76	61	70	27	61	63	36	60	30	24	48	24	29	21	27	23	19	41	20	15	13	13	9	16	10	10	12	12	8	11
ALS_FUSdeltaNLS/deltaNLS_na_E18.5_brain_na_na	GSE78730	FUS deltaNLS/ deltaNLS	Non-Tg	241	M173	FTD-ALS_FUSdeltaNLS/deltaNLS_na_E18.5_whole brain_na_na	sigP	0.0382414	0.234572	0.0757449	0.999881	0.0191748	0.000903412	0.586423	0.000197112	0.702844	0.851921	0.000325234	0.761858	0.311865	0.953381	0.140496	0.569686	0.94489	0.000579585	0.809197	0.933042	0.905841	0.84811	0.990104	0.371313	0.955775	0.914047	0.592753	0.543331	0.794618	0.0486822
ALS_FUSdeltaNLS/deltaNLS_na_E18.5_brain_na_na	GSE78730	FUS deltaNLS/ deltaNLS	Non-Tg	241	M173	FTD-ALS_FUSdeltaNLS/deltaNLS_na_E18.5_whole brain_na_na	sigCntUp	7	12	6	9	6	7	7	7	7	6	2	8	6	7	7	5	5	4	6	4	5	4	3	3	3	4	4	5	3	0
ALS_FUSdeltaNLS/deltaNLS_na_E18.5_brain_na_na	GSE78730	FUS deltaNLS/ deltaNLS	Non-Tg	241	M173	FTD-ALS_FUSdeltaNLS/deltaNLS_na_E18.5_whole brain_na_na	sigCntDown	69	49	64	18	55	56	29	53	23	18	46	16	23	14	20	18	14	37	14	11	8	9	6	13	7	6	8	7	5	11
ALS_FUSdeltaNLS/deltaNLS_na_E18.5_brain_na_na	GSE78730	FUS deltaNLS/ deltaNLS	Non-Tg	241	M173	FTD-ALS_FUSdeltaNLS/deltaNLS_na_E18.5_whole brain_na_na	adj.P	0.15811	0.697463	0.286623	1	0.0854998	0.00520798	1	0.0012539	1	1	0.00199748	1	0.857244	1	0.472309	1	1	0.00343627	1	1	1	1	1	0.974404	1	1	1	1	1	0.195173
FTD_GRN-KO_na_24m_na_astrocytes_na	GSE78747	GRN.ko	GRN.het	24	M174	FTD-ALS_GRN-KO_na_24m_na_astrocytes_na	orig.sig.size	24	24	24	24	24	24	24	24	24	24	24	24	24	24	24	24	24	24	24	24	24	24	24	24	24	24	24	24	24	24
FTD_GRN-KO_na_24m_na_astrocytes_na	GSE78747	GRN.ko	GRN.het	24	M174	FTD-ALS_GRN-KO_na_24m_na_astrocytes_na	sigCnt	8	1	6	1	6	8	3	4	0	0	5	4	3	5	0	3	6	7	3	5	1	3	3	2	3	4	3	1	2	3
FTD_GRN-KO_na_24m_na_astrocytes_na	GSE78747	GRN.ko	GRN.het	24	M174	FTD-ALS_GRN-KO_na_24m_na_astrocytes_na	sigP	0.207262	0.990766	0.463019	0.976084	0.230466	0.0284949	0.575385	0.396972	0.977393	0.96468	0.0842086	0.160807	0.315439	0.0796668	0.918146	0.247883	0.0171375	0.00293094	0.251364	0.0221741	0.596658	0.106641	0.119146	0.215077	0.0950722	0.0199581	0.0486492	0.39857	0.109413	0.00551555
FTD_GRN-KO_na_24m_na_astrocytes_na	GSE78747	GRN.ko	GRN.het	24	M174	FTD-ALS_GRN-KO_na_24m_na_astrocytes_na	sigCntUp	0	0	0	0	0	0	0	0	0	0	0	0	0	3	0	0	4	0	2	3	0	2	2	0	2	3	1	0	1	0
FTD_GRN-KO_na_24m_na_astrocytes_na	GSE78747	GRN.ko	GRN.het	24	M174	FTD-ALS_GRN-KO_na_24m_na_astrocytes_na	sigCntDown	8	1	6	1	6	8	3	4	0	0	5	4	3	2	0	3	2	7	1	2	1	1	1	2	1	1	2	1	1	3
FTD_GRN-KO_na_24m_na_astrocytes_na	GSE78747	GRN.ko	GRN.het	24	M174	FTD-ALS_GRN-KO_na_24m_na_astrocytes_na	adj.P	0.639961	1	1	1	0.689466	0.121982	1	1	1	1	0.312192	0.524828	0.863744	0.298303	1	0.72537	0.0773817	0.0154803	0.733266	0.097255	1	0.379315	0.413892	0.654924	0.345633	0.0885192	0.195173	1	0.386935	0.027707
FTD_GRN-KO_na_24m_na_microglia_na	GSE78747	GRN.ko	GRN.het	28	M175	FTD-ALS_GRN-KO_na_24m_na_microglia_na	orig.sig.size	28	28	28	28	28	28	28	28	28	28	28	28	28	28	28	28	28	28	28	28	28	28	28	28	28	28	28	28	28	28
FTD_GRN-KO_na_24m_na_microglia_na	GSE78747	GRN.ko	GRN.het	28	M175	FTD-ALS_GRN-KO_na_24m_na_microglia_na	sigCnt	4	1	3	5	2	3	3	2	1	2	1	3	6	5	1	3	3	3	5	3	1	2	3	3	1	2	4	1	3	2
FTD_GRN-KO_na_24m_na_microglia_na	GSE78747	GRN.ko	GRN.het	28	M175	FTD-ALS_GRN-KO_na_24m_na_microglia_na	sigP	0.875188	0.992892	0.931976	0.444144	0.925081	0.742223	0.610978	0.8308	0.898339	0.648068	0.860048	0.366872	0.0225702	0.0946357	0.72386	0.273479	0.339479	0.292977	0.0443428	0.212436	0.620214	0.300196	0.134085	0.0827521	0.559541	0.237365	0.0136036	0.41964	0.0314231	0.0393511
FTD_GRN-KO_na_24m_na_microglia_na	GSE78747	GRN.ko	GRN.het	28	M175	FTD-ALS_GRN-KO_na_24m_na_microglia_na	sigCntUp	3	0	3	4	2	2	2	2	1	2	1	2	4	3	1	2	2	3	3	2	1	1	2	2	1	1	3	1	2	1
FTD_GRN-KO_na_24m_na_microglia_na	GSE78747	GRN.ko	GRN.het	28	M175	FTD-ALS_GRN-KO_na_24m_na_microglia_na	sigCntDown	1	1	0	1	0	1	1	0	0	0	0	1	2	2	0	1	1	0	2	1	0	1	1	1	0	1	1	0	1	1
FTD_GRN-KO_na_24m_na_microglia_na	GSE78747	GRN.ko	GRN.het	28	M175	FTD-ALS_GRN-KO_na_24m_na_microglia_na	adj.P	1	1	1	1	1	1	1	1	1	1	1	0.96681	0.0987033	0.34438	1	0.782263	0.912979	0.822969	0.179768	0.649784	1	0.836977	0.456073	0.308163	1	0.704209	0.0625548	1	0.133526	0.161683
other_Rbm17-KO_na_4w_cerebellum_Purkinje neurons_na	GSE79020	Pcp2-BacTRAP-Pcp2-Cre-Rbm17-foverMinus	Pcp2-BacTrap-Rbm17-foverPlus	1362	M176	other_Rbm17-KO_na_4w_cerebellum_purkinje neurons_na	orig.sig.size	1362	1362	1362	1362	1362	1362	1362	1362	1362	1362	1362	1362	1362	1362	1362	1362	1362	1362	1362	1362	1362	1362	1362	1362	1362	1362	1362	1362	1362	1362
other_Rbm17-KO_na_4w_cerebellum_Purkinje neurons_na	GSE79020	Pcp2-BacTRAP-Pcp2-Cre-Rbm17-foverMinus	Pcp2-BacTrap-Rbm17-foverPlus	1362	M176	other_Rbm17-KO_na_4w_cerebellum_purkinje neurons_na	sigCnt	350	247	348	229	294	264	171	234	157	131	189	134	120	137	94	108	116	191	96	101	85	84	87	65	79	84	49	57	38	32
other_Rbm17-KO_na_4w_cerebellum_Purkinje neurons_na	GSE79020	Pcp2-BacTRAP-Pcp2-Cre-Rbm17-foverMinus	Pcp2-BacTrap-Rbm17-foverPlus	1362	M176	other_Rbm17-KO_na_4w_cerebellum_purkinje neurons_na	sigP	0.495505	0.999993	0.121871	0.994953	0.0134532	0.0377025	0.997225	0.0555022	0.979488	0.996757	0.0124628	0.949567	0.99495	0.9842	0.998358	0.991493	0.99788	3.2853e-07	0.999892	0.964673	0.966519	0.892627	0.906752	0.986426	0.919807	0.482113	0.999124	0.958211	0.999434	0.827804
other_Rbm17-KO_na_4w_cerebellum_Purkinje neurons_na	GSE79020	Pcp2-BacTRAP-Pcp2-Cre-Rbm17-foverMinus	Pcp2-BacTrap-Rbm17-foverPlus	1362	M176	other_Rbm17-KO_na_4w_cerebellum_purkinje neurons_na	sigCntUp	90	121	92	109	68	64	73	55	75	66	37	68	55	82	49	45	82	34	37	79	41	65	73	26	64	70	23	21	14	11
other_Rbm17-KO_na_4w_cerebellum_Purkinje neurons_na	GSE79020	Pcp2-BacTRAP-Pcp2-Cre-Rbm17-foverMinus	Pcp2-BacTrap-Rbm17-foverPlus	1362	M176	other_Rbm17-KO_na_4w_cerebellum_purkinje neurons_na	sigCntDown	260	126	256	120	226	200	98	179	82	65	152	66	65	55	45	63	34	157	59	22	44	19	14	39	15	14	26	36	24	21
other_Rbm17-KO_na_4w_cerebellum_Purkinje neurons_na	GSE79020	Pcp2-BacTRAP-Pcp2-Cre-Rbm17-foverMinus	Pcp2-BacTrap-Rbm17-foverPlus	1362	M176	other_Rbm17-KO_na_4w_cerebellum_purkinje neurons_na	adj.P	1	1	0.420824	1	0.0619015	0.156312	1	0.218857	1	1	0.0578054	1	1	1	1	1	1	2.79997e-06	1	1	1	1	1	1	1	1	1	1	1	1
other_Trim25-KO-brain-d5-PbA_na_na_Brain_na_na	GSE79702	Trim25-KO-brain-d5-PbA	B6-brain-d5-PbAb	382	M177	other_Trim25-KO-brain-d5-PbA_na_na_whole brain_na_na	orig.sig.size	382	382	382	382	382	382	382	382	382	382	382	382	382	382	382	382	382	382	382	382	382	382	382	382	382	382	382	382	382	382
other_Trim25-KO-brain-d5-PbA_na_na_Brain_na_na	GSE79702	Trim25-KO-brain-d5-PbA	B6-brain-d5-PbAb	382	M177	other_Trim25-KO-brain-d5-PbA_na_na_whole brain_na_na	sigCnt	98	57	104	41	80	84	43	65	28	28	59	43	38	90	15	31	95	48	38	88	12	79	69	23	70	62	24	21	19	15
other_Trim25-KO-brain-d5-PbA_na_na_Brain_na_na	GSE79702	Trim25-KO-brain-d5-PbA	B6-brain-d5-PbAb	382	M177	other_Trim25-KO-brain-d5-PbA_na_na_whole brain_na_na	sigP	0.804924	0.999998	0.296748	1	0.45609	0.0608881	0.996779	0.450639	0.999988	0.999626	0.0620641	0.651384	0.841076	1.17353e-09	0.999988	0.931387	5.56207e-14	0.11717	0.614776	2.35514e-16	0.999952	1.76296e-17	1.32381e-11	0.634229	9.21093e-14	1.34561e-11	0.288228	0.4751	0.380782	0.113516
other_Trim25-KO-brain-d5-PbA_na_na_Brain_na_na	GSE79702	Trim25-KO-brain-d5-PbA	B6-brain-d5-PbAb	382	M177	other_Trim25-KO-brain-d5-PbA_na_na_whole brain_na_na	sigCntUp	27	17	28	13	23	22	15	17	7	8	16	13	9	15	2	9	10	10	9	12	4	7	4	7	9	6	6	7	6	6
other_Trim25-KO-brain-d5-PbA_na_na_Brain_na_na	GSE79702	Trim25-KO-brain-d5-PbA	B6-brain-d5-PbAb	382	M177	other_Trim25-KO-brain-d5-PbA_na_na_whole brain_na_na	sigCntDown	71	40	76	28	57	62	28	48	21	20	43	30	29	75	13	22	85	38	29	76	8	72	65	16	61	56	18	14	13	9
other_Trim25-KO-brain-d5-PbA_na_na_Brain_na_na	GSE79702	Trim25-KO-brain-d5-PbA	B6-brain-d5-PbAb	382	M177	other_Trim25-KO-brain-d5-PbA_na_na_whole brain_na_na	adj.P	1	1	0.831383	1	1	0.238341	1	1	1	1	0.241557	1	1	1.20238e-08	1	1	7.26752e-13	0.408353	1	3.40995e-15	1	2.67115e-16	1.53694e-10	1	1.18698e-12	1.55982e-10	0.813284	1	0.989901	0.397463
other_USP15L749R-brain-d3-PbA_na_na_Brain_na_na	GSE79702	USP15L749R-brain-d3-PbA	B6-brain-d3-PbA	19	M178	other_USP15L749R-brain-d3-PbA_na_na_whole brain_na_na	orig.sig.size	19	19	19	19	19	19	19	19	19	19	19	19	19	19	19	19	19	19	19	19	19	19	19	19	19	19	19	19	19	19
other_USP15L749R-brain-d3-PbA_na_na_Brain_na_na	GSE79702	USP15L749R-brain-d3-PbA	B6-brain-d3-PbA	19	M178	other_USP15L749R-brain-d3-PbA_na_na_whole brain_na_na	sigCnt	4	2	3	3	2	3	1	2	2	0	2	1	3	3	0	1	3	2	4	4	1	2	3	1	3	3	1	1	2	1
other_USP15L749R-brain-d3-PbA_na_na_Brain_na_na	GSE79702	USP15L749R-brain-d3-PbA	B6-brain-d3-PbA	19	M178	other_USP15L749R-brain-d3-PbA_na_na_whole brain_na_na	sigP	0.461136	0.786315	0.632636	0.431754	0.676081	0.35746	0.757163	0.520432	0.403561	0.886927	0.338706	0.587577	0.104541	0.133672	0.804415	0.50855	0.102214	0.242519	0.0198961	0.0124996	0.371147	0.112688	0.0309793	0.282987	0.0237542	0.0178872	0.232915	0.221575	0.0378191	0.0805821
other_USP15L749R-brain-d3-PbA_na_na_Brain_na_na	GSE79702	USP15L749R-brain-d3-PbA	B6-brain-d3-PbA	19	M178	other_USP15L749R-brain-d3-PbA_na_na_whole brain_na_na	sigCntUp	4	2	3	0	2	3	0	2	0	0	2	0	0	1	0	0	1	2	1	1	0	1	1	0	1	1	1	0	0	0
other_USP15L749R-brain-d3-PbA_na_na_Brain_na_na	GSE79702	USP15L749R-brain-d3-PbA	B6-brain-d3-PbA	19	M178	other_USP15L749R-brain-d3-PbA_na_na_whole brain_na_na	sigCntDown	0	0	0	3	0	0	1	0	2	0	0	1	3	2	0	1	2	0	3	3	1	1	2	1	2	2	0	1	2	1
other_USP15L749R-brain-d3-PbA_na_na_Brain_na_na	GSE79702	USP15L749R-brain-d3-PbA	B6-brain-d3-PbA	19	M178	other_USP15L749R-brain-d3-PbA_na_na_whole brain_na_na	adj.P	1	1	1	1	1	0.950691	1	1	1	1	0.911807	1	0.373535	0.45508	1	1	0.367678	0.71357	0.0883484	0.0579399	0.97431	0.395256	0.132014	0.800604	0.103579	0.0803316	0.694576	0.669005	0.156622	0.301279
other_USP15L749R-brain-d5-PbA_na_na_Brain_na_na	GSE79702	USP15L749R-brain-d5-PbA	B6-brain-d5-PbA	339	M179	other_USP15L749R-brain-d5-PbA_na_na_whole brain_na_na	orig.sig.size	339	339	339	339	339	339	339	339	339	339	339	339	339	339	339	339	339	339	339	339	339	339	339	339	339	339	339	339	339	339
other_USP15L749R-brain-d5-PbA_na_na_Brain_na_na	GSE79702	USP15L749R-brain-d5-PbA	B6-brain-d5-PbA	339	M179	other_USP15L749R-brain-d5-PbA_na_na_whole brain_na_na	sigCnt	34	35	40	27	43	31	33	26	15	14	21	35	38	95	11	33	86	26	44	74	14	64	70	26	66	60	36	20	21	16
other_USP15L749R-brain-d5-PbA_na_na_Brain_na_na	GSE79702	USP15L749R-brain-d5-PbA	B6-brain-d5-PbA	339	M179	other_USP15L749R-brain-d5-PbA_na_na_whole brain_na_na	sigP	1	1	1	1	0.999628	0.999997	0.998431	0.999997	1	1	0.999845	0.68716	0.403836	7.55445e-17	0.999987	0.485589	4.71269e-15	0.931991	0.0255101	3.17408e-14	0.993753	7.47954e-14	3.10389e-16	0.109512	8.42866e-16	3.29087e-14	3.87746e-05	0.247155	0.0564146	0.0160307
other_USP15L749R-brain-d5-PbA_na_na_Brain_na_na	GSE79702	USP15L749R-brain-d5-PbA	B6-brain-d5-PbA	339	M179	other_USP15L749R-brain-d5-PbA_na_na_whole brain_na_na	sigCntUp	25	15	31	10	29	28	16	21	7	5	19	19	13	21	5	16	18	14	14	8	4	6	4	15	6	5	12	13	7	12
other_USP15L749R-brain-d5-PbA_na_na_Brain_na_na	GSE79702	USP15L749R-brain-d5-PbA	B6-brain-d5-PbA	339	M179	other_USP15L749R-brain-d5-PbA_na_na_whole brain_na_na	sigCntDown	9	20	9	17	14	3	17	5	8	9	2	16	25	74	6	17	68	12	30	66	10	58	66	11	60	55	24	7	14	4
other_USP15L749R-brain-d5-PbA_na_na_Brain_na_na	GSE79702	USP15L749R-brain-d5-PbA	B6-brain-d5-PbA	339	M179	other_USP15L749R-brain-d5-PbA_na_na_whole brain_na_na	adj.P	1	1	1	1	1	1	1	1	1	1	1	1	1	1.11532e-15	1	1	6.41473e-14	1	0.110338	4.19852e-13	1	9.70528e-13	4.47677e-15	0.386935	1.18602e-14	4.34533e-13	0.00026778	0.724008	0.222221	0.0728228
AD_APOE4+/+ vs APO3+/+ TBI brain_M_3m_cortices and hippocampi_na_other	GSE102014	APOE4+/+-TBI-braintissue	APOE3+/+-TBI-braintissue	67	M18	AD_APOE4+/+ vs APO3+/+ TBI brain_M_3m_cortices and hippocampi_na_other	orig.sig.size	67	67	67	67	67	67	67	67	67	67	67	67	67	67	67	67	67	67	67	67	67	67	67	67	67	67	67	67	67	67
AD_APOE4+/+ vs APO3+/+ TBI brain_M_3m_cortices and hippocampi_na_other	GSE102014	APOE4+/+-TBI-braintissue	APOE3+/+-TBI-braintissue	67	M18	AD_APOE4+/+ vs APO3+/+ TBI brain_M_3m_cortices and hippocampi_na_other	sigCnt	29	8	27	4	27	26	4	23	3	2	16	3	7	7	1	4	5	12	5	2	2	2	2	3	2	1	4	2	4	3
AD_APOE4+/+ vs APO3+/+ TBI brain_M_3m_cortices and hippocampi_na_other	GSE102014	APOE4+/+-TBI-braintissue	APOE3+/+-TBI-braintissue	67	M18	AD_APOE4+/+ vs APO3+/+ TBI brain_M_3m_cortices and hippocampi_na_other	sigP	0.000831825	0.987572	0.00179599	0.998973	3.05727e-05	1.67538e-05	0.98621	6.73498e-05	0.988087	0.99225	0.00269181	0.961042	0.487579	0.592209	0.989572	0.82223	0.775627	0.0190229	0.690191	0.950451	0.902993	0.875783	0.892664	0.626	0.857116	0.935308	0.317178	0.708275	0.198295	0.128553
AD_APOE4+/+ vs APO3+/+ TBI brain_M_3m_cortices and hippocampi_na_other	GSE102014	APOE4+/+-TBI-braintissue	APOE3+/+-TBI-braintissue	67	M18	AD_APOE4+/+ vs APO3+/+ TBI brain_M_3m_cortices and hippocampi_na_other	sigCntUp	21	6	22	2	21	19	4	16	3	1	13	3	6	4	0	4	3	11	2	1	0	1	1	3	1	0	2	2	1	2
AD_APOE4+/+ vs APO3+/+ TBI brain_M_3m_cortices and hippocampi_na_other	GSE102014	APOE4+/+-TBI-braintissue	APOE3+/+-TBI-braintissue	67	M18	AD_APOE4+/+ vs APO3+/+ TBI brain_M_3m_cortices and hippocampi_na_other	sigCntDown	8	2	5	2	6	7	0	7	0	1	3	0	1	3	1	0	2	1	3	1	2	1	1	0	1	1	2	0	3	1
AD_APOE4+/+ vs APO3+/+ TBI brain_M_3m_cortices and hippocampi_na_other	GSE102014	APOE4+/+-TBI-braintissue	APOE3+/+-TBI-braintissue	67	M18	AD_APOE4+/+ vs APO3+/+ TBI brain_M_3m_cortices and hippocampi_na_other	adj.P	0.00482497	1	0.00982401	1	0.000214095	0.000120589	1	0.000451003	1	1	0.014308	1	1	1	1	1	1	0.0849237	1	1	1	1	1	1	1	1	0.868003	1	0.619413	0.44005
other_USP15L749R-spinalcord-d7-EAE_na_na_spinal cord_na_na	GSE79702	USP15L749R-spinalcord-d7-EAE	B6-spinalcord-d7-EAE	199	M180	other_USP15L749R-spinalcord-d7-EAE_na_na_spinal cord_na_na	orig.sig.size	199	199	199	199	199	199	199	199	199	199	199	199	199	199	199	199	199	199	199	199	199	199	199	199	199	199	199	199	199	199
other_USP15L749R-spinalcord-d7-EAE_na_na_spinal cord_na_na	GSE79702	USP15L749R-spinalcord-d7-EAE	B6-spinalcord-d7-EAE	199	M180	other_USP15L749R-spinalcord-d7-EAE_na_na_spinal cord_na_na	sigCnt	13	18	14	9	9	9	31	5	10	10	4	32	41	66	6	30	67	2	33	46	3	33	36	25	44	38	27	18	20	16
other_USP15L749R-spinalcord-d7-EAE_na_na_spinal cord_na_na	GSE79702	USP15L749R-spinalcord-d7-EAE	B6-spinalcord-d7-EAE	199	M180	other_USP15L749R-spinalcord-d7-EAE_na_na_spinal cord_na_na	sigP	1	0.999999	1	1	1	1	0.301731	1	0.999845	0.998844	1	0.00781342	5.79481e-06	1.74388e-17	0.999041	0.00335289	2.14422e-20	1	0.000458182	3.72131e-11	0.999795	4.18942e-07	3.64136e-08	0.000116368	5.97934e-14	2.51995e-11	1.26869e-06	0.00530143	0.000137185	2.72934e-05
other_USP15L749R-spinalcord-d7-EAE_na_na_spinal cord_na_na	GSE79702	USP15L749R-spinalcord-d7-EAE	B6-spinalcord-d7-EAE	199	M180	other_USP15L749R-spinalcord-d7-EAE_na_na_spinal cord_na_na	sigCntUp	6	3	7	4	3	4	16	1	3	3	0	14	13	18	3	15	15	0	6	9	2	7	9	16	12	8	6	12	5	12
other_USP15L749R-spinalcord-d7-EAE_na_na_spinal cord_na_na	GSE79702	USP15L749R-spinalcord-d7-EAE	B6-spinalcord-d7-EAE	199	M180	other_USP15L749R-spinalcord-d7-EAE_na_na_spinal cord_na_na	sigCntDown	7	15	7	5	6	5	15	4	7	7	4	18	28	48	3	15	52	2	27	37	1	26	27	9	32	30	21	6	15	4
other_USP15L749R-spinalcord-d7-EAE_na_na_spinal cord_na_na	GSE79702	USP15L749R-spinalcord-d7-EAE	B6-spinalcord-d7-EAE	199	M180	other_USP15L749R-spinalcord-d7-EAE_na_na_spinal cord_na_na	adj.P	1	1	1	1	1	1	0.84001	1	1	1	1	0.037892	4.39001e-05	2.64759e-16	1	0.0175728	3.66324e-19	1	0.00276058	4.17812e-10	1	3.54235e-06	3.37163e-07	0.000764908	7.7856e-13	2.85924e-10	1.02314e-05	0.0267749	0.000891587	0.000192569
other_nmf205-/-;Gcn2-/-_na_3w_cerebellum_na_na	GSE79929	nmf205-_-;Gcn2-_-	wild type	6465	M181	other_nmf205-/-;Gcn2-/-_na_3w_cerebellum_na_na	orig.sig.size	6465	6465	6465	6465	6465	6465	6465	6465	6465	6465	6465	6465	6465	6465	6465	6465	6465	6465	6465	6465	6465	6465	6465	6465	6465	6465	6465	6465	6465	6465
other_nmf205-/-;Gcn2-/-_na_3w_cerebellum_na_na	GSE79929	nmf205-_-;Gcn2-_-	wild type	6465	M181	other_nmf205-/-;Gcn2-/-_na_3w_cerebellum_na_na	sigCnt	1712	1468	1645	1279	1316	1211	900	1032	859	723	830	622	562	575	575	516	574	674	496	488	505	394	388	323	359	347	249	274	214	125
other_nmf205-/-;Gcn2-/-_na_3w_cerebellum_na_na	GSE79929	nmf205-_-;Gcn2-_-	wild type	6465	M181	other_nmf205-/-;Gcn2-/-_na_3w_cerebellum_na_na	sigP	0.967068	0.999567	0.770784	0.978866	0.658178	0.474456	1	0.976524	0.994053	0.999996	0.342624	1	1	1	0.993203	1	1	0.767783	1	1	0.682436	1	1	1	1	1	1	1	1	1
other_nmf205-/-;Gcn2-/-_na_3w_cerebellum_na_na	GSE79929	nmf205-_-;Gcn2-_-	wild type	6465	M181	other_nmf205-/-;Gcn2-/-_na_3w_cerebellum_na_na	sigCntUp	584	759	606	740	411	357	452	271	468	408	198	334	232	313	302	228	316	149	209	330	299	283	277	126	250	250	112	113	88	42
other_nmf205-/-;Gcn2-/-_na_3w_cerebellum_na_na	GSE79929	nmf205-_-;Gcn2-_-	wild type	6465	M181	other_nmf205-/-;Gcn2-/-_na_3w_cerebellum_na_na	sigCntDown	1128	709	1039	539	905	854	448	761	391	315	632	288	330	262	273	288	258	525	287	158	206	111	111	197	109	97	137	161	126	83
other_nmf205-/-;Gcn2-/-_na_3w_cerebellum_na_na	GSE79929	nmf205-_-;Gcn2-_-	wild type	6465	M181	other_nmf205-/-;Gcn2-/-_na_3w_cerebellum_na_na	adj.P	1	1	1	1	1	1	1	1	1	1	0.919386	1	1	1	1	1	1	1	1	1	1	1	1	1	1	1	1	1	1	1
other_nmf205-/-_na_3w_cerebellum_na_na	GSE79929	nmf205-_-	wild type	3159	M182	other_nmf205-/-_na_3w_cerebellum_na_na	orig.sig.size	3159	3159	3159	3159	3159	3159	3159	3159	3159	3159	3159	3159	3159	3159	3159	3159	3159	3159	3159	3159	3159	3159	3159	3159	3159	3159	3159	3159	3159	3159
other_nmf205-/-_na_3w_cerebellum_na_na	GSE79929	nmf205-_-	wild type	3159	M182	other_nmf205-/-_na_3w_cerebellum_na_na	sigCnt	1022	553	938	441	839	782	340	698	324	245	593	264	266	459	196	228	468	491	301	370	175	307	319	152	331	293	158	131	130	58
other_nmf205-/-_na_3w_cerebellum_na_na	GSE79929	nmf205-_-	wild type	3159	M182	other_nmf205-/-_na_3w_cerebellum_na_na	sigP	1.14429e-10	1	7.42472e-07	1	4.59273e-18	2.49096e-19	1	2.08933e-17	1	1	2.56359e-26	1	1	0.000682153	1	1	4.59883e-10	1.56758e-20	0.988868	8.45868e-07	1	3.00209e-07	2.10561e-07	0.999999	2.4679e-14	9.71916e-11	0.987149	0.999987	0.984547	0.999998
other_nmf205-/-_na_3w_cerebellum_na_na	GSE79929	nmf205-_-	wild type	3159	M182	other_nmf205-/-_na_3w_cerebellum_na_na	sigCntUp	221	233	212	193	161	154	138	133	137	111	90	116	123	347	75	88	325	66	152	294	64	244	274	55	283	245	97	59	62	28
other_nmf205-/-_na_3w_cerebellum_na_na	GSE79929	nmf205-_-	wild type	3159	M182	other_nmf205-/-_na_3w_cerebellum_na_na	sigCntDown	801	320	726	248	678	628	202	565	187	134	503	148	143	112	121	140	143	425	149	76	111	63	45	97	48	48	61	72	68	30
other_nmf205-/-_na_3w_cerebellum_na_na	GSE79929	nmf205-_-	wild type	3159	M182	other_nmf205-/-_na_3w_cerebellum_na_na	adj.P	1.25217e-09	1	6.11256e-06	1	7.22127e-17	4.10597e-18	1	3.15292e-16	1	1	5.65497e-25	1	1	0.00399699	1	1	4.82395e-09	2.70273e-19	1	6.91069e-06	1	2.57028e-06	1.83415e-06	1	3.28178e-13	1.07039e-09	1	1	1	1
other-neurodevelopment_PTCHD1-KO_na_P30_hippocampus_na_na	GSE80312	PTCHD1mutant	wildtype	206	M183	other-neurodevelopment_PTCHD1-KO_na_P30_hippocampus_na_na	orig.sig.size	206	206	206	206	206	206	206	206	206	206	206	206	206	206	206	206	206	206	206	206	206	206	206	206	206	206	206	206	206	206
other-neurodevelopment_PTCHD1-KO_na_P30_hippocampus_na_na	GSE80312	PTCHD1mutant	wildtype	206	M183	other-neurodevelopment_PTCHD1-KO_na_P30_hippocampus_na_na	sigCnt	122	32	119	24	113	90	19	91	19	10	96	15	7	11	8	13	8	59	12	5	20	3	2	6	2	4	4	5	5	0
other-neurodevelopment_PTCHD1-KO_na_P30_hippocampus_na_na	GSE80312	PTCHD1mutant	wildtype	206	M183	other-neurodevelopment_PTCHD1-KO_na_P30_hippocampus_na_na	sigP	6.87708e-21	0.999582	2.36396e-21	0.999877	1.479e-26	7.39809e-16	0.998833	7.46676e-20	0.989576	0.999948	2.72352e-32	0.989304	0.999992	0.999846	0.999263	0.983228	0.999964	1.34475e-12	0.992181	0.999968	0.202451	0.999953	0.999996	0.989539	0.999986	0.998928	0.995342	0.982329	0.948609	0.998605
other-neurodevelopment_PTCHD1-KO_na_P30_hippocampus_na_na	GSE80312	PTCHD1mutant	wildtype	206	M183	other-neurodevelopment_PTCHD1-KO_na_P30_hippocampus_na_na	sigCntUp	111	24	114	13	103	86	9	85	12	5	92	6	4	4	4	7	3	57	7	2	8	2	1	1	0	1	1	2	1	0
other-neurodevelopment_PTCHD1-KO_na_P30_hippocampus_na_na	GSE80312	PTCHD1mutant	wildtype	206	M183	other-neurodevelopment_PTCHD1-KO_na_P30_hippocampus_na_na	sigCntDown	11	8	5	11	10	4	10	6	7	5	4	9	3	7	4	6	5	2	5	3	12	1	1	5	2	3	3	3	4	0
other-neurodevelopment_PTCHD1-KO_na_P30_hippocampus_na_na	GSE80312	PTCHD1mutant	wildtype	206	M183	other-neurodevelopment_PTCHD1-KO_na_P30_hippocampus_na_na	adj.P	1.2051e-19	1	4.26194e-20	1	3.30133e-25	1.0469e-14	1	1.25281e-18	1	1	7.24341e-31	1	1	1	1	1	1	1.66156e-11	1	1	0.62847	1	1	1	1	1	1	1	1	1
AD_APP23_na_18m_brain; Hemi-forebrain_na_APP	GSE80465	heterozygous APP23 (+/-)	Wild type	61	M184	AD_APP23_na_18m_forebrain_na_APP	orig.sig.size	61	61	61	61	61	61	61	61	61	61	61	61	61	61	61	61	61	61	61	61	61	61	61	61	61	61	61	61	61	61
AD_APP23_na_18m_brain; Hemi-forebrain_na_APP	GSE80465	heterozygous APP23 (+/-)	Wild type	61	M184	AD_APP23_na_18m_forebrain_na_APP	sigCnt	5	2	4	3	3	4	3	3	0	0	2	5	4	33	0	5	33	3	7	35	1	30	31	2	29	35	6	2	2	3
AD_APP23_na_18m_brain; Hemi-forebrain_na_APP	GSE80465	heterozygous APP23 (+/-)	Wild type	61	M184	AD_APP23_na_18m_forebrain_na_APP	sigP	0.999787	0.999989	0.999879	0.999365	0.999355	0.993189	0.991634	0.99418	0.999903	0.999712	0.987399	0.735345	0.838765	2.13507e-16	0.997761	0.600437	1.09065e-17	0.897133	0.285169	6.23396e-23	0.958396	5.09674e-20	1.13554e-20	0.760857	2.27168e-19	3.64385e-28	0.0534842	0.65192	0.548312	0.101943
AD_APP23_na_18m_brain; Hemi-forebrain_na_APP	GSE80465	heterozygous APP23 (+/-)	Wild type	61	M184	AD_APP23_na_18m_forebrain_na_APP	sigCntUp	4	1	4	2	3	4	3	2	0	0	2	5	4	33	0	5	33	2	7	35	0	30	31	2	29	35	6	2	2	3
AD_APP23_na_18m_brain; Hemi-forebrain_na_APP	GSE80465	heterozygous APP23 (+/-)	Wild type	61	M184	AD_APP23_na_18m_forebrain_na_APP	sigCntDown	1	1	0	1	0	0	0	1	0	0	0	0	0	0	0	0	0	1	0	0	1	0	0	0	0	0	0	0	0	0
AD_APP23_na_18m_brain; Hemi-forebrain_na_APP	GSE80465	heterozygous APP23 (+/-)	Wild type	61	M184	AD_APP23_na_18m_forebrain_na_APP	adj.P	1	1	1	1	1	1	1	1	1	1	1	1	1	3.0973e-15	1	1	1.67964e-16	1	0.805865	1.21126e-21	1	8.60936e-19	1.96235e-19	1	3.75277e-18	8.51368e-27	0.211902	1	1	0.366877
AD_APP23_na_24m_brain; Hemi-forebrain_na_APP	GSE80465	heterozygous APP23 (+/-)	Wild type	29	M185	AD_APP23_na_24m_forebrain_na_APP	orig.sig.size	29	29	29	29	29	29	29	29	29	29	29	29	29	29	29	29	29	29	29	29	29	29	29	29	29	29	29	29	29	29
AD_APP23_na_24m_brain; Hemi-forebrain_na_APP	GSE80465	heterozygous APP23 (+/-)	Wild type	29	M185	AD_APP23_na_24m_forebrain_na_APP	sigCnt	4	2	4	1	4	4	5	3	1	0	4	5	6	16	0	4	15	3	8	13	0	10	15	3	8	14	7	3	3	3
AD_APP23_na_24m_brain; Hemi-forebrain_na_APP	GSE80465	heterozygous APP23 (+/-)	Wild type	29	M185	AD_APP23_na_24m_forebrain_na_APP	sigP	0.955554	0.989724	0.935632	0.993472	0.800037	0.723019	0.380478	0.789691	0.947888	0.98525	0.364884	0.156124	0.0590307	1.58879e-08	0.957425	0.214233	3.49138e-08	0.428826	0.00331418	1.64097e-07	0.925231	7.29155e-06	1.14532e-10	0.141329	0.000218794	1.43882e-10	0.000257281	0.0893723	0.0576168	0.0127394
AD_APP23_na_24m_brain; Hemi-forebrain_na_APP	GSE80465	heterozygous APP23 (+/-)	Wild type	29	M185	AD_APP23_na_24m_forebrain_na_APP	sigCntUp	2	2	2	1	2	3	3	2	0	0	2	3	3	13	0	2	13	1	5	13	0	10	14	2	8	14	5	1	1	2
AD_APP23_na_24m_brain; Hemi-forebrain_na_APP	GSE80465	heterozygous APP23 (+/-)	Wild type	29	M185	AD_APP23_na_24m_forebrain_na_APP	sigCntDown	2	0	2	0	2	1	2	1	1	0	2	2	3	3	0	2	2	2	3	0	0	0	1	1	0	0	2	2	2	1
AD_APP23_na_24m_brain; Hemi-forebrain_na_APP	GSE80465	heterozygous APP23 (+/-)	Wild type	29	M185	AD_APP23_na_24m_forebrain_na_APP	adj.P	1	1	1	1	1	1	0.989901	1	1	1	0.963262	0.513342	0.231553	1.51989e-07	1	0.65353	3.24076e-07	1	0.017382	1.44306e-06	1	5.47962e-05	1.25217e-09	0.474895	0.00138244	1.56394e-09	0.00161339	0.328414	0.226481	0.0589421
other_wt chronic unpredictable mild stress_na_na_prefrontal cortices_na_na	GSE81587	CUMS	Control	75	M186	other_wt chronic unpredictable mild stress_na_na_ cortex_na_na	orig.sig.size	75	75	75	75	75	75	75	75	75	75	75	75	75	75	75	75	75	75	75	75	75	75	75	75	75	75	75	75	75	75
other_wt chronic unpredictable mild stress_na_na_prefrontal cortices_na_na	GSE81587	CUMS	Control	75	M186	other_wt chronic unpredictable mild stress_na_na_ cortex_na_na	sigCnt	14	7	14	2	12	13	10	15	1	2	7	12	19	20	0	9	24	4	18	12	0	10	10	10	8	10	11	9	9	7
other_wt chronic unpredictable mild stress_na_na_prefrontal cortices_na_na	GSE81587	CUMS	Control	75	M186	other_wt chronic unpredictable mild stress_na_na_ cortex_na_na	sigP	0.966217	0.999545	0.937452	0.999997	0.847862	0.628498	0.731013	0.225498	0.999918	0.998132	0.800133	0.132196	0.00040602	0.000471755	0.999651	0.28949	8.92357e-07	0.9319	0.000311731	0.0271289	0.998555	0.029646	0.0381605	0.012163	0.105371	0.0128075	0.00147617	0.0104804	0.00373527	0.00215198
other_wt chronic unpredictable mild stress_na_na_prefrontal cortices_na_na	GSE81587	CUMS	Control	75	M186	other_wt chronic unpredictable mild stress_na_na_ cortex_na_na	sigCntUp	2	1	2	0	2	2	0	1	0	0	0	0	0	0	0	0	0	0	1	1	0	2	0	0	1	2	1	0	0	0
other_wt chronic unpredictable mild stress_na_na_prefrontal cortices_na_na	GSE81587	CUMS	Control	75	M186	other_wt chronic unpredictable mild stress_na_na_ cortex_na_na	sigCntDown	12	6	12	2	10	11	10	14	1	2	7	12	19	20	0	9	24	4	17	11	0	8	10	10	7	8	10	9	9	7
other_wt chronic unpredictable mild stress_na_na_prefrontal cortices_na_na	GSE81587	CUMS	Control	75	M186	other_wt chronic unpredictable mild stress_na_na_ cortex_na_na	adj.P	1	1	1	1	1	1	1	0.679485	1	1	1	0.450873	0.00246172	0.00283507	1	0.815926	7.28256e-06	1	0.0019211	0.116801	1	0.12662	0.157862	0.0565897	0.37561	0.0591844	0.00821923	0.0494981	0.0194141	0.0116198
HD_Q111Q111sp1OE_na_na_na_na_na	GSE84055	Q111Q111sp1OE	Q111Q111	4926	M187	other-neurodevelopment_Q111Q111-Sp1-OE_na_na_striatum_neurons_na	orig.sig.size	4926	4926	4926	4926	4926	4926	4926	4926	4926	4926	4926	4926	4926	4926	4926	4926	4926	4926	4926	4926	4926	4926	4926	4926	4926	4926	4926	4926	4926	4926
HD_Q111Q111sp1OE_na_na_na_na_na	GSE84055	Q111Q111sp1OE	Q111Q111	4926	M187	other-neurodevelopment_Q111Q111-Sp1-OE_na_na_striatum_neurons_na	sigCnt	1128	1122	1029	1069	799	708	749	583	644	597	454	567	529	638	449	479	625	358	507	495	492	399	422	281	351	346	297	265	224	134
HD_Q111Q111sp1OE_na_na_na_na_na	GSE84055	Q111Q111sp1OE	Q111Q111	4926	M187	other-neurodevelopment_Q111Q111-Sp1-OE_na_na_striatum_neurons_na	sigP	1	0.999971	1	0.125997	1	1	0.998395	1	0.999854	0.983378	1	0.967568	0.998584	0.466344	0.985256	0.994856	0.00537957	1	0.868972	0.0634766	5.69226e-09	0.0682206	0.0254547	0.999747	0.761822	0.161661	0.251053	0.852102	0.90164	0.944959
HD_Q111Q111sp1OE_na_na_na_na_na	GSE84055	Q111Q111sp1OE	Q111Q111	4926	M187	other-neurodevelopment_Q111Q111-Sp1-OE_na_na_striatum_neurons_na	sigCntUp	611	681	498	733	422	379	401	295	408	379	197	251	200	193	294	189	213	140	186	215	386	164	165	100	143	129	74	98	71	46
HD_Q111Q111sp1OE_na_na_na_na_na	GSE84055	Q111Q111sp1OE	Q111Q111	4926	M187	other-neurodevelopment_Q111Q111-Sp1-OE_na_na_striatum_neurons_na	sigCntDown	517	441	531	336	377	329	348	288	236	218	257	316	329	445	155	290	412	218	321	280	106	235	257	181	208	217	223	167	153	88
HD_Q111Q111sp1OE_na_na_na_na_na	GSE84055	Q111Q111sp1OE	Q111Q111	4926	M187	other-neurodevelopment_Q111Q111-Sp1-OE_na_na_striatum_neurons_na	adj.P	1	1	1	0.432285	1	1	1	1	1	1	1	1	1	1	1	1	0.0271148	1	1	0.246288	5.58065e-08	0.26185	0.110225	1	1	0.526976	0.732646	1	1	1
HD_Q7Q111_na_na_na_na_na	GSE84055	Q7Q111	Q7Q7	1128	M188	HD_Q7Q111_na_na_strIatum_neurons_na	orig.sig.size	1128	1128	1128	1128	1128	1128	1128	1128	1128	1128	1128	1128	1128	1128	1128	1128	1128	1128	1128	1128	1128	1128	1128	1128	1128	1128	1128	1128	1128	1128
HD_Q7Q111_na_na_na_na_na	GSE84055	Q7Q111	Q7Q7	1128	M188	HD_Q7Q111_na_na_strIatum_neurons_na	sigCnt	295	132	281	127	247	229	116	214	94	69	169	128	140	246	50	125	200	157	170	133	49	104	139	84	116	102	109	76	82	46
HD_Q7Q111_na_na_na_na_na	GSE84055	Q7Q111	Q7Q7	1128	M188	HD_Q7Q111_na_na_strIatum_neurons_na	sigP	0.925112	1	0.891	1	0.234627	0.165379	1	0.0403548	1	1	0.0232092	0.802415	0.244012	1.10957e-18	1	0.277265	2.14058e-10	0.000500188	7.20536e-07	0.00355901	1	0.0178603	3.73371e-08	0.130153	6.00134e-05	0.000783056	4.22608e-08	0.0463518	8.27818e-05	0.0163426
HD_Q7Q111_na_na_na_na_na	GSE84055	Q7Q111	Q7Q7	1128	M188	HD_Q7Q111_na_na_strIatum_neurons_na	sigCntUp	158	58	139	51	127	109	53	109	42	26	84	65	61	113	25	66	87	80	78	55	19	45	62	33	48	44	59	40	45	24
HD_Q7Q111_na_na_na_na_na	GSE84055	Q7Q111	Q7Q7	1128	M188	HD_Q7Q111_na_na_strIatum_neurons_na	sigCntDown	137	74	142	76	120	120	63	105	52	43	85	63	79	133	25	59	113	77	92	78	30	59	77	51	68	58	50	36	37	22
HD_Q7Q111_na_na_na_na_na	GSE84055	Q7Q111	Q7Q7	1128	M188	HD_Q7Q111_na_na_strIatum_neurons_na	adj.P	1	1	1	1	0.697463	0.536017	1	0.165208	1	1	0.101321	1	0.717682	1.78963e-17	1	0.78838	2.2902e-09	0.00298679	5.95813e-06	0.0185623	1	0.080259	3.44863e-07	0.44512	0.000403316	0.00455618	3.89381e-07	0.187103	0.000550899	0.074105
other-neurodevelopment_Uhrf1 loss_na_E16_full cortex_na_na	GSE84545	Uhrf1-minusminus	Uhrf1-plusminus	271	M189	other-neurodevelopment_Uhrf1 loss_na_E16_whole cortex_na_na	orig.sig.size	271	271	271	271	271	271	271	271	271	271	271	271	271	271	271	271	271	271	271	271	271	271	271	271	271	271	271	271	271	271
other-neurodevelopment_Uhrf1 loss_na_E16_full cortex_na_na	GSE84545	Uhrf1-minusminus	Uhrf1-plusminus	271	M189	other-neurodevelopment_Uhrf1 loss_na_E16_whole cortex_na_na	sigCnt	43	23	41	20	29	28	14	22	13	7	15	14	22	32	6	16	34	16	29	16	7	15	18	11	17	17	14	6	17	9
other-neurodevelopment_Uhrf1 loss_na_E16_full cortex_na_na	GSE84545	Uhrf1-minusminus	Uhrf1-plusminus	271	M189	other-neurodevelopment_Uhrf1 loss_na_E16_whole cortex_na_na	sigP	0.996738	1	0.99469	0.999998	0.997885	0.991679	0.999992	0.997538	0.99994	0.999999	0.997443	0.996201	0.741067	0.174617	0.999953	0.931063	0.030067	0.94917	0.0818027	0.832805	0.997557	0.593959	0.361943	0.790238	0.324938	0.208858	0.28588	0.9653	0.018784	0.12439
other-neurodevelopment_Uhrf1 loss_na_E16_full cortex_na_na	GSE84545	Uhrf1-minusminus	Uhrf1-plusminus	271	M189	other-neurodevelopment_Uhrf1 loss_na_E16_whole cortex_na_na	sigCntUp	38	21	38	18	25	26	13	20	13	7	13	12	20	27	5	13	30	14	26	14	4	14	17	9	15	16	12	5	15	8
other-neurodevelopment_Uhrf1 loss_na_E16_full cortex_na_na	GSE84545	Uhrf1-minusminus	Uhrf1-plusminus	271	M189	other-neurodevelopment_Uhrf1 loss_na_E16_whole cortex_na_na	sigCntDown	5	2	3	2	4	2	1	2	0	0	2	2	2	5	1	3	4	2	3	2	3	1	1	2	2	1	2	1	2	1
other-neurodevelopment_Uhrf1 loss_na_E16_full cortex_na_na	GSE84545	Uhrf1-minusminus	Uhrf1-plusminus	271	M189	other-neurodevelopment_Uhrf1 loss_na_E16_whole cortex_na_na	adj.P	1	1	1	1	1	1	1	1	1	1	1	1	1	0.558953	1	1	0.128345	1	0.304903	1	1	1	0.959212	1	0.881706	0.642771	0.807522	1	0.0839072	0.427144
AD_APOE3+/+ TBI brain_F_3m_cortices and hippocampi_na_other	GSE102014	APOE3+/+-TBI-braintissue	APOE3+/+-Sham-braintissue	970	M19	other_APOE3+/+ TBI brain_F_3m_cortices and hippocampi_na_other	orig.sig.size	970	970	970	970	970	970	970	970	970	970	970	970	970	970	970	970	970	970	970	970	970	970	970	970	970	970	970	970	970	970
AD_APOE3+/+ TBI brain_F_3m_cortices and hippocampi_na_other	GSE102014	APOE3+/+-TBI-braintissue	APOE3+/+-Sham-braintissue	970	M19	other_APOE3+/+ TBI brain_F_3m_cortices and hippocampi_na_other	sigCnt	194	81	195	37	173	164	57	163	40	20	141	70	115	394	22	73	345	111	156	319	16	281	324	41	269	283	124	44	88	29
AD_APOE3+/+ TBI brain_F_3m_cortices and hippocampi_na_other	GSE102014	APOE3+/+-TBI-braintissue	APOE3+/+-Sham-braintissue	970	M19	other_APOE3+/+ TBI brain_F_3m_cortices and hippocampi_na_other	sigP	1	1	0.999997	1	0.991636	0.956515	1	0.514899	1	1	0.0552679	1	0.401372	3.58461e-118	1	0.999272	2.07907e-95	0.234598	1.3134e-08	2.98815e-103	1	4.96151e-100	4.7119e-132	0.99928	6.20789e-95	4.89543e-117	2.94155e-18	0.922231	1.66835e-09	0.457185
AD_APOE3+/+ TBI brain_F_3m_cortices and hippocampi_na_other	GSE102014	APOE3+/+-TBI-braintissue	APOE3+/+-Sham-braintissue	970	M19	other_APOE3+/+ TBI brain_F_3m_cortices and hippocampi_na_other	sigCntUp	23	59	30	29	13	13	49	15	32	16	8	62	109	381	17	65	341	10	147	310	9	277	319	37	264	279	120	39	84	27
AD_APOE3+/+ TBI brain_F_3m_cortices and hippocampi_na_other	GSE102014	APOE3+/+-TBI-braintissue	APOE3+/+-Sham-braintissue	970	M19	other_APOE3+/+ TBI brain_F_3m_cortices and hippocampi_na_other	sigCntDown	171	22	165	8	160	151	8	148	8	4	133	8	6	13	5	8	4	101	9	9	7	4	5	4	5	4	4	5	4	2
AD_APOE3+/+ TBI brain_F_3m_cortices and hippocampi_na_other	GSE102014	APOE3+/+-TBI-braintissue	APOE3+/+-Sham-braintissue	970	M19	other_APOE3+/+ TBI brain_F_3m_cortices and hippocampi_na_other	adj.P	1	1	1	1	1	1	1	1	1	1	0.21823	1	1	8.40143e-116	1	1	1.9738e-93	0.697463	1.26939e-07	3.73519e-101	1	5.47226e-98	2.07878e-129	1	5.74805e-93	1.04902e-114	4.65435e-17	1	1.68407e-08	1
other-neurodevelopment_Uhrf1 loss_na_E16_germinal zone of cortex_na_na	GSE84547	Uhrf1-minusminus	Uhrf1-plusminus	67	M190	other-neurodevelopment_Uhrf1 loss_na_E16_cortex_na_na	orig.sig.size	67	67	67	67	67	67	67	67	67	67	67	67	67	67	67	67	67	67	67	67	67	67	67	67	67	67	67	67	67	67
other-neurodevelopment_Uhrf1 loss_na_E16_germinal zone of cortex_na_na	GSE84547	Uhrf1-minusminus	Uhrf1-plusminus	67	M190	other-neurodevelopment_Uhrf1 loss_na_E16_cortex_na_na	sigCnt	11	4	10	4	8	6	3	8	4	2	4	2	5	7	3	3	4	4	5	3	2	0	1	1	1	0	4	1	5	3
other-neurodevelopment_Uhrf1 loss_na_E16_germinal zone of cortex_na_na	GSE84547	Uhrf1-minusminus	Uhrf1-plusminus	67	M190	other-neurodevelopment_Uhrf1 loss_na_E16_cortex_na_na	sigP	0.815225	0.998269	0.837848	0.990934	0.785002	0.889693	0.978204	0.526102	0.884198	0.969862	0.819738	0.958631	0.575769	0.339673	0.757419	0.808663	0.734941	0.675197	0.47167	0.733298	0.801462	0.983269	0.923243	0.866459	0.899026	0.972363	0.178656	0.795073	0.0370801	0.0695995
other-neurodevelopment_Uhrf1 loss_na_E16_germinal zone of cortex_na_na	GSE84547	Uhrf1-minusminus	Uhrf1-plusminus	67	M190	other-neurodevelopment_Uhrf1 loss_na_E16_cortex_na_na	sigCntUp	8	3	7	3	6	4	3	5	3	2	2	2	4	4	3	3	4	2	4	2	1	0	1	1	1	0	3	1	4	3
other-neurodevelopment_Uhrf1 loss_na_E16_germinal zone of cortex_na_na	GSE84547	Uhrf1-minusminus	Uhrf1-plusminus	67	M190	other-neurodevelopment_Uhrf1 loss_na_E16_cortex_na_na	sigCntDown	3	1	3	1	2	2	0	3	1	0	2	0	1	3	0	0	0	2	1	1	1	0	0	0	0	0	1	0	1	0
other-neurodevelopment_Uhrf1 loss_na_E16_germinal zone of cortex_na_na	GSE84547	Uhrf1-minusminus	Uhrf1-plusminus	67	M190	other-neurodevelopment_Uhrf1 loss_na_E16_cortex_na_na	adj.P	1	1	1	1	1	1	1	1	1	1	1	1	1	0.913098	1	1	1	1	1	1	1	1	1	1	1	1	0.568004	1	0.154158	0.266597
other-neurodevelopment_Uhrf1 loss_na_P5_full cortex_na_na	GSE84548	Uhrf1-minusminus	Uhrf1-plusminus	1391	M191	other-neurodevelopment_Uhrf1 loss_na_P5_cortex_na_na	orig.sig.size	1391	1391	1391	1391	1391	1391	1391	1391	1391	1391	1391	1391	1391	1391	1391	1391	1391	1391	1391	1391	1391	1391	1391	1391	1391	1391	1391	1391	1391	1391
other-neurodevelopment_Uhrf1 loss_na_P5_full cortex_na_na	GSE84548	Uhrf1-minusminus	Uhrf1-plusminus	1391	M191	other-neurodevelopment_Uhrf1 loss_na_P5_cortex_na_na	sigCnt	338	148	319	112	276	257	117	234	85	71	202	132	111	232	44	94	197	181	143	153	54	123	134	66	130	116	99	55	70	38
other-neurodevelopment_Uhrf1 loss_na_P5_full cortex_na_na	GSE84548	Uhrf1-minusminus	Uhrf1-plusminus	1391	M191	other-neurodevelopment_Uhrf1 loss_na_P5_cortex_na_na	sigP	0.812335	1	0.812652	1	0.200967	0.118735	1	0.0640635	1	1	0.00052855	0.970289	0.999775	1.28997e-09	1	0.999949	4.11193e-06	2.70334e-05	0.182288	0.000454172	1	0.00144802	0.000132155	0.983103	1.56835e-05	0.000151172	0.000782854	0.979346	0.0996497	0.466616
other-neurodevelopment_Uhrf1 loss_na_P5_full cortex_na_na	GSE84548	Uhrf1-minusminus	Uhrf1-plusminus	1391	M191	other-neurodevelopment_Uhrf1 loss_na_P5_cortex_na_na	sigCntUp	117	90	116	79	79	74	51	64	39	46	47	88	45	148	20	52	128	53	70	119	42	100	112	32	110	99	62	27	35	15
other-neurodevelopment_Uhrf1 loss_na_P5_full cortex_na_na	GSE84548	Uhrf1-minusminus	Uhrf1-plusminus	1391	M191	other-neurodevelopment_Uhrf1 loss_na_P5_cortex_na_na	sigCntDown	221	58	203	33	197	183	66	170	46	25	155	44	66	84	24	42	69	128	73	34	12	23	22	34	20	17	37	28	35	23
other-neurodevelopment_Uhrf1 loss_na_P5_full cortex_na_na	GSE84548	Uhrf1-minusminus	Uhrf1-plusminus	1391	M191	other-neurodevelopment_Uhrf1 loss_na_P5_cortex_na_na	adj.P	1	1	1	1	0.624638	0.412655	1	0.248436	1	1	0.00314115	1	1	1.31809e-08	1	1	3.17278e-05	0.000190914	0.57808	0.00274038	1	0.00808046	0.000860383	1	0.000113539	0.000974048	0.00455618	1	0.35966	1
other-neurodevelopment_Tshz3-KO_na_E18.5_cortex_na_na	GSE85512	Tshz3 mutant	wild type	61	M192	other-neurodevelopment_Tshz3-KO_na_E18.5_cortex_na_na	orig.sig.size	61	61	61	61	61	61	61	61	61	61	61	61	61	61	61	61	61	61	61	61	61	61	61	61	61	61	61	61	61	61
other-neurodevelopment_Tshz3-KO_na_E18.5_cortex_na_na	GSE85512	Tshz3 mutant	wild type	61	M192	other-neurodevelopment_Tshz3-KO_na_E18.5_cortex_na_na	sigCnt	20	3	20	3	19	17	4	16	3	4	11	4	5	13	1	5	13	9	6	9	1	9	7	1	11	5	5	2	3	2
other-neurodevelopment_Tshz3-KO_na_E18.5_cortex_na_na	GSE85512	Tshz3 mutant	wild type	61	M192	other-neurodevelopment_Tshz3-KO_na_E18.5_cortex_na_na	sigP	0.0834782	0.999882	0.0492719	0.999054	0.00884947	0.0159074	0.966926	0.0110526	0.97284	0.871749	0.0583888	0.835373	0.672669	0.0107191	0.979863	0.563693	0.0046411	0.0839855	0.399192	0.0387033	0.951721	0.00962128	0.0767171	0.89973	0.000656729	0.178411	0.11066	0.627307	0.295173	0.24569
other-neurodevelopment_Tshz3-KO_na_E18.5_cortex_na_na	GSE85512	Tshz3 mutant	wild type	61	M192	other-neurodevelopment_Tshz3-KO_na_E18.5_cortex_na_na	sigCntUp	14	1	14	2	13	12	2	11	2	2	9	2	4	7	0	3	4	7	5	4	1	3	2	1	4	1	3	1	2	2
other-neurodevelopment_Tshz3-KO_na_E18.5_cortex_na_na	GSE85512	Tshz3 mutant	wild type	61	M192	other-neurodevelopment_Tshz3-KO_na_E18.5_cortex_na_na	sigCntDown	6	2	6	1	6	5	2	5	1	2	2	2	1	6	1	2	9	2	1	5	0	6	5	0	7	4	2	1	1	0
other-neurodevelopment_Tshz3-KO_na_E18.5_cortex_na_na	GSE85512	Tshz3 mutant	wild type	61	M192	other-neurodevelopment_Tshz3-KO_na_E18.5_cortex_na_na	adj.P	0.310559	1	0.197193	1	0.0424096	0.0723502	1	0.051874	1	1	0.229396	1	1	0.0505302	1	1	0.0236664	0.311827	1	0.159579	1	0.0457866	0.289664	1	0.00386311	0.567706	0.390014	1	0.828208	0.72092
ALS_ASO Hnrnpa2/b1_F_8w_spinal cord_na_na	GSE86043	ASO Hnrnpa2/b1	saline	159	M193	FTD-ALS_ASO Hnrnpa2/b1_F_8w_spinal cord_na_na	orig.sig.size	159	159	159	159	159	159	159	159	159	159	159	159	159	159	159	159	159	159	159	159	159	159	159	159	159	159	159	159	159	159
ALS_ASO Hnrnpa2/b1_F_8w_spinal cord_na_na	GSE86043	ASO Hnrnpa2/b1	saline	159	M193	FTD-ALS_ASO Hnrnpa2/b1_F_8w_spinal cord_na_na	sigCnt	44	33	55	22	39	31	21	32	17	13	25	13	15	19	10	13	26	13	27	14	10	8	12	10	7	8	9	7	17	7
ALS_ASO Hnrnpa2/b1_F_8w_spinal cord_na_na	GSE86043	ASO Hnrnpa2/b1	saline	159	M193	FTD-ALS_ASO Hnrnpa2/b1_F_8w_spinal cord_na_na	sigP	0.500033	0.860545	0.00863274	0.988306	0.122888	0.422185	0.841551	0.132805	0.900651	0.959536	0.134372	0.930225	0.790718	0.586046	0.922875	0.808089	0.0301163	0.842292	0.00524852	0.55647	0.760345	0.866724	0.501469	0.499214	0.905222	0.752687	0.453535	0.684009	0.000721702	0.111726
ALS_ASO Hnrnpa2/b1_F_8w_spinal cord_na_na	GSE86043	ASO Hnrnpa2/b1	saline	159	M193	FTD-ALS_ASO Hnrnpa2/b1_F_8w_spinal cord_na_na	sigCntUp	4	8	6	7	2	3	5	2	5	3	1	3	4	8	1	3	10	0	9	6	3	5	7	1	4	5	5	1	8	1
ALS_ASO Hnrnpa2/b1_F_8w_spinal cord_na_na	GSE86043	ASO Hnrnpa2/b1	saline	159	M193	FTD-ALS_ASO Hnrnpa2/b1_F_8w_spinal cord_na_na	sigCntDown	40	25	49	15	37	28	16	30	12	10	24	10	11	11	9	10	16	13	18	8	7	3	5	9	3	3	4	6	9	6
ALS_ASO Hnrnpa2/b1_F_8w_spinal cord_na_na	GSE86043	ASO Hnrnpa2/b1	saline	159	M193	FTD-ALS_ASO Hnrnpa2/b1_F_8w_spinal cord_na_na	adj.P	1	1	0.041459	1	0.423556	1	1	0.452573	1	1	0.456717	1	1	1	1	1	0.128483	1	0.0265434	1	1	1	1	1	1	1	1	1	0.00421884	0.392847
aging_BALB-cerebellum-old_M_oldvsYoung_cerebellum_na_na	GSE87102	BALB-cerebellum-old	BALB-cerebellum-young	979	M194	other-aging_BALB-cerebellum-old_M_oldvsYoung_cerebellum_na_na	orig.sig.size	979	979	979	979	979	979	979	979	979	979	979	979	979	979	979	979	979	979	979	979	979	979	979	979	979	979	979	979	979	979
aging_BALB-cerebellum-old_M_oldvsYoung_cerebellum_na_na	GSE87102	BALB-cerebellum-old	BALB-cerebellum-young	979	M194	other-aging_BALB-cerebellum-old_M_oldvsYoung_cerebellum_na_na	sigCnt	323	88	304	53	285	264	75	269	36	36	222	69	76	113	20	65	92	216	90	48	12	41	43	49	47	37	46	36	46	21
aging_BALB-cerebellum-old_M_oldvsYoung_cerebellum_na_na	GSE87102	BALB-cerebellum-old	BALB-cerebellum-young	979	M194	other-aging_BALB-cerebellum-old_M_oldvsYoung_cerebellum_na_na	sigP	3.74041e-10	1	3.17957e-09	1	2.14684e-17	8.98677e-17	1	5.71562e-26	1	1	2.32914e-25	0.99998	0.998396	0.436324	1	0.999231	0.847387	4.37735e-34	0.595732	0.999994	1	0.999747	0.999776	0.887606	0.987851	0.999044	0.735465	0.975957	0.24121	0.8409
aging_BALB-cerebellum-old_M_oldvsYoung_cerebellum_na_na	GSE87102	BALB-cerebellum-old	BALB-cerebellum-young	979	M194	other-aging_BALB-cerebellum-old_M_oldvsYoung_cerebellum_na_na	sigCntUp	90	47	93	34	75	78	44	71	20	23	55	44	40	35	12	37	43	88	48	23	4	19	23	29	26	20	18	21	24	4
aging_BALB-cerebellum-old_M_oldvsYoung_cerebellum_na_na	GSE87102	BALB-cerebellum-old	BALB-cerebellum-young	979	M194	other-aging_BALB-cerebellum-old_M_oldvsYoung_cerebellum_na_na	sigCntDown	233	41	211	19	210	186	31	198	16	13	167	25	36	78	8	28	49	128	42	25	8	22	20	20	21	17	28	15	22	17
aging_BALB-cerebellum-old_M_oldvsYoung_cerebellum_na_na	GSE87102	BALB-cerebellum-old	BALB-cerebellum-young	979	M194	other-aging_BALB-cerebellum-old_M_oldvsYoung_cerebellum_na_na	adj.P	3.96079e-09	1	3.17534e-08	1	3.23319e-16	1.319e-15	1	1.23182e-24	1	1	4.92072e-24	1	1	1	1	1	1	1.22045e-32	1	1	1	1	1	1	1	1	1	1	0.711675	1
aging_BALB-hypothalamus-old_M_oldvsYoung_hypothalamus_na_na	GSE87102	BALB-hypothalamus-old	BALB-hypothalamus-young	22	M195	other-aging_BALB-hypothalamus-old_M_oldvsYoung_hypothalamus_na_na	orig.sig.size	22	22	22	22	22	22	22	22	22	22	22	22	22	22	22	22	22	22	22	22	22	22	22	22	22	22	22	22	22	22
aging_BALB-hypothalamus-old_M_oldvsYoung_hypothalamus_na_na	GSE87102	BALB-hypothalamus-old	BALB-hypothalamus-young	22	M195	other-aging_BALB-hypothalamus-old_M_oldvsYoung_hypothalamus_na_na	sigCnt	0	0	0	0	0	0	0	0	0	0	0	1	1	13	0	0	11	0	2	11	0	10	10	0	11	12	0	1	1	1
aging_BALB-hypothalamus-old_M_oldvsYoung_hypothalamus_na_na	GSE87102	BALB-hypothalamus-old	BALB-hypothalamus-young	22	M195	other-aging_BALB-hypothalamus-old_M_oldvsYoung_hypothalamus_na_na	sigP	0.998638	0.996612	0.997915	0.99137	0.991307	0.986139	0.972289	0.976621	0.95628	0.936798	0.939235	0.717359	0.700708	3.82466e-09	0.873463	0.893372	2.47137e-07	0.901075	0.358275	2.3739e-08	0.817029	3.36745e-08	5.11407e-08	0.748226	1.19284e-09	1.78653e-11	0.698954	0.311212	0.251823	0.120916
aging_BALB-hypothalamus-old_M_oldvsYoung_hypothalamus_na_na	GSE87102	BALB-hypothalamus-old	BALB-hypothalamus-young	22	M195	other-aging_BALB-hypothalamus-old_M_oldvsYoung_hypothalamus_na_na	sigCntUp	0	0	0	0	0	0	0	0	0	0	0	1	1	13	0	0	11	0	2	11	0	10	10	0	11	12	0	1	1	1
aging_BALB-hypothalamus-old_M_oldvsYoung_hypothalamus_na_na	GSE87102	BALB-hypothalamus-old	BALB-hypothalamus-young	22	M195	other-aging_BALB-hypothalamus-old_M_oldvsYoung_hypothalamus_na_na	sigCntDown	0	0	0	0	0	0	0	0	0	0	0	0	0	0	0	0	0	0	0	0	0	0	0	0	0	0	0	0	0	0
aging_BALB-hypothalamus-old_M_oldvsYoung_hypothalamus_na_na	GSE87102	BALB-hypothalamus-old	BALB-hypothalamus-young	22	M195	other-aging_BALB-hypothalamus-old_M_oldvsYoung_hypothalamus_na_na	adj.P	1	1	1	1	1	1	1	1	1	1	1	1	1	3.7943e-08	1	1	2.1354e-06	1	0.951172	2.24517e-07	1	3.13738e-07	4.69468e-07	1	1.2205e-08	2.05505e-10	1	0.857244	0.734034	0.417972
Rett_Mef2c-cKO_M_12w_Somatosensory-Cortex_na_na	GSE87202	Mef2c-cKO-Mef2cfloverfl-Emx1-Cre	control-Mef2cfloverfl	1171	M196	other-neurodevelopment_Mef2c-cKO_M_12w_cortex_na_na	orig.sig.size	1171	1171	1171	1171	1171	1171	1171	1171	1171	1171	1171	1171	1171	1171	1171	1171	1171	1171	1171	1171	1171	1171	1171	1171	1171	1171	1171	1171	1171	1171
Rett_Mef2c-cKO_M_12w_Somatosensory-Cortex_na_na	GSE87202	Mef2c-cKO-Mef2cfloverfl-Emx1-Cre	control-Mef2cfloverfl	1171	M196	other-neurodevelopment_Mef2c-cKO_M_12w_cortex_na_na	sigCnt	531	126	500	78	445	426	108	420	68	49	351	88	114	179	34	82	110	282	148	73	26	51	64	62	46	51	65	48	64	42
Rett_Mef2c-cKO_M_12w_Somatosensory-Cortex_na_na	GSE87202	Mef2c-cKO-Mef2cfloverfl-Emx1-Cre	control-Mef2cfloverfl	1171	M196	other-neurodevelopment_Mef2c-cKO_M_12w_cortex_na_na	sigP	3.47891e-41	1	2.79043e-37	1	8.72569e-45	3.91609e-48	1	2.34304e-60	1	1	1.80041e-58	1	0.990002	0.00565094	1	0.999994	0.995699	6.04195e-42	0.0115536	0.999985	1	0.999999	0.99965	0.976517	1	0.999788	0.648434	0.99258	0.144667	0.111651
Rett_Mef2c-cKO_M_12w_Somatosensory-Cortex_na_na	GSE87202	Mef2c-cKO-Mef2cfloverfl-Emx1-Cre	control-Mef2cfloverfl	1171	M196	other-neurodevelopment_Mef2c-cKO_M_12w_cortex_na_na	sigCntUp	235	56	223	36	192	187	61	181	26	21	155	57	68	91	13	58	60	124	69	43	11	26	33	44	25	27	29	34	30	31
Rett_Mef2c-cKO_M_12w_Somatosensory-Cortex_na_na	GSE87202	Mef2c-cKO-Mef2cfloverfl-Emx1-Cre	control-Mef2cfloverfl	1171	M196	other-neurodevelopment_Mef2c-cKO_M_12w_cortex_na_na	sigCntDown	296	70	277	42	253	239	47	239	42	28	196	31	46	88	21	24	50	158	79	30	15	25	31	18	21	24	36	14	34	11
Rett_Mef2c-cKO_M_12w_Somatosensory-Cortex_na_na	GSE87202	Mef2c-cKO-Mef2cfloverfl-Emx1-Cre	control-Mef2cfloverfl	1171	M196	other-neurodevelopment_Mef2c-cKO_M_12w_cortex_na_na	adj.P	1.11503e-39	1	8.4049e-36	1	2.93465e-43	1.38541e-46	1	9.92815e-59	1	1	7.58601e-57	1	1	0.0282924	1	1	1	1.95322e-40	0.053955	1	1	1	1	1	1	1	1	1	0.482651	0.392847
AD_APP/PS1_na_12m_cortex_na_APP	GSE87550	APP/PS1 transgenic	wild type	130	M197	AD_APP/PS1_na_12m_cortex_na_APP	orig.sig.size	130	130	130	130	130	130	130	130	130	130	130	130	130	130	130	130	130	130	130	130	130	130	130	130	130	130	130	130	130	130
AD_APP/PS1_na_12m_cortex_na_APP	GSE87550	APP/PS1 transgenic	wild type	130	M197	AD_APP/PS1_na_12m_cortex_na_APP	sigCnt	15	5	15	4	14	13	14	11	2	4	7	14	21	62	2	14	60	9	18	52	2	49	56	11	46	52	12	11	12	10
AD_APP/PS1_na_12m_cortex_na_APP	GSE87550	APP/PS1 transgenic	wild type	130	M197	AD_APP/PS1_na_12m_cortex_na_APP	sigP	0.999995	1	0.999974	1	0.998372	0.996616	0.949812	0.996126	1	0.999888	0.996369	0.614506	0.0470964	1.1869e-23	0.99983	0.391107	3.41248e-24	0.909573	0.0897224	7.50918e-22	0.998726	1.41868e-23	1.92963e-29	0.151827	1.25197e-21	4.59255e-29	0.0377726	0.0601822	0.00980067	0.00185926
AD_APP/PS1_na_12m_cortex_na_APP	GSE87550	APP/PS1 transgenic	wild type	130	M197	AD_APP/PS1_na_12m_cortex_na_APP	sigCntUp	7	3	8	4	7	5	12	4	2	2	3	13	20	60	2	13	59	4	17	51	2	49	56	10	45	51	12	10	11	9
AD_APP/PS1_na_12m_cortex_na_APP	GSE87550	APP/PS1 transgenic	wild type	130	M197	AD_APP/PS1_na_12m_cortex_na_APP	sigCntDown	8	2	7	0	7	8	2	7	0	2	4	1	1	2	0	1	1	5	1	1	0	0	0	1	1	1	0	1	1	1
AD_APP/PS1_na_12m_cortex_na_APP	GSE87550	APP/PS1 transgenic	wild type	130	M197	AD_APP/PS1_na_12m_cortex_na_APP	adj.P	1	1	1	1	1	1	1	1	1	1	1	1	0.189803	2.3738e-22	1	1	6.91719e-23	1	0.329539	1.38376e-20	1	2.82231e-22	4.71407e-28	0.501631	2.28462e-20	1.10045e-27	0.156516	0.235824	0.0465516	0.0101414
Rett_Mecp2-KO_F_5w_na_microglia_na	GSE90736	Mecp2 knockout	wildtype	114	M198	Rett_Mecp2-KO_F_5w_na_microglia_na	orig.sig.size	114	114	114	114	114	114	114	114	114	114	114	114	114	114	114	114	114	114	114	114	114	114	114	114	114	114	114	114	114	114
Rett_Mecp2-KO_F_5w_na_microglia_na	GSE90736	Mecp2 knockout	wildtype	114	M198	Rett_Mecp2-KO_F_5w_na_microglia_na	sigCnt	18	16	14	10	17	15	14	13	10	6	10	9	18	35	4	13	25	9	21	18	2	13	17	10	24	17	15	8	11	6
Rett_Mecp2-KO_F_5w_na_microglia_na	GSE90736	Mecp2 knockout	wildtype	114	M198	Rett_Mecp2-KO_F_5w_na_microglia_na	sigP	0.998791	0.99695	0.999874	0.999738	0.945767	0.948903	0.870156	0.94489	0.957275	0.99471	0.902773	0.908258	0.081836	1.74761e-07	0.991092	0.335902	0.000670363	0.82346	0.00465124	0.0120473	0.996653	0.0552849	0.00411616	0.14658	6.50148e-07	0.000648246	0.00103774	0.20328	0.0100802	0.0611201
Rett_Mecp2-KO_F_5w_na_microglia_na	GSE90736	Mecp2 knockout	wildtype	114	M198	Rett_Mecp2-KO_F_5w_na_microglia_na	sigCntUp	1	0	0	0	1	1	0	1	0	0	1	0	2	1	0	0	3	1	2	1	1	0	0	0	1	0	1	0	2	0
Rett_Mecp2-KO_F_5w_na_microglia_na	GSE90736	Mecp2 knockout	wildtype	114	M198	Rett_Mecp2-KO_F_5w_na_microglia_na	sigCntDown	17	16	14	10	16	14	14	12	10	6	9	9	16	34	4	13	22	8	19	17	1	13	17	10	23	17	14	8	9	6
Rett_Mecp2-KO_F_5w_na_microglia_na	GSE90736	Mecp2 knockout	wildtype	114	M198	Rett_Mecp2-KO_F_5w_na_microglia_na	adj.P	1	1	1	1	1	1	1	1	1	1	1	1	0.304903	1.5312e-06	1	0.90621	0.00393714	1	0.0236664	0.0561127	1	0.21823	0.0211882	0.487517	5.40588e-06	0.00381921	0.00591869	0.630261	0.0477582	0.238999
CJD_PrP M129 +scJD MM 180dp1_na_na_na_na_na	GSE90977	MM180	Con180	369	M199	CJD_PrP M129 +scJD MM 180dp1_na_na_na_na_na	orig.sig.size	369	369	369	369	369	369	369	369	369	369	369	369	369	369	369	369	369	369	369	369	369	369	369	369	369	369	369	369	369	369
CJD_PrP M129 +scJD MM 180dp1_na_na_na_na_na	GSE90977	MM180	Con180	369	M199	CJD_PrP M129 +scJD MM 180dp1_na_na_na_na_na	sigCnt	70	32	72	30	54	55	40	53	22	15	47	45	55	127	11	42	112	39	77	88	5	83	90	23	66	81	43	25	30	17
CJD_PrP M129 +scJD MM 180dp1_na_na_na_na_na	GSE90977	MM180	Con180	369	M199	CJD_PrP M129 +scJD MM 180dp1_na_na_na_na_na	sigP	0.999985	1	0.999446	1	0.999461	0.987874	0.999047	0.931282	1	1	0.579551	0.493838	0.0355058	2.08086e-27	1	0.307615	1.07333e-22	0.585462	3.25172e-09	1.12057e-16	1	4.851e-20	5.09919e-23	0.612172	4.50944e-12	2.34633e-22	6.86178e-06	0.159614	0.00262093	0.0366004
CJD_PrP M129 +scJD MM 180dp1_na_na_na_na_na	GSE90977	MM180	Con180	369	M199	CJD_PrP M129 +scJD MM 180dp1_na_na_na_na_na	sigCntUp	15	20	18	19	11	14	30	13	14	10	10	38	50	117	8	39	109	8	68	86	3	80	90	22	64	80	39	22	30	16
CJD_PrP M129 +scJD MM 180dp1_na_na_na_na_na	GSE90977	MM180	Con180	369	M199	CJD_PrP M129 +scJD MM 180dp1_na_na_na_na_na	sigCntDown	55	12	54	11	43	41	10	40	8	5	37	7	5	10	3	3	3	31	9	2	2	3	0	1	2	1	4	3	0	1
CJD_PrP M129 +scJD MM 180dp1_na_na_na_na_na	GSE90977	MM180	Con180	369	M199	CJD_PrP M129 +scJD MM 180dp1_na_na_na_na_na	adj.P	1	1	1	1	1	1	1	1	1	1	1	1	0.148767	4.74361e-26	1	0.850641	2.0641e-21	1	3.23876e-08	1.63507e-15	1	8.23133e-19	9.95936e-22	1	5.40269e-11	4.4104e-21	5.17219e-05	0.522297	0.0139708	0.152587
AD_APOE3+/+ TBI brain_M_3m_cortices and hippocampi_na_other	GSE102014	APOE3+/+-TBI-braintissue	APOE3+/+-Sham-braintissue	1044	M20	other_APOE3+/+ TBI brain_M_3m_cortices and hippocampi_na_other	orig.sig.size	1044	1044	1044	1044	1044	1044	1044	1044	1044	1044	1044	1044	1044	1044	1044	1044	1044	1044	1044	1044	1044	1044	1044	1044	1044	1044	1044	1044	1044	1044
AD_APOE3+/+ TBI brain_M_3m_cortices and hippocampi_na_other	GSE102014	APOE3+/+-TBI-braintissue	APOE3+/+-Sham-braintissue	1044	M20	other_APOE3+/+ TBI brain_M_3m_cortices and hippocampi_na_other	sigCnt	347	80	348	40	319	299	57	284	42	21	263	67	75	326	17	64	287	204	122	285	26	254	274	37	229	252	78	38	51	33
AD_APOE3+/+ TBI brain_M_3m_cortices and hippocampi_na_other	GSE102014	APOE3+/+-TBI-braintissue	APOE3+/+-Sham-braintissue	1044	M20	other_APOE3+/+ TBI brain_M_3m_cortices and hippocampi_na_other	sigP	1.61443e-05	1	3.08351e-08	1	4.17753e-15	1.24963e-15	1	1.03355e-18	1	1	8.86479e-30	1	1	1.30612e-61	1	1	4.50665e-50	1.19996e-18	0.100991	1.20031e-69	1	2.82585e-71	2.3438e-81	0.999995	3.12673e-58	1.83327e-82	0.00777923	0.998321	0.418406	0.33648
AD_APOE3+/+ TBI brain_M_3m_cortices and hippocampi_na_other	GSE102014	APOE3+/+-TBI-braintissue	APOE3+/+-Sham-braintissue	1044	M20	other_APOE3+/+ TBI brain_M_3m_cortices and hippocampi_na_other	sigCntUp	19	35	20	22	10	11	32	10	20	12	6	40	62	299	11	42	271	8	103	268	16	244	264	23	219	242	70	23	48	21
AD_APOE3+/+ TBI brain_M_3m_cortices and hippocampi_na_other	GSE102014	APOE3+/+-TBI-braintissue	APOE3+/+-Sham-braintissue	1044	M20	other_APOE3+/+ TBI brain_M_3m_cortices and hippocampi_na_other	sigCntDown	328	45	328	18	309	288	25	274	22	9	257	27	13	27	6	22	16	196	19	17	10	10	10	14	10	10	8	15	3	12
AD_APOE3+/+ TBI brain_M_3m_cortices and hippocampi_na_other	GSE102014	APOE3+/+-TBI-braintissue	APOE3+/+-Sham-braintissue	1044	M20	other_APOE3+/+ TBI brain_M_3m_cortices and hippocampi_na_other	adj.P	0.000116537	1	2.88358e-07	1	5.69664e-14	1.74146e-14	1	1.67062e-17	1	1	2.18704e-28	1	1	5.6953e-60	1	1	1.68159e-48	1.93126e-17	0.36415	6.20851e-68	1	1.52474e-69	1.65835e-79	1	1.31008e-56	1.33491e-80	0.0377632	1	1	0.906792
CJD_PrP M129 +sCJD MM1 120dp1_na_na_na_na_na	GSE90977	MM120	Con120	2645	M200	CJD_PrP M129 +sCJD MM1 120dp1_na_na_na_na_na	orig.sig.size	2645	2645	2645	2645	2645	2645	2645	2645	2645	2645	2645	2645	2645	2645	2645	2645	2645	2645	2645	2645	2645	2645	2645	2645	2645	2645	2645	2645	2645	2645
CJD_PrP M129 +sCJD MM1 120dp1_na_na_na_na_na	GSE90977	MM120	Con120	2645	M200	CJD_PrP M129 +sCJD MM1 120dp1_na_na_na_na_na	sigCnt	866	481	854	392	731	661	325	616	254	197	523	304	234	271	171	262	239	408	215	183	223	145	146	159	122	114	139	135	124	66
CJD_PrP M129 +sCJD MM1 120dp1_na_na_na_na_na	GSE90977	MM120	Con120	2645	M200	CJD_PrP M129 +sCJD MM1 120dp1_na_na_na_na_na	sigP	7.3964e-11	1	1.97179e-15	1	5.18555e-21	1.0851e-17	1	2.32785e-21	1	1	3.9896e-29	0.830736	1	0.999994	1	0.859445	0.999999	1.69247e-16	0.999998	1	0.218291	0.999998	1	0.91205	1	1	0.89554	0.880647	0.609336	0.952046
CJD_PrP M129 +sCJD MM1 120dp1_na_na_na_na_na	GSE90977	MM120	Con120	2645	M200	CJD_PrP M129 +sCJD MM1 120dp1_na_na_na_na_na	sigCntUp	626	301	684	205	536	493	216	440	144	116	427	232	163	170	77	194	154	312	147	111	72	88	82	108	68	64	99	102	95	45
CJD_PrP M129 +sCJD MM1 120dp1_na_na_na_na_na	GSE90977	MM120	Con120	2645	M200	CJD_PrP M129 +sCJD MM1 120dp1_na_na_na_na_na	sigCntDown	240	180	170	187	195	168	109	176	110	81	96	72	71	101	94	68	85	96	68	72	151	57	64	51	54	50	40	33	29	21
CJD_PrP M129 +sCJD MM1 120dp1_na_na_na_na_na	GSE90977	MM120	Con120	2645	M200	CJD_PrP M129 +sCJD MM1 120dp1_na_na_na_na_na	adj.P	8.16981e-10	1	2.71348e-14	1	9.12949e-20	1.67454e-16	1	4.20696e-20	1	1	9.65226e-28	1	1	1	1	1	1	2.45998e-15	1	1	0.661128	1	1	1	1	1	1	1	1	1
AD_APP/swePS1<delta>E9-CAD-31_na_na_hippocampus_na_APP	GSE93678	APPoverswePS1delta-CAD-31	wild-type-CAD-31	132	M201	AD_APP/swePS1<delta>E9-CAD-31_na_na_hippocampus_na_APP	orig.sig.size	132	132	132	132	132	132	132	132	132	132	132	132	132	132	132	132	132	132	132	132	132	132	132	132	132	132	132	132	132	132
AD_APP/swePS1<delta>E9-CAD-31_na_na_hippocampus_na_APP	GSE93678	APPoverswePS1delta-CAD-31	wild-type-CAD-31	132	M201	AD_APP/swePS1<delta>E9-CAD-31_na_na_hippocampus_na_APP	sigCnt	4	5	4	3	3	2	5	4	1	1	4	6	9	73	2	5	77	5	14	78	0	73	77	3	67	76	4	4	5	3
AD_APP/swePS1<delta>E9-CAD-31_na_na_hippocampus_na_APP	GSE93678	APPoverswePS1delta-CAD-31	wild-type-CAD-31	132	M201	AD_APP/swePS1<delta>E9-CAD-31_na_na_hippocampus_na_APP	sigP	1	1	1	1	1	1	0.999995	1	1	1	0.999935	0.997678	0.958138	8.3708e-33	0.999872	0.996273	7.71395e-40	0.997341	0.438211	9.54281e-48	0.999988	9.77668e-49	1.73128e-52	0.979642	1.06499e-42	1.08399e-56	0.89122	0.873653	0.62501	0.57157
AD_APP/swePS1<delta>E9-CAD-31_na_na_hippocampus_na_APP	GSE93678	APPoverswePS1delta-CAD-31	wild-type-CAD-31	132	M201	AD_APP/swePS1<delta>E9-CAD-31_na_na_hippocampus_na_APP	sigCntUp	2	5	3	3	2	1	5	2	1	1	3	6	8	72	2	5	76	3	13	78	0	73	77	3	67	76	4	4	4	3
AD_APP/swePS1<delta>E9-CAD-31_na_na_hippocampus_na_APP	GSE93678	APPoverswePS1delta-CAD-31	wild-type-CAD-31	132	M201	AD_APP/swePS1<delta>E9-CAD-31_na_na_hippocampus_na_APP	sigCntDown	2	0	1	0	1	1	0	2	0	0	1	0	1	1	0	0	1	2	1	0	0	0	0	0	0	0	0	0	1	0
AD_APP/swePS1<delta>E9-CAD-31_na_na_hippocampus_na_APP	GSE93678	APPoverswePS1delta-CAD-31	wild-type-CAD-31	132	M201	AD_APP/swePS1<delta>E9-CAD-31_na_na_hippocampus_na_APP	adj.P	1	1	1	1	1	1	1	1	1	1	1	1	1	2.27467e-31	1	1	2.42069e-38	1	1	3.34444e-46	1	3.52525e-47	6.76281e-51	1	3.50326e-41	4.46699e-55	1	1	1	1
AD_APP/swePS1<delta>E9-Vehicle_na_na_hippocampus_na_APP	GSE93678	APPoverswePS1delta-Vehicle	wild-type-Vehicle	321	M202	AD_APP/swePS1<delta>E9-Vehicle_na_na_hippocampus_na_APP	orig.sig.size	321	321	321	321	321	321	321	321	321	321	321	321	321	321	321	321	321	321	321	321	321	321	321	321	321	321	321	321	321	321
AD_APP/swePS1<delta>E9-Vehicle_na_na_hippocampus_na_APP	GSE93678	APPoverswePS1delta-Vehicle	wild-type-Vehicle	321	M202	AD_APP/swePS1<delta>E9-Vehicle_na_na_hippocampus_na_APP	sigCnt	22	22	25	12	25	25	16	21	10	5	19	22	29	141	4	23	142	15	41	147	3	137	143	15	126	137	24	16	17	9
AD_APP/swePS1<delta>E9-Vehicle_na_na_hippocampus_na_APP	GSE93678	APPoverswePS1delta-Vehicle	wild-type-Vehicle	321	M202	AD_APP/swePS1<delta>E9-Vehicle_na_na_hippocampus_na_APP	sigP	1	1	1	1	1	1	1	1	1	1	0.999985	0.999068	0.940355	7.69303e-45	1	0.98034	8.92474e-51	0.999963	0.103433	2.97774e-67	1	2.46698e-70	3.83114e-74	0.9215	1.36945e-61	1.10436e-77	0.0932373	0.658097	0.311403	0.522437
AD_APP/swePS1<delta>E9-Vehicle_na_na_hippocampus_na_APP	GSE93678	APPoverswePS1delta-Vehicle	wild-type-Vehicle	321	M202	AD_APP/swePS1<delta>E9-Vehicle_na_na_hippocampus_na_APP	sigCntUp	5	15	7	12	5	6	15	5	10	5	4	20	28	138	4	21	137	5	40	143	3	132	140	15	121	134	22	16	17	9
AD_APP/swePS1<delta>E9-Vehicle_na_na_hippocampus_na_APP	GSE93678	APPoverswePS1delta-Vehicle	wild-type-Vehicle	321	M202	AD_APP/swePS1<delta>E9-Vehicle_na_na_hippocampus_na_APP	sigCntDown	17	7	18	0	20	19	1	16	0	0	15	2	1	3	0	2	5	10	1	4	0	5	3	0	5	3	2	0	0	0
AD_APP/swePS1<delta>E9-Vehicle_na_na_hippocampus_na_APP	GSE93678	APPoverswePS1delta-Vehicle	wild-type-Vehicle	321	M202	AD_APP/swePS1<delta>E9-Vehicle_na_na_hippocampus_na_APP	adj.P	1	1	1	1	1	1	1	1	1	1	1	1	1	2.599e-43	1	1	3.38058e-49	1	0.370286	1.45968e-65	1	1.29387e-68	2.24481e-72	1	5.93692e-60	7.01924e-76	0.340448	1	0.857244	1
other-inflammation-immunity_EZHi-LPS-4hrs_na_na__BV2 microglia CL_na	GSE94144	BV2-EZHi-LPS	BV2-EZHi	271	M203	other-inflammation-immunity_EZHi-LPS-4hrs_na_na__BV2 microglia CL_na	orig.sig.size	271	271	271	271	271	271	271	271	271	271	271	271	271	271	271	271	271	271	271	271	271	271	271	271	271	271	271	271	271	271
other-inflammation-immunity_EZHi-LPS-4hrs_na_na__BV2 microglia CL_na	GSE94144	BV2-EZHi-LPS	BV2-EZHi	271	M203	other-inflammation-immunity_EZHi-LPS-4hrs_na_na__BV2 microglia CL_na	sigCnt	24	43	32	22	18	18	28	12	17	19	11	30	22	77	10	28	89	7	18	86	6	89	86	17	78	81	9	14	8	8
other-inflammation-immunity_EZHi-LPS-4hrs_na_na__BV2 microglia CL_na	GSE94144	BV2-EZHi-LPS	BV2-EZHi	271	M203	other-inflammation-immunity_EZHi-LPS-4hrs_na_na__BV2 microglia CL_na	sigP	1	0.999623	1	1	1	1	0.996417	1	0.999978	0.998424	1	0.641471	0.963498	7.36094e-13	0.999869	0.475589	6.98764e-22	1	0.982026	2.61855e-26	0.999964	7.55204e-36	4.57951e-32	0.520197	2.25853e-28	2.34398e-33	0.954074	0.548024	0.907519	0.422454
other-inflammation-immunity_EZHi-LPS-4hrs_na_na__BV2 microglia CL_na	GSE94144	BV2-EZHi-LPS	BV2-EZHi	271	M203	other-inflammation-immunity_EZHi-LPS-4hrs_na_na__BV2 microglia CL_na	sigCntUp	22	36	28	19	17	16	23	11	13	15	10	25	18	65	8	23	80	6	15	75	4	80	74	13	71	71	7	10	5	7
other-inflammation-immunity_EZHi-LPS-4hrs_na_na__BV2 microglia CL_na	GSE94144	BV2-EZHi-LPS	BV2-EZHi	271	M203	other-inflammation-immunity_EZHi-LPS-4hrs_na_na__BV2 microglia CL_na	sigCntDown	2	7	4	3	1	2	5	1	4	4	1	5	4	12	2	5	9	1	3	11	2	9	12	4	7	10	2	4	3	1
other-inflammation-immunity_EZHi-LPS-4hrs_na_na__BV2 microglia CL_na	GSE94144	BV2-EZHi-LPS	BV2-EZHi	271	M203	other-inflammation-immunity_EZHi-LPS-4hrs_na_na__BV2 microglia CL_na	adj.P	1	1	1	1	1	1	1	1	1	1	1	1	1	9.18586e-12	1	1	1.29082e-20	1	1	5.75927e-25	1	2.18168e-34	1.20938e-30	1	5.29342e-27	6.416e-32	1	1	1	1
other-inflammation-immunity_EZHi-LPS-4hrs_na_na__primary microglia cells_na	GSE94144	PMG-EZHi-LPS	PMG-EZHi	2727	M204	other-inflammation-immunity_EZHi-LPS-4hrs_na_na__primary microglia cells_na	orig.sig.size	2727	2727	2727	2727	2727	2727	2727	2727	2727	2727	2727	2727	2727	2727	2727	2727	2727	2727	2727	2727	2727	2727	2727	2727	2727	2727	2727	2727	2727	2727
other-inflammation-immunity_EZHi-LPS-4hrs_na_na__primary microglia cells_na	GSE94144	PMG-EZHi-LPS	PMG-EZHi	2727	M204	other-inflammation-immunity_EZHi-LPS-4hrs_na_na__primary microglia cells_na	sigCnt	503	519	529	427	378	348	379	258	296	270	218	353	291	497	192	259	504	167	260	525	189	455	459	183	399	419	169	182	114	81
other-inflammation-immunity_EZHi-LPS-4hrs_na_na__primary microglia cells_na	GSE94144	PMG-EZHi-LPS	PMG-EZHi	2727	M204	other-inflammation-immunity_EZHi-LPS-4hrs_na_na__primary microglia cells_na	sigP	1	1	1	1	1	1	0.999605	1	1	0.999999	1	0.024999	0.934794	4.44711e-22	1	0.942735	5.35731e-35	1	0.947795	3.49938e-76	0.985578	5.93621e-78	2.47536e-73	0.302775	7.01203e-55	2.29163e-78	0.0966726	0.00156289	0.93164	0.453713
other-inflammation-immunity_EZHi-LPS-4hrs_na_na__primary microglia cells_na	GSE94144	PMG-EZHi-LPS	PMG-EZHi	2727	M204	other-inflammation-immunity_EZHi-LPS-4hrs_na_na__primary microglia cells_na	sigCntUp	309	324	301	291	230	214	227	160	186	181	126	197	154	341	124	132	343	96	135	384	144	338	329	90	298	305	87	92	50	49
other-inflammation-immunity_EZHi-LPS-4hrs_na_na__primary microglia cells_na	GSE94144	PMG-EZHi-LPS	PMG-EZHi	2727	M204	other-inflammation-immunity_EZHi-LPS-4hrs_na_na__primary microglia cells_na	sigCntDown	194	195	228	136	148	134	152	98	110	89	92	156	137	156	68	127	161	71	125	141	45	117	130	93	101	114	82	90	64	32
other-inflammation-immunity_EZHi-LPS-4hrs_na_na__primary microglia cells_na	GSE94144	PMG-EZHi-LPS	PMG-EZHi	2727	M204	other-inflammation-immunity_EZHi-LPS-4hrs_na_na__primary microglia cells_na	adj.P	1	1	1	1	1	1	1	1	1	1	1	0.108566	1	8.29684e-21	1	1	1.53358e-33	1	1	2.11656e-74	1	3.83806e-76	1.42809e-71	0.842603	2.82743e-53	1.49454e-76	0.350619	0.0086571	1	1
other_G392E-NS_na_E13.5_cerebral cortex_NPC_na	GSE96096	G392E-NS	GFP	955	M205	other_G392E-NS_na_E13.5_ cortex_NPC_na	orig.sig.size	955	955	955	955	955	955	955	955	955	955	955	955	955	955	955	955	955	955	955	955	955	955	955	955	955	955	955	955	955	955
other_G392E-NS_na_E13.5_cerebral cortex_NPC_na	GSE96096	G392E-NS	GFP	955	M205	other_G392E-NS_na_E13.5_ cortex_NPC_na	sigCnt	240	160	234	110	202	175	128	166	76	70	135	108	157	210	60	116	199	117	200	93	34	81	97	80	71	67	115	59	102	45
other_G392E-NS_na_E13.5_cerebral cortex_NPC_na	GSE96096	G392E-NS	GFP	955	M205	other_G392E-NS_na_E13.5_ cortex_NPC_na	sigP	0.924265	1	0.793489	1	0.269804	0.587432	0.985989	0.23151	1	1	0.0737356	0.666838	6.25875e-07	4.34026e-18	0.999881	0.0230992	3.94577e-19	0.0401367	1.72634e-24	0.26297	1	0.0843967	0.00182026	0.00691058	0.311946	0.237827	1.2096e-15	0.144984	7.44948e-16	0.000641685
other_G392E-NS_na_E13.5_cerebral cortex_NPC_na	GSE96096	G392E-NS	GFP	955	M205	other_G392E-NS_na_E13.5_ cortex_NPC_na	sigCntUp	185	133	175	86	157	138	97	128	62	53	109	82	134	179	49	92	177	92	171	72	28	70	77	62	58	56	98	40	92	35
other_G392E-NS_na_E13.5_cerebral cortex_NPC_na	GSE96096	G392E-NS	GFP	955	M205	other_G392E-NS_na_E13.5_ cortex_NPC_na	sigCntDown	55	27	59	24	45	37	31	38	14	17	26	26	23	31	11	24	22	25	29	21	6	11	20	18	13	11	17	19	10	10
other_G392E-NS_na_E13.5_cerebral cortex_NPC_na	GSE96096	G392E-NS	GFP	955	M205	other_G392E-NS_na_E13.5_ cortex_NPC_na	adj.P	1	1	1	1	0.77352	1	1	0.69178	1	1	0.280501	1	5.22724e-06	6.83865e-17	1	0.100899	6.47556e-18	0.164495	3.53759e-23	0.759151	1	0.312735	0.00994315	0.0337871	0.857244	0.705021	1.68938e-14	0.483495	1.05219e-14	0.0037865
other_Cre-ER(TM)Lsd1(fl/fl)_F_na_hippocampus_na_na	GSE98875	Cre-ER(TM)Lsd1(fl/fl)	Lsd1(fl/fl)	667	M206	other_Cre-ER(TM)Lsd1(fl/fl)_F_na_hippocampus_na_na	orig.sig.size	667	667	667	667	667	667	667	667	667	667	667	667	667	667	667	667	667	667	667	667	667	667	667	667	667	667	667	667	667	667
other_Cre-ER(TM)Lsd1(fl/fl)_F_na_hippocampus_na_na	GSE98875	Cre-ER(TM)Lsd1(fl/fl)	Lsd1(fl/fl)	667	M206	other_Cre-ER(TM)Lsd1(fl/fl)_F_na_hippocampus_na_na	sigCnt	110	57	115	41	90	89	51	89	30	20	68	47	62	196	15	45	214	54	89	199	8	173	189	26	167	179	54	32	31	28
other_Cre-ER(TM)Lsd1(fl/fl)_F_na_hippocampus_na_na	GSE98875	Cre-ER(TM)Lsd1(fl/fl)	Lsd1(fl/fl)	667	M206	other_Cre-ER(TM)Lsd1(fl/fl)_F_na_hippocampus_na_na	sigP	1	1	1	1	1	0.999959	1	0.994367	1	1	0.984073	0.99999	0.973869	1.43101e-32	1	0.999568	4.31152e-49	0.989849	0.00772636	9.08002e-55	1	5.46055e-52	7.94446e-61	0.998561	2.26674e-50	4.14371e-65	0.00458203	0.791032	0.528919	0.0286456
other_Cre-ER(TM)Lsd1(fl/fl)_F_na_hippocampus_na_na	GSE98875	Cre-ER(TM)Lsd1(fl/fl)	Lsd1(fl/fl)	667	M206	other_Cre-ER(TM)Lsd1(fl/fl)_F_na_hippocampus_na_na	sigCntUp	21	35	26	31	14	16	35	17	15	16	7	36	42	178	10	33	200	13	69	195	6	171	185	17	161	173	45	23	22	20
other_Cre-ER(TM)Lsd1(fl/fl)_F_na_hippocampus_na_na	GSE98875	Cre-ER(TM)Lsd1(fl/fl)	Lsd1(fl/fl)	667	M206	other_Cre-ER(TM)Lsd1(fl/fl)_F_na_hippocampus_na_na	sigCntDown	89	22	89	10	76	73	16	72	15	4	61	11	20	18	5	12	14	41	20	4	2	2	4	9	6	6	9	9	9	8
other_Cre-ER(TM)Lsd1(fl/fl)_F_na_hippocampus_na_na	GSE98875	Cre-ER(TM)Lsd1(fl/fl)	Lsd1(fl/fl)	667	M206	other_Cre-ER(TM)Lsd1(fl/fl)_F_na_hippocampus_na_na	adj.P	1	1	1	1	1	1	1	1	1	1	1	1	1	3.83305e-31	1	1	1.56214e-47	1	0.0375309	3.64172e-53	1	2.10021e-50	3.40477e-59	1	8.50027e-49	1.9303e-63	0.0234096	1	1	0.122557
other_Kmt2a-cKO_F_4,5,6m_Hippocampal CA whole tissue_na_na	GSE99250	Kmt2a_cKO	Kmt2a_Control	49	M207	other_Kmt2a-cKO_F_4,5,6m_hippocampus_na_na	orig.sig.size	49	49	49	49	49	49	49	49	49	49	49	49	49	49	49	49	49	49	49	49	49	49	49	49	49	49	49	49	49	49
other_Kmt2a-cKO_F_4,5,6m_Hippocampal CA whole tissue_na_na	GSE99250	Kmt2a_cKO	Kmt2a_Control	49	M207	other_Kmt2a-cKO_F_4,5,6m_hippocampus_na_na	sigCnt	17	7	13	7	11	12	2	12	6	5	9	2	6	5	4	1	2	7	5	2	3	0	0	1	1	1	2	1	2	1
other_Kmt2a-cKO_F_4,5,6m_Hippocampal CA whole tissue_na_na	GSE99250	Kmt2a_cKO	Kmt2a_Control	49	M207	other_Kmt2a-cKO_F_4,5,6m_hippocampus_na_na	sigP	0.0535771	0.900269	0.288939	0.76523	0.225698	0.0766797	0.985433	0.0340099	0.484502	0.533793	0.0614629	0.924973	0.278305	0.532651	0.459072	0.959875	0.911842	0.112372	0.347381	0.816269	0.507053	0.972367	0.976302	0.81331	0.852812	0.816646	0.494545	0.731596	0.375785	0.398883
other_Kmt2a-cKO_F_4,5,6m_Hippocampal CA whole tissue_na_na	GSE99250	Kmt2a_cKO	Kmt2a_Control	49	M207	other_Kmt2a-cKO_F_4,5,6m_hippocampus_na_na	sigCntUp	1	0	1	0	1	1	0	1	0	0	1	0	0	0	0	0	0	1	0	0	0	0	0	0	0	0	0	0	0	0
other_Kmt2a-cKO_F_4,5,6m_Hippocampal CA whole tissue_na_na	GSE99250	Kmt2a_cKO	Kmt2a_Control	49	M207	other_Kmt2a-cKO_F_4,5,6m_hippocampus_na_na	sigCntDown	16	7	12	7	10	11	2	11	6	5	8	2	6	5	4	1	2	6	5	2	3	0	0	1	1	1	2	1	2	1
other_Kmt2a-cKO_F_4,5,6m_Hippocampal CA whole tissue_na_na	GSE99250	Kmt2a_cKO	Kmt2a_Control	49	M207	other_Kmt2a-cKO_F_4,5,6m_hippocampus_na_na	adj.P	0.212046	1	0.814677	1	0.679812	0.289664	1	0.143353	1	1	0.23984	1	0.79064	1	1	1	1	0.394933	0.929488	1	1	1	1	1	1	1	1	1	0.982698	1
other_dTgDox_M_na_Frontalcortex_na_na	GSE99307	dTgDox	Ct	3023	M208	other_dTgDox_M_na_cortex_na_na	orig.sig.size	3023	3023	3023	3023	3023	3023	3023	3023	3023	3023	3023	3023	3023	3023	3023	3023	3023	3023	3023	3023	3023	3023	3023	3023	3023	3023	3023	3023	3023	3023
other_dTgDox_M_na_Frontalcortex_na_na	GSE99307	dTgDox	Ct	3023	M208	other_dTgDox_M_na_cortex_na_na	sigCnt	921	413	878	342	775	700	374	655	250	197	553	349	344	425	159	303	356	471	375	257	168	195	216	215	170	172	175	195	168	130
other_dTgDox_M_na_Frontalcortex_na_na	GSE99307	dTgDox	Ct	3023	M208	other_dTgDox_M_na_cortex_na_na	sigP	1.42381e-06	1	6.4982e-07	1	1.25153e-15	6.19583e-13	1	4.55048e-17	1	1	1.98819e-24	0.677257	0.540725	0.00168237	1	0.686633	0.198682	2.13091e-22	1.57728e-05	0.936268	1	0.987292	0.896491	0.0514231	0.99985	0.981114	0.349286	0.00402597	0.00665165	7.33463e-07
other_dTgDox_M_na_Frontalcortex_na_na	GSE99307	dTgDox	Ct	3023	M208	other_dTgDox_M_na_cortex_na_na	sigCntUp	282	194	252	183	226	200	230	191	125	88	151	238	246	266	75	214	246	142	237	165	103	130	164	154	102	116	119	145	113	107
other_dTgDox_M_na_Frontalcortex_na_na	GSE99307	dTgDox	Ct	3023	M208	other_dTgDox_M_na_cortex_na_na	sigCntDown	639	219	626	159	549	500	144	464	125	109	402	111	98	159	84	89	110	329	138	92	65	65	52	61	68	56	56	50	55	23
other_dTgDox_M_na_Frontalcortex_na_na	GSE99307	dTgDox	Ct	3023	M208	other_dTgDox_M_na_cortex_na_na	adj.P	1.14332e-05	1	5.40588e-06	1	1.74146e-14	7.75772e-12	1	6.77155e-16	1	1	4.06306e-23	1	1	0.00923703	1	1	0.620047	4.02566e-21	0.000114075	1	1	1	1	0.205364	1	1	0.932259	0.0207524	0.0326702	6.05167e-06
other-inflammation-immunity_wt LPS_F_P60_na_microglia_na	GSE99622	M-P60-LPS	M-P60-Saline	868	M209	other-inflammation-immunity_wt LPS_F_P60_na_microglia_na	orig.sig.size	868	868	868	868	868	868	868	868	868	868	868	868	868	868	868	868	868	868	868	868	868	868	868	868	868	868	868	868	868	868
other-inflammation-immunity_wt LPS_F_P60_na_microglia_na	GSE99622	M-P60-LPS	M-P60-Saline	868	M209	other-inflammation-immunity_wt LPS_F_P60_na_microglia_na	sigCnt	105	125	119	99	77	73	80	63	61	58	43	78	85	201	41	72	221	36	68	212	27	193	188	38	186	182	52	51	39	19
other-inflammation-immunity_wt LPS_F_P60_na_microglia_na	GSE99622	M-P60-LPS	M-P60-Saline	868	M209	other-inflammation-immunity_wt LPS_F_P60_na_microglia_na	sigP	1	1	1	1	1	1	1	1	1	1	1	0.992199	0.899733	1.89913e-21	1	0.957517	5.23862e-36	1	0.988644	6.26844e-46	1	4.82347e-50	3.52699e-44	0.992825	2.39188e-48	1.77462e-51	0.237226	0.208062	0.515667	0.873147
other-inflammation-immunity_wt LPS_F_P60_na_microglia_na	GSE99622	M-P60-LPS	M-P60-Saline	868	M209	other-inflammation-immunity_wt LPS_F_P60_na_microglia_na	sigCntUp	64	105	90	72	47	52	57	41	52	49	32	59	59	155	35	50	188	24	43	189	10	178	167	23	154	170	39	35	27	11
other-inflammation-immunity_wt LPS_F_P60_na_microglia_na	GSE99622	M-P60-LPS	M-P60-Saline	868	M209	other-inflammation-immunity_wt LPS_F_P60_na_microglia_na	sigCntDown	41	20	29	27	30	21	23	22	9	9	11	19	26	46	6	22	33	12	25	23	17	15	21	15	32	12	13	16	12	8
other-inflammation-immunity_wt LPS_F_P60_na_microglia_na	GSE99622	M-P60-LPS	M-P60-Saline	868	M209	other-inflammation-immunity_wt LPS_F_P60_na_microglia_na	adj.P	1	1	1	1	1	1	1	1	1	1	1	1	1	3.44044e-20	1	1	1.53475e-34	1	1	2.15657e-44	1	1.79089e-48	1.17566e-42	1	8.58329e-47	6.79064e-50	0.704209	0.641539	1	1
AD_APOE4+/+ TBI brain_F_3m_cortices and hippocampi_na_other	GSE102014	APOE4+/+-TBI-braintissue	APOE4+/+-Sham-braintissue	166	M21	other_APOE4+/+ TBI brain_F_3m_cortices and hippocampi_na_other	orig.sig.size	166	166	166	166	166	166	166	166	166	166	166	166	166	166	166	166	166	166	166	166	166	166	166	166	166	166	166	166	166	166
AD_APOE4+/+ TBI brain_F_3m_cortices and hippocampi_na_other	GSE102014	APOE4+/+-TBI-braintissue	APOE4+/+-Sham-braintissue	166	M21	other_APOE4+/+ TBI brain_F_3m_cortices and hippocampi_na_other	sigCnt	31	7	30	11	29	27	9	29	6	7	25	8	11	83	4	7	76	12	22	75	1	68	73	2	62	70	14	2	9	4
AD_APOE4+/+ TBI brain_F_3m_cortices and hippocampi_na_other	GSE102014	APOE4+/+-TBI-braintissue	APOE4+/+-Sham-braintissue	166	M21	other_APOE4+/+ TBI brain_F_3m_cortices and hippocampi_na_other	sigP	0.99732	1	0.994476	1	0.869583	0.825877	0.999989	0.424225	0.999997	0.999889	0.200924	0.999119	0.982903	3.68639e-32	0.999849	0.997888	4.16817e-29	0.933082	0.123359	2.17205e-34	0.999991	4.54097e-34	7.53535e-38	0.999263	1.78691e-29	1.16352e-39	0.0655199	0.996591	0.298128	0.578531
AD_APOE4+/+ TBI brain_F_3m_cortices and hippocampi_na_other	GSE102014	APOE4+/+-TBI-braintissue	APOE4+/+-Sham-braintissue	166	M21	other_APOE4+/+ TBI brain_F_3m_cortices and hippocampi_na_other	sigCntUp	4	5	3	10	3	1	9	3	6	7	1	8	11	80	4	7	75	1	21	74	0	68	73	2	61	70	14	2	8	4
AD_APOE4+/+ TBI brain_F_3m_cortices and hippocampi_na_other	GSE102014	APOE4+/+-TBI-braintissue	APOE4+/+-Sham-braintissue	166	M21	other_APOE4+/+ TBI brain_F_3m_cortices and hippocampi_na_other	sigCntDown	27	2	27	1	26	26	0	26	0	0	24	0	0	3	0	0	1	11	1	1	1	0	0	0	1	0	0	0	1	0
AD_APOE4+/+ TBI brain_F_3m_cortices and hippocampi_na_other	GSE102014	APOE4+/+-TBI-braintissue	APOE4+/+-Sham-braintissue	166	M21	other_APOE4+/+ TBI brain_F_3m_cortices and hippocampi_na_other	adj.P	1	1	1	1	1	1	1	1	1	1	0.624638	1	1	9.7696e-31	1	1	1.00519e-27	1	0.424744	6.10125e-33	1	1.26138e-32	2.33534e-36	1	4.39405e-28	3.63601e-38	0.253299	1	0.834003	1
other-inflammation-immunity_wt LPS_M_P60_na_microglia_na	GSE99622	F-P60-LPS	F-P60-Saline	700	M210	other-inflammation-immunity_wt LPS_M_P60_na_microglia_na	orig.sig.size	700	700	700	700	700	700	700	700	700	700	700	700	700	700	700	700	700	700	700	700	700	700	700	700	700	700	700	700	700	700
other-inflammation-immunity_wt LPS_M_P60_na_microglia_na	GSE99622	F-P60-LPS	F-P60-Saline	700	M210	other-inflammation-immunity_wt LPS_M_P60_na_microglia_na	sigCnt	75	78	73	55	54	51	53	49	39	29	34	59	58	205	29	53	215	35	74	221	15	194	191	35	187	187	52	37	24	14
other-inflammation-immunity_wt LPS_M_P60_na_microglia_na	GSE99622	F-P60-LPS	F-P60-Saline	700	M210	other-inflammation-immunity_wt LPS_M_P60_na_microglia_na	sigP	1	1	1	1	1	1	1	1	1	1	1	0.995422	0.99301	2.45992e-37	1	0.985125	7.67919e-50	1	0.283509	9.70846e-71	1	8.63823e-68	1.89392e-62	0.915029	2.25031e-65	9.19734e-72	0.0104992	0.467623	0.921822	0.902811
other-inflammation-immunity_wt LPS_M_P60_na_microglia_na	GSE99622	F-P60-LPS	F-P60-Saline	700	M210	other-inflammation-immunity_wt LPS_M_P60_na_microglia_na	sigCntUp	51	64	57	42	40	37	40	36	31	25	22	44	47	169	26	41	189	23	53	194	10	174	169	26	160	167	37	27	17	12
other-inflammation-immunity_wt LPS_M_P60_na_microglia_na	GSE99622	F-P60-LPS	F-P60-Saline	700	M210	other-inflammation-immunity_wt LPS_M_P60_na_microglia_na	sigCntDown	24	14	16	13	14	14	13	13	8	4	12	15	11	36	3	12	26	12	21	27	5	20	22	9	27	20	15	10	7	2
other-inflammation-immunity_wt LPS_M_P60_na_microglia_na	GSE99622	F-P60-LPS	F-P60-Saline	700	M210	other-inflammation-immunity_wt LPS_M_P60_na_microglia_na	adj.P	1	1	1	1	1	1	1	1	1	1	1	1	1	7.49976e-36	1	1	2.83714e-48	1	0.801779	5.20096e-69	1	4.26229e-66	8.45499e-61	1	1.06147e-63	5.03504e-70	0.0495558	1	1	1
other-neurodevelopment_P4-E18 untreated_F_P4_na_microglia_na	GSE99622	F-P4-untreated	F-E18-untreated	1208	M211	other-neurodevelopment_P4-E18 untreated_F_P4_na_microglia_na	orig.sig.size	1208	1208	1208	1208	1208	1208	1208	1208	1208	1208	1208	1208	1208	1208	1208	1208	1208	1208	1208	1208	1208	1208	1208	1208	1208	1208	1208	1208	1208	1208
other-neurodevelopment_P4-E18 untreated_F_P4_na_microglia_na	GSE99622	F-P4-untreated	F-E18-untreated	1208	M211	other-neurodevelopment_P4-E18 untreated_F_P4_na_microglia_na	sigCnt	449	121	418	87	392	383	102	362	65	43	318	101	84	197	30	84	201	265	90	200	34	183	179	64	173	187	46	45	36	35
other-neurodevelopment_P4-E18 untreated_F_P4_na_microglia_na	GSE99622	F-P4-untreated	F-E18-untreated	1208	M211	other-neurodevelopment_P4-E18 untreated_F_P4_na_microglia_na	sigP	9.07727e-16	1	2.87083e-13	1	4.56626e-25	1.19076e-30	1	2.89316e-34	1	1	8.12655e-42	0.999978	1	3.03621e-05	1	0.999987	5.49381e-09	8.49699e-34	0.999857	1.42933e-17	1	2.27911e-22	7.20146e-19	0.962199	2.05795e-20	4.45193e-31	0.998854	0.998238	0.999081	0.511304
other-neurodevelopment_P4-E18 untreated_F_P4_na_microglia_na	GSE99622	F-P4-untreated	F-E18-untreated	1208	M211	other-neurodevelopment_P4-E18 untreated_F_P4_na_microglia_na	sigCntUp	47	53	53	34	39	35	51	35	31	23	28	59	48	161	11	42	170	30	40	181	10	173	173	32	164	179	36	28	23	19
other-neurodevelopment_P4-E18 untreated_F_P4_na_microglia_na	GSE99622	F-P4-untreated	F-E18-untreated	1208	M211	other-neurodevelopment_P4-E18 untreated_F_P4_na_microglia_na	sigCntDown	402	68	365	53	353	348	51	327	34	20	290	42	36	36	19	42	31	235	50	19	24	10	6	32	9	8	10	17	13	16
other-neurodevelopment_P4-E18 untreated_F_P4_na_microglia_na	GSE99622	F-P4-untreated	F-E18-untreated	1208	M211	other-neurodevelopment_P4-E18 untreated_F_P4_na_microglia_na	adj.P	1.27251e-14	1	3.64936e-12	1	9.51303e-24	2.99689e-29	1	8.09653e-33	1	1	2.61584e-40	1	1	0.000212818	1	1	5.40021e-08	2.34292e-32	1	2.18775e-16	1	4.2948e-21	1.1716e-17	1	3.53196e-19	1.13185e-29	1	1	1	1
other-neurodevelopment_wt untreated_F_P14_na_microglia_na	GSE99622	F-P14-untreated	F-E18-untreated	5887	M212	other-neurodevelopment_wt untreated_F_P14_na_microglia_na	orig.sig.size	5887	5887	5887	5887	5887	5887	5887	5887	5887	5887	5887	5887	5887	5887	5887	5887	5887	5887	5887	5887	5887	5887	5887	5887	5887	5887	5887	5887	5887	5887
other-neurodevelopment_wt untreated_F_P14_na_microglia_na	GSE99622	F-P14-untreated	F-E18-untreated	5887	M212	other-neurodevelopment_wt untreated_F_P14_na_microglia_na	sigCnt	1613	1130	1487	1021	1293	1199	757	1093	673	559	848	619	625	754	434	522	722	687	575	619	483	495	533	340	465	465	308	297	278	153
other-neurodevelopment_wt untreated_F_P14_na_microglia_na	GSE99622	F-P14-untreated	F-E18-untreated	5887	M212	other-neurodevelopment_wt untreated_F_P14_na_microglia_na	sigP	0.641502	1	0.966792	1	0.00136151	0.000121298	1	1.94178e-06	1	1	2.21517e-06	0.999997	0.99923	0.357399	1	1	0.0108081	0.00168879	0.991699	3.89105e-05	0.254724	0.000323834	2.12304e-06	0.99939	0.00376795	1.49184e-07	0.986624	0.98749	0.603562	0.987909
other-neurodevelopment_wt untreated_F_P14_na_microglia_na	GSE99622	F-P14-untreated	F-E18-untreated	5887	M212	other-neurodevelopment_wt untreated_F_P14_na_microglia_na	sigCntUp	350	447	395	353	256	227	351	187	267	226	161	330	289	446	155	261	461	131	211	470	105	404	428	175	395	396	158	171	99	83
other-neurodevelopment_wt untreated_F_P14_na_microglia_na	GSE99622	F-P14-untreated	F-E18-untreated	5887	M212	other-neurodevelopment_wt untreated_F_P14_na_microglia_na	sigCntDown	1263	683	1092	668	1037	972	406	906	406	333	687	289	336	308	279	261	261	556	364	149	378	91	105	165	70	69	150	126	179	70
other-neurodevelopment_wt untreated_F_P14_na_microglia_na	GSE99622	F-P14-untreated	F-E18-untreated	5887	M212	other-neurodevelopment_wt untreated_F_P14_na_microglia_na	adj.P	1	1	1	1	0.00766039	0.000791764	1	1.546e-05	1	1	1.75066e-05	1	1	0.950691	1	1	0.0508611	0.00926547	1	0.000268472	0.740765	0.00199242	1.6814e-05	1	0.0195433	1.31943e-06	1	1	1	1
other-neurodevelopment_wt untreated_M_P14_na_microglia_na	GSE99622	M-P14-untreated	M-E18-untreated	6147	M213	other-neurodevelopment_wt untreated_M_P14_na_microglia_na	orig.sig.size	6147	6147	6147	6147	6147	6147	6147	6147	6147	6147	6147	6147	6147	6147	6147	6147	6147	6147	6147	6147	6147	6147	6147	6147	6147	6147	6147	6147	6147	6147
other-neurodevelopment_wt untreated_M_P14_na_microglia_na	GSE99622	M-P14-untreated	M-E18-untreated	6147	M213	other-neurodevelopment_wt untreated_M_P14_na_microglia_na	sigCnt	1666	1266	1594	1084	1286	1198	848	1078	738	609	854	721	652	777	456	594	759	695	552	656	491	532	565	384	493	492	329	327	260	159
other-neurodevelopment_wt untreated_M_P14_na_microglia_na	GSE99622	M-P14-untreated	M-E18-untreated	6147	M213	other-neurodevelopment_wt untreated_M_P14_na_microglia_na	sigP	0.939714	1	0.774697	1	0.488618	0.135663	1	0.0565451	1	1	0.00195378	0.862122	0.999838	0.669987	1	0.998104	0.00873995	0.0595616	1	5.06801e-06	0.645719	8.98895e-06	1.85152e-07	0.941012	0.00116223	1.36787e-08	0.974214	0.89579	0.997878	0.994614
other-neurodevelopment_wt untreated_M_P14_na_microglia_na	GSE99622	M-P14-untreated	M-E18-untreated	6147	M213	other-neurodevelopment_wt untreated_M_P14_na_microglia_na	sigCntUp	406	597	491	451	271	249	444	198	347	284	167	429	341	480	197	336	491	157	230	498	148	434	453	220	403	413	181	199	116	95
other-neurodevelopment_wt untreated_M_P14_na_microglia_na	GSE99622	M-P14-untreated	M-E18-untreated	6147	M213	other-neurodevelopment_wt untreated_M_P14_na_microglia_na	sigCntDown	1260	669	1103	633	1015	949	404	880	391	325	687	292	311	297	259	258	268	538	322	158	343	98	112	164	90	79	148	128	144	64
other-neurodevelopment_wt untreated_M_P14_na_microglia_na	GSE99622	M-P14-untreated	M-E18-untreated	6147	M213	other-neurodevelopment_wt untreated_M_P14_na_microglia_na	adj.P	1	1	1	1	1	0.460393	1	0.222619	1	1	0.0106184	1	1	1	1	1	0.0419115	0.233514	1	3.86281e-05	1	6.66836e-05	1.62035e-06	1	0.00658861	1.31864e-07	1	1	1	1
other-neurodevelopment_wt untreated_M_P4_na_microglia_na	GSE99622	M-P4-untreated	M-E18-untreated	2868	M214	other-neurodevelopment_wt untreated_M_P4_na_microglia_na	orig.sig.size	2868	2868	2868	2868	2868	2868	2868	2868	2868	2868	2868	2868	2868	2868	2868	2868	2868	2868	2868	2868	2868	2868	2868	2868	2868	2868	2868	2868	2868	2868
other-neurodevelopment_wt untreated_M_P4_na_microglia_na	GSE99622	M-P4-untreated	M-E18-untreated	2868	M214	other-neurodevelopment_wt untreated_M_P4_na_microglia_na	sigCnt	943	468	892	384	775	728	334	666	252	195	568	322	272	420	134	246	374	465	239	366	193	297	314	164	284	290	157	137	116	70
other-neurodevelopment_wt untreated_M_P4_na_microglia_na	GSE99622	M-P4-untreated	M-E18-untreated	2868	M214	other-neurodevelopment_wt untreated_M_P4_na_microglia_na	sigP	6.18606e-12	1	3.20494e-11	1	5.58253e-19	3.1103e-21	1	1.51263e-22	1	1	7.15142e-32	0.94406	0.999991	0.000513709	1	0.99995	0.00447731	1.75921e-23	0.999997	2.05359e-11	0.998886	5.14788e-10	2.2079e-11	0.986578	1.95213e-09	1.57984e-15	0.790502	0.985237	0.985807	0.977029
other-neurodevelopment_wt untreated_M_P4_na_microglia_na	GSE99622	M-P4-untreated	M-E18-untreated	2868	M214	other-neurodevelopment_wt untreated_M_P4_na_microglia_na	sigCntUp	155	226	185	141	110	97	187	70	129	99	63	181	168	311	60	139	293	68	116	303	49	261	279	98	257	264	114	88	74	41
other-neurodevelopment_wt untreated_M_P4_na_microglia_na	GSE99622	M-P4-untreated	M-E18-untreated	2868	M214	other-neurodevelopment_wt untreated_M_P4_na_microglia_na	sigCntDown	788	242	707	243	665	631	147	596	123	96	505	141	104	109	74	107	81	397	123	63	144	36	35	66	27	26	43	49	42	29
other-neurodevelopment_wt untreated_M_P4_na_microglia_na	GSE99622	M-P4-untreated	M-E18-untreated	2868	M214	other-neurodevelopment_wt untreated_M_P4_na_microglia_na	adj.P	7.36436e-11	1	3.60917e-10	1	9.12177e-18	5.56737e-20	1	2.89406e-21	1	1	1.87537e-30	1	1	0.00305537	1	1	0.0229058	3.47212e-22	1	2.34786e-10	1	5.38481e-09	2.52044e-10	1	1.9626e-08	2.18613e-14	1	1	1	1
PD_LRRK2_na_na_forebraine_na_na	LRRK2	LRRK2_TG	Control	13	M215	PD_LRRK2_na_na_forebrain_na_na	orig.sig.size	13	13	13	13	13	13	13	13	13	13	13	13	13	13	13	13	13	13	13	13	13	13	13	13	13	13	13	13	13	13
PD_LRRK2_na_na_forebraine_na_na	LRRK2	LRRK2_TG	Control	13	M215	PD_LRRK2_na_na_forebrain_na_na	sigCnt	7	3	6	2	6	4	1	4	4	2	4	0	1	2	1	0	1	4	2	1	1	1	0	0	0	0	1	0	0	0
PD_LRRK2_na_na_forebraine_na_na	LRRK2	LRRK2_TG	Control	13	M215	PD_LRRK2_na_na_forebrain_na_na	sigP	0.0157476	0.444336	0.0417607	0.574012	0.0122632	0.101644	0.681555	0.0669207	0.035694	0.252522	0.0237962	0.83037	0.490758	0.251976	0.393441	0.78372	0.486378	0.0114451	0.170619	0.377087	0.306603	0.279099	0.676996	0.610722	0.646028	0.613549	0.187016	0.547689	0.493211	0.343022
PD_LRRK2_na_na_forebraine_na_na	LRRK2	LRRK2_TG	Control	13	M215	PD_LRRK2_na_na_forebrain_na_na	sigCntUp	1	0	1	0	1	0	0	1	0	0	1	0	0	0	0	0	0	1	0	0	0	0	0	0	0	0	0	0	0	0
PD_LRRK2_na_na_forebraine_na_na	LRRK2	LRRK2_TG	Control	13	M215	PD_LRRK2_na_na_forebrain_na_na	sigCntDown	6	3	5	2	5	4	1	3	4	2	3	0	1	2	1	0	1	3	2	1	1	1	0	0	0	0	1	0	0	0
PD_LRRK2_na_na_forebraine_na_na	LRRK2	LRRK2_TG	Control	13	M215	PD_LRRK2_na_na_forebrain_na_na	adj.P	0.0716667	1	0.170313	1	0.0569849	0.365978	1	0.257519	0.149222	0.735216	0.103702	1	1	0.734196	1	1	1	0.0534819	0.54806	0.983552	0.849472	0.791583	1	1	1	1	0.59008	1	1	0.919796
Aging_WT_M_10mvs4m_Hippocampus_na_na	PRV-JAXAging2014	WT-Hippocampus-10m	WT-Hippocampus-4m	1879	M216	other-aging_WT_M_10mvs4m_Hippocampus_na_na	orig.sig.size	1879	1879	1879	1879	1879	1879	1879	1879	1879	1879	1879	1879	1879	1879	1879	1879	1879	1879	1879	1879	1879	1879	1879	1879	1879	1879	1879	1879	1879	1879
Aging_WT_M_10mvs4m_Hippocampus_na_na	PRV-JAXAging2014	WT-Hippocampus-10m	WT-Hippocampus-4m	1879	M216	other-aging_WT_M_10mvs4m_Hippocampus_na_na	sigCnt	689	378	681	314	541	525	226	445	187	158	410	213	146	180	122	151	154	300	156	112	129	83	91	92	75	75	94	77	82	30
Aging_WT_M_10mvs4m_Hippocampus_na_na	PRV-JAXAging2014	WT-Hippocampus-10m	WT-Hippocampus-4m	1879	M216	other-aging_WT_M_10mvs4m_Hippocampus_na_na	sigP	3.9292e-21	0.999999	1.50964e-26	0.999999	1.38678e-19	2.83302e-25	1	9.59438e-17	1	1	6.07732e-32	0.821803	1	0.999996	1	0.999915	1	4.26239e-14	0.999687	1	0.977626	1	1	0.999391	1	1	0.930172	0.998826	0.809426	0.999971
Aging_WT_M_10mvs4m_Hippocampus_na_na	PRV-JAXAging2014	WT-Hippocampus-10m	WT-Hippocampus-4m	1879	M216	other-aging_WT_M_10mvs4m_Hippocampus_na_na	sigCntUp	432	185	437	171	366	361	94	302	86	71	279	69	45	102	59	51	72	184	76	61	76	44	53	31	43	40	29	18	29	10
Aging_WT_M_10mvs4m_Hippocampus_na_na	PRV-JAXAging2014	WT-Hippocampus-10m	WT-Hippocampus-4m	1879	M216	other-aging_WT_M_10mvs4m_Hippocampus_na_na	sigCntDown	257	193	244	143	175	164	132	143	101	87	131	144	101	78	63	100	82	116	80	51	53	39	38	61	32	35	65	59	53	20
Aging_WT_M_10mvs4m_Hippocampus_na_na	PRV-JAXAging2014	WT-Hippocampus-10m	WT-Hippocampus-4m	1879	M216	other-aging_WT_M_10mvs4m_Hippocampus_na_na	adj.P	6.98317e-20	1	3.35973e-25	1	2.30618e-18	5.95172e-24	1	1.40543e-15	1	1	1.59929e-30	1	1	1	1	1	1	5.60841e-13	1	1	1	1	1	1	1	1	1	1	1	1
Aging_WT_M_10mvs4m_RestofCortex_na_na	PRV-JAXAging2014	WT-RestofCortex-10m	WT-RestofCortex-4m	1414	M217	other-aging_WT_M_10mvs4m_RestofCortex_na_na	orig.sig.size	1414	1414	1414	1414	1414	1414	1414	1414	1414	1414	1414	1414	1414	1414	1414	1414	1414	1414	1414	1414	1414	1414	1414	1414	1414	1414	1414	1414	1414	1414
Aging_WT_M_10mvs4m_RestofCortex_na_na	PRV-JAXAging2014	WT-RestofCortex-10m	WT-RestofCortex-4m	1414	M217	other-aging_WT_M_10mvs4m_RestofCortex_na_na	sigCnt	448	298	477	235	357	347	193	299	166	145	242	178	153	151	97	148	138	174	129	93	91	75	81	88	68	62	91	76	69	30
Aging_WT_M_10mvs4m_RestofCortex_na_na	PRV-JAXAging2014	WT-RestofCortex-10m	WT-RestofCortex-4m	1414	M217	other-aging_WT_M_10mvs4m_RestofCortex_na_na	sigP	0.000150171	0.998956	4.98574e-12	0.999988	8.37787e-06	1.69737e-08	0.997204	4.43047e-06	0.998364	0.998637	5.93375e-07	0.229161	0.84146	0.992839	0.999959	0.479534	0.987673	0.0256268	0.96429	0.999961	0.991074	0.999713	0.999284	0.702143	0.99994	0.999903	0.116831	0.609628	0.40947	0.978325
Aging_WT_M_10mvs4m_RestofCortex_na_na	PRV-JAXAging2014	WT-RestofCortex-10m	WT-RestofCortex-4m	1414	M217	other-aging_WT_M_10mvs4m_RestofCortex_na_na	sigCntUp	288	112	292	102	247	233	57	206	58	52	161	38	36	44	38	33	36	110	52	28	55	20	21	15	13	13	30	10	15	6
Aging_WT_M_10mvs4m_RestofCortex_na_na	PRV-JAXAging2014	WT-RestofCortex-10m	WT-RestofCortex-4m	1414	M217	other-aging_WT_M_10mvs4m_RestofCortex_na_na	sigCntDown	160	186	185	133	110	114	136	93	108	93	81	140	117	107	59	115	102	64	77	65	36	55	60	73	55	49	61	66	54	24
Aging_WT_M_10mvs4m_RestofCortex_na_na	PRV-JAXAging2014	WT-RestofCortex-10m	WT-RestofCortex-4m	1414	M217	other-aging_WT_M_10mvs4m_RestofCortex_na_na	adj.P	0.000970096	1	5.95431e-11	1	6.25214e-05	1.62169e-07	1	3.39604e-05	1	1	4.97165e-06	0.686934	1	1	1	1	1	0.110779	1	1	1	1	1	1	1	1	0.40736	1	1	1
Aging_WT_M_10mvs4m_SuperiorCortex_na_na	PRV-JAXAging2014	WT-SuperiorCortex-10m	WT-SuperiorCortex-4m	1054	M218	other-aging_WT_M_10mvs4m_SuperiorCortex_na_na	orig.sig.size	1054	1054	1054	1054	1054	1054	1054	1054	1054	1054	1054	1054	1054	1054	1054	1054	1054	1054	1054	1054	1054	1054	1054	1054	1054	1054	1054	1054	1054	1054
Aging_WT_M_10mvs4m_SuperiorCortex_na_na	PRV-JAXAging2014	WT-SuperiorCortex-10m	WT-SuperiorCortex-4m	1054	M218	other-aging_WT_M_10mvs4m_SuperiorCortex_na_na	sigCnt	366	225	381	168	292	281	147	246	116	93	205	108	101	106	77	85	113	146	88	81	57	60	68	56	64	50	66	44	47	16
Aging_WT_M_10mvs4m_SuperiorCortex_na_na	PRV-JAXAging2014	WT-SuperiorCortex-10m	WT-SuperiorCortex-4m	1054	M218	other-aging_WT_M_10mvs4m_SuperiorCortex_na_na	sigP	1.16855e-07	0.994241	5.95614e-14	0.999992	2.01279e-08	1.55523e-10	0.984964	1.57168e-08	0.999583	0.999986	2.82913e-10	0.972201	0.988567	0.997665	0.997894	0.997155	0.825638	0.000723389	0.993747	0.979596	0.999727	0.992674	0.963565	0.962452	0.938512	0.99629	0.233295	0.982829	0.692864	0.999045
Aging_WT_M_10mvs4m_SuperiorCortex_na_na	PRV-JAXAging2014	WT-SuperiorCortex-10m	WT-SuperiorCortex-4m	1054	M218	other-aging_WT_M_10mvs4m_SuperiorCortex_na_na	sigCntUp	241	101	230	85	205	192	54	166	49	35	140	24	31	25	35	27	21	93	34	20	39	11	9	15	8	8	14	9	11	6
Aging_WT_M_10mvs4m_SuperiorCortex_na_na	PRV-JAXAging2014	WT-SuperiorCortex-10m	WT-SuperiorCortex-4m	1054	M218	other-aging_WT_M_10mvs4m_SuperiorCortex_na_na	sigCntDown	125	124	151	83	87	89	93	80	67	58	65	84	70	81	42	58	92	53	54	61	18	49	59	41	56	42	52	35	36	10
Aging_WT_M_10mvs4m_SuperiorCortex_na_na	PRV-JAXAging2014	WT-SuperiorCortex-10m	WT-SuperiorCortex-4m	1054	M218	other-aging_WT_M_10mvs4m_SuperiorCortex_na_na	adj.P	1.04335e-06	1	7.76888e-13	1	1.9133e-07	1.68072e-09	1	1.50545e-07	1	1	3.01399e-09	1	1	1	1	1	1	0.0042254	1	1	1	1	1	1	1	1	0.695327	1	1	1
Aging_WT_M_21mvs4m_Hippocampus_na_na	PRV-JAXAging2014	WT-Hippocampus-21m	WT-Hippocampus-4m	247	M219	other-aging_WT_M_21mvs4m_Hippocampus_na_na	orig.sig.size	247	247	247	247	247	247	247	247	247	247	247	247	247	247	247	247	247	247	247	247	247	247	247	247	247	247	247	247	247	247
Aging_WT_M_21mvs4m_Hippocampus_na_na	PRV-JAXAging2014	WT-Hippocampus-21m	WT-Hippocampus-4m	247	M219	other-aging_WT_M_21mvs4m_Hippocampus_na_na	sigCnt	24	31	23	18	21	19	27	17	13	18	14	25	34	99	7	30	85	10	31	89	4	71	74	19	78	71	22	19	15	8
Aging_WT_M_21mvs4m_Hippocampus_na_na	PRV-JAXAging2014	WT-Hippocampus-21m	WT-Hippocampus-4m	247	M219	other-aging_WT_M_21mvs4m_Hippocampus_na_na	sigP	1	0.999995	1	1	1	0.999999	0.982738	0.999996	0.999993	0.994147	0.999787	0.751334	0.0985454	6.60441e-30	0.999966	0.131069	2.39038e-23	0.999851	0.0987992	6.39947e-33	0.999986	1.49242e-25	9.68393e-27	0.170008	2.657e-32	5.93645e-29	0.0119833	0.0486891	0.117699	0.296691
Aging_WT_M_21mvs4m_Hippocampus_na_na	PRV-JAXAging2014	WT-Hippocampus-21m	WT-Hippocampus-4m	247	M219	other-aging_WT_M_21mvs4m_Hippocampus_na_na	sigCntUp	17	25	17	11	14	13	21	13	9	15	10	18	28	88	5	21	73	7	25	79	2	65	70	15	66	67	18	12	11	6
Aging_WT_M_21mvs4m_Hippocampus_na_na	PRV-JAXAging2014	WT-Hippocampus-21m	WT-Hippocampus-4m	247	M219	other-aging_WT_M_21mvs4m_Hippocampus_na_na	sigCntDown	7	6	6	7	7	6	6	4	4	3	4	7	6	11	2	9	12	3	6	10	2	6	4	4	12	4	4	7	4	2
Aging_WT_M_21mvs4m_Hippocampus_na_na	PRV-JAXAging2014	WT-Hippocampus-21m	WT-Hippocampus-4m	247	M219	other-aging_WT_M_21mvs4m_Hippocampus_na_na	adj.P	1	1	1	1	1	1	1	1	1	1	1	1	0.356532	1.63476e-28	1	0.447844	4.69316e-22	1	0.356943	1.74531e-31	1	3.16191e-24	2.18107e-25	0.547002	7.09163e-31	1.41344e-27	0.0558574	0.195173	0.409625	0.831383
AD_APOE4+/+ TBI brain_M_3m_cortices and hippocampi_na_other	GSE102014	APOE4+/+-TBI-braintissue	APOE4+/+-Sham-braintissue	569	M22	other_APOE4+/+ TBI brain_M_3m_cortices and hippocampi_na_other	orig.sig.size	569	569	569	569	569	569	569	569	569	569	569	569	569	569	569	569	569	569	569	569	569	569	569	569	569	569	569	569	569	569
AD_APOE4+/+ TBI brain_M_3m_cortices and hippocampi_na_other	GSE102014	APOE4+/+-TBI-braintissue	APOE4+/+-Sham-braintissue	569	M22	other_APOE4+/+ TBI brain_M_3m_cortices and hippocampi_na_other	sigCnt	86	32	85	18	74	78	27	73	17	10	64	30	51	262	13	36	244	53	84	237	7	214	232	20	203	225	60	21	38	18
AD_APOE4+/+ TBI brain_M_3m_cortices and hippocampi_na_other	GSE102014	APOE4+/+-TBI-braintissue	APOE4+/+-Sham-braintissue	569	M22	other_APOE4+/+ TBI brain_M_3m_cortices and hippocampi_na_other	sigP	1	1	1	1	0.999999	0.999333	1	0.994319	1	1	0.847912	1	0.972777	9.14269e-94	1	0.999557	4.70401e-88	0.838731	0.000325456	2.40783e-102	1	2.36401e-101	1.41948e-115	0.998981	2.61965e-94	5.01905e-125	1.15052e-06	0.97235	0.0128479	0.324248
AD_APOE4+/+ TBI brain_M_3m_cortices and hippocampi_na_other	GSE102014	APOE4+/+-TBI-braintissue	APOE4+/+-Sham-braintissue	569	M22	other_APOE4+/+ TBI brain_M_3m_cortices and hippocampi_na_other	sigCntUp	10	27	11	14	3	6	25	5	15	10	5	28	51	257	12	35	240	8	80	233	5	212	230	19	198	221	58	20	38	16
AD_APOE4+/+ TBI brain_M_3m_cortices and hippocampi_na_other	GSE102014	APOE4+/+-TBI-braintissue	APOE4+/+-Sham-braintissue	569	M22	other_APOE4+/+ TBI brain_M_3m_cortices and hippocampi_na_other	sigCntDown	76	5	74	4	71	72	2	68	2	0	59	2	0	5	1	1	4	45	4	4	2	2	2	1	5	4	2	1	0	2
AD_APOE4+/+ TBI brain_M_3m_cortices and hippocampi_na_other	GSE102014	APOE4+/+-TBI-braintissue	APOE4+/+-Sham-braintissue	569	M22	other_APOE4+/+ TBI brain_M_3m_cortices and hippocampi_na_other	adj.P	1	1	1	1	1	1	1	1	1	1	1	1	1	8.06708e-92	1	1	3.71369e-86	1	0.00199748	2.86646e-100	1	2.68638e-99	2.8016e-113	1	2.39603e-92	1.56845e-122	9.30839e-06	1	0.0593347	0.880152
Aging_WT_M_21mvs4m_RestofCortex_na_na	PRV-JAXAging2014	WT-RestofCortex-21m	WT-RestofCortex-4m	606	M220	other-aging_WT_M_21mvs4m_RestofCortex_na_na	orig.sig.size	606	606	606	606	606	606	606	606	606	606	606	606	606	606	606	606	606	606	606	606	606	606	606	606	606	606	606	606	606	606
Aging_WT_M_21mvs4m_RestofCortex_na_na	PRV-JAXAging2014	WT-RestofCortex-21m	WT-RestofCortex-4m	606	M220	other-aging_WT_M_21mvs4m_RestofCortex_na_na	sigCnt	165	97	165	57	132	125	84	120	48	45	103	82	93	145	26	71	125	89	92	93	17	76	79	47	72	70	52	46	40	30
Aging_WT_M_21mvs4m_RestofCortex_na_na	PRV-JAXAging2014	WT-RestofCortex-21m	WT-RestofCortex-4m	606	M220	other-aging_WT_M_21mvs4m_RestofCortex_na_na	sigP	0.590871	1	0.261375	1	0.268388	0.14291	0.94535	0.025507	1	0.999989	0.00133564	0.114708	0.00230222	3.39888e-15	1	0.143089	1.92751e-11	0.00105854	0.000119855	6.78883e-07	1	3.74311e-06	2.54084e-06	0.109441	1.06548e-05	1.9466e-06	0.00165588	0.0142057	0.0172777	0.00274671
Aging_WT_M_21mvs4m_RestofCortex_na_na	PRV-JAXAging2014	WT-RestofCortex-21m	WT-RestofCortex-4m	606	M220	other-aging_WT_M_21mvs4m_RestofCortex_na_na	sigCntUp	64	50	59	30	50	47	45	40	27	26	36	39	50	77	14	39	73	30	50	64	9	48	54	23	38	47	28	26	19	18
Aging_WT_M_21mvs4m_RestofCortex_na_na	PRV-JAXAging2014	WT-RestofCortex-21m	WT-RestofCortex-4m	606	M220	other-aging_WT_M_21mvs4m_RestofCortex_na_na	sigCntDown	101	47	106	27	82	78	39	80	21	19	67	43	43	68	12	32	52	59	42	29	8	28	25	24	34	23	24	20	21	12
Aging_WT_M_21mvs4m_RestofCortex_na_na	PRV-JAXAging2014	WT-RestofCortex-21m	WT-RestofCortex-4m	606	M220	other-aging_WT_M_21mvs4m_RestofCortex_na_na	adj.P	1	1	0.75571	1	0.770194	0.478027	1	0.110338	1	1	0.00752613	0.400891	0.0123687	4.66025e-14	1	0.478027	2.21383e-10	0.00602811	0.000785079	5.63233e-06	1	2.90314e-05	1.99961e-05	0.386935	7.84209e-05	1.5482e-05	0.00911826	0.065084	0.077921	0.0145585
Aging_WT_M_21mvs4m_SuperiorCortex_na_na	PRV-JAXAging2014	WT-SuperiorCortex-21m	WT-SuperiorCortex-4m	347	M221	other-aging_WT_M_21mvs4m_SuperiorCortex_na_na	orig.sig.size	347	347	347	347	347	347	347	347	347	347	347	347	347	347	347	347	347	347	347	347	347	347	347	347	347	347	347	347	347	347
Aging_WT_M_21mvs4m_SuperiorCortex_na_na	PRV-JAXAging2014	WT-SuperiorCortex-21m	WT-SuperiorCortex-4m	347	M221	other-aging_WT_M_21mvs4m_SuperiorCortex_na_na	sigCnt	90	65	91	42	75	65	48	63	32	31	53	36	45	86	23	37	64	47	42	58	12	39	46	14	52	42	31	17	21	8
Aging_WT_M_21mvs4m_SuperiorCortex_na_na	PRV-JAXAging2014	WT-SuperiorCortex-21m	WT-SuperiorCortex-4m	347	M221	other-aging_WT_M_21mvs4m_SuperiorCortex_na_na	sigP	0.683904	0.990194	0.385783	0.999981	0.272988	0.460246	0.8472	0.196368	0.996443	0.979812	0.0644211	0.777234	0.165526	6.22534e-11	0.968309	0.369969	3.0185e-05	0.0334962	0.122772	2.69351e-06	0.999562	0.00346515	0.000103676	0.968285	8.65074e-08	3.68214e-05	0.00462678	0.633964	0.0986719	0.699764
Aging_WT_M_21mvs4m_SuperiorCortex_na_na	PRV-JAXAging2014	WT-SuperiorCortex-21m	WT-SuperiorCortex-4m	347	M221	other-aging_WT_M_21mvs4m_SuperiorCortex_na_na	sigCntUp	51	32	44	27	41	36	23	35	17	20	29	13	24	37	12	16	25	24	23	31	10	21	22	4	19	19	10	5	12	5
Aging_WT_M_21mvs4m_SuperiorCortex_na_na	PRV-JAXAging2014	WT-SuperiorCortex-21m	WT-SuperiorCortex-4m	347	M221	other-aging_WT_M_21mvs4m_SuperiorCortex_na_na	sigCntDown	39	33	47	15	34	29	25	28	15	11	24	23	21	49	11	21	39	23	19	27	2	18	24	10	33	23	21	12	9	3
Aging_WT_M_21mvs4m_SuperiorCortex_na_na	PRV-JAXAging2014	WT-SuperiorCortex-21m	WT-SuperiorCortex-4m	347	M221	other-aging_WT_M_21mvs4m_SuperiorCortex_na_na	adj.P	1	1	1	1	0.781156	1	1	0.61493	1	1	0.249565	1	0.536261	6.88644e-10	1	0.973002	0.000211775	0.141533	0.423548	2.11532e-05	1	0.0180979	0.000683281	1	7.79814e-07	0.000255232	0.0236221	1	0.356817	1
aging_30Cx_na_30mvs5m_cortex_na_na	PRV-YanknerEvolution2008	30Cx	5Cx	1669	M222	other-aging_30Cx_na_30mvs5m_cortex_na_na	orig.sig.size	1669	1669	1669	1669	1669	1669	1669	1669	1669	1669	1669	1669	1669	1669	1669	1669	1669	1669	1669	1669	1669	1669	1669	1669	1669	1669	1669	1669	1669	1669
aging_30Cx_na_30mvs5m_cortex_na_na	PRV-YanknerEvolution2008	30Cx	5Cx	1669	M222	other-aging_30Cx_na_30mvs5m_cortex_na_na	sigCnt	390	239	381	229	329	289	200	251	114	107	212	163	165	234	96	160	199	165	167	152	102	126	135	115	98	116	89	93	76	60
aging_30Cx_na_30mvs5m_cortex_na_na	PRV-YanknerEvolution2008	30Cx	5Cx	1669	M222	other-aging_30Cx_na_30mvs5m_cortex_na_na	sigP	0.644319	1	0.332379	1	0.0170488	0.111697	0.993014	0.245685	1	1	0.0123044	0.776782	0.557679	1.17587e-05	0.999988	0.172253	0.00204784	0.169364	0.0687026	0.0464174	0.910981	0.0276451	0.00971799	0.0108165	0.711704	0.0101513	0.207428	0.052865	0.158666	0.00306182
aging_30Cx_na_30mvs5m_cortex_na_na	PRV-YanknerEvolution2008	30Cx	5Cx	1669	M222	other-aging_30Cx_na_30mvs5m_cortex_na_na	sigCntUp	365	220	362	213	309	267	191	237	107	98	198	160	161	223	88	156	193	154	156	145	96	119	128	115	89	108	85	91	71	60
aging_30Cx_na_30mvs5m_cortex_na_na	PRV-YanknerEvolution2008	30Cx	5Cx	1669	M222	other-aging_30Cx_na_30mvs5m_cortex_na_na	sigCntDown	25	19	19	16	20	22	9	14	7	9	14	3	4	11	8	4	6	11	11	7	6	7	7	0	9	8	4	2	5	0
aging_30Cx_na_30mvs5m_cortex_na_na	PRV-YanknerEvolution2008	30Cx	5Cx	1669	M222	other-aging_30Cx_na_30mvs5m_cortex_na_na	adj.P	1	1	0.897999	1	0.0770739	0.392847	1	0.72092	1	1	0.0571412	1	1	8.62076e-05	1	0.552094	0.0110894	0.546334	0.263565	0.187268	1	0.118682	0.0462174	0.0508611	1	0.0480343	0.640211	0.209781	0.519876	0.0161489
AD_5XFAD-B6_F/M_14m_hippocampus_na_APP	PRV_JAX_ADBXD	5XFAD	Ntg	1375	M223	AD_5XFAD-B6_F/M_14m_hippocampus_na_APP	orig.sig.size	1375	1375	1375	1375	1375	1375	1375	1375	1375	1375	1375	1375	1375	1375	1375	1375	1375	1375	1375	1375	1375	1375	1375	1375	1375	1375	1375	1375	1375	1375
AD_5XFAD-B6_F/M_14m_hippocampus_na_APP	PRV_JAX_ADBXD	5XFAD	Ntg	1375	M223	AD_5XFAD-B6_F/M_14m_hippocampus_na_APP	sigCnt	165	138	159	71	132	127	148	117	65	44	103	174	195	492	45	176	464	89	222	439	32	388	423	120	343	382	136	119	92	75
AD_5XFAD-B6_F/M_14m_hippocampus_na_APP	PRV_JAX_ADBXD	5XFAD	Ntg	1375	M223	AD_5XFAD-B6_F/M_14m_hippocampus_na_APP	sigP	1	1	1	1	1	1	1	1	1	1	1	0.183135	0.000840709	2.55351e-125	1	0.00117147	1.84295e-123	1	2.63774e-12	2.23335e-143	1	7.19904e-141	2.16212e-164	0.000389525	2.13524e-110	6.52347e-158	3.67181e-11	2.28708e-07	0.000305841	6.91297e-08
AD_5XFAD-B6_F/M_14m_hippocampus_na_APP	PRV_JAX_ADBXD	5XFAD	Ntg	1375	M223	AD_5XFAD-B6_F/M_14m_hippocampus_na_APP	sigCntUp	45	118	55	66	27	23	140	21	55	41	14	167	192	477	37	169	464	29	215	434	27	387	423	115	342	381	136	113	91	73
AD_5XFAD-B6_F/M_14m_hippocampus_na_APP	PRV_JAX_ADBXD	5XFAD	Ntg	1375	M223	AD_5XFAD-B6_F/M_14m_hippocampus_na_APP	sigCntDown	120	20	104	5	105	104	8	96	10	3	89	7	3	15	8	7	0	60	7	5	5	1	0	5	1	1	0	6	1	2
AD_5XFAD-B6_F/M_14m_hippocampus_na_APP	PRV_JAX_ADBXD	5XFAD	Ntg	1375	M223	AD_5XFAD-B6_F/M_14m_hippocampus_na_APP	adj.P	1	1	1	1	1	1	1	1	1	1	1	0.579787	0.00486521	8.32666e-123	1	0.00663595	5.52883e-121	1	3.19082e-11	1.67501e-140	1	4.4994e-138	5.4053e-161	0.0023713	3.33631e-108	9.78521e-155	4.12872e-10	1.98531e-06	0.00188635	6.27691e-07
AD_5XFAD-B6_M_14m_hippocampus_na_APP	PRV_JAX_ADBXD	5XFAD	Ntg	931	M224	AD_5XFAD-B6_M_14m_hippocampus_na_APP	orig.sig.size	931	931	931	931	931	931	931	931	931	931	931	931	931	931	931	931	931	931	931	931	931	931	931	931	931	931	931	931	931	931
AD_5XFAD-B6_M_14m_hippocampus_na_APP	PRV_JAX_ADBXD	5XFAD	Ntg	931	M224	AD_5XFAD-B6_M_14m_hippocampus_na_APP	sigCnt	116	70	111	47	94	93	101	90	31	24	80	117	131	372	25	116	359	65	151	344	20	302	330	87	271	306	92	85	64	60
AD_5XFAD-B6_M_14m_hippocampus_na_APP	PRV_JAX_ADBXD	5XFAD	Ntg	931	M224	AD_5XFAD-B6_M_14m_hippocampus_na_APP	sigP	1	1	1	1	1	1	0.999999	1	1	1	0.999991	0.301385	0.0105522	1.92748e-107	1	0.0224111	2.56284e-111	0.99998	1.83999e-08	3.24865e-129	1	1.0773e-122	4.76032e-143	0.000408615	1.05447e-100	1.01732e-143	1.25323e-07	2.53085e-06	0.0016058	6.37242e-09
AD_5XFAD-B6_M_14m_hippocampus_na_APP	PRV_JAX_ADBXD	5XFAD	Ntg	931	M224	AD_5XFAD-B6_M_14m_hippocampus_na_APP	sigCntUp	24	64	29	45	11	13	97	11	29	23	9	114	129	361	24	113	357	17	147	343	18	301	330	85	269	304	92	83	63	57
AD_5XFAD-B6_M_14m_hippocampus_na_APP	PRV_JAX_ADBXD	5XFAD	Ntg	931	M224	AD_5XFAD-B6_M_14m_hippocampus_na_APP	sigCntDown	92	6	82	2	83	80	4	79	2	1	71	3	2	11	1	3	2	48	4	1	2	1	0	2	2	2	0	2	1	3
AD_5XFAD-B6_M_14m_hippocampus_na_APP	PRV_JAX_ADBXD	5XFAD	Ntg	931	M224	AD_5XFAD-B6_M_14m_hippocampus_na_APP	adj.P	1	1	1	1	1	1	1	1	1	1	1	0.839357	0.0497747	2.72757e-105	1	0.0981222	4.08963e-109	1	1.75126e-07	1.21824e-126	1	2.88563e-120	3.24567e-140	0.00247545	1.18037e-98	8.47767e-141	1.11365e-06	1.99594e-05	0.00886201	6.22306e-08
AD_5XFAD-D2_F/M_14m_hippocampus_na_APP	PRV_JAX_ADBXD	5XFAD	Ntg	1291	M225	AD_5XFAD-D2_F/M_14m_hippocampus_na_APP	orig.sig.size	1291	1291	1291	1291	1291	1291	1291	1291	1291	1291	1291	1291	1291	1291	1291	1291	1291	1291	1291	1291	1291	1291	1291	1291	1291	1291	1291	1291	1291	1291
AD_5XFAD-D2_F/M_14m_hippocampus_na_APP	PRV_JAX_ADBXD	5XFAD	Ntg	1291	M225	AD_5XFAD-D2_F/M_14m_hippocampus_na_APP	sigCnt	263	127	255	81	219	199	129	200	80	47	184	126	132	397	51	128	362	155	164	357	40	321	338	80	291	313	87	74	53	58
AD_5XFAD-D2_F/M_14m_hippocampus_na_APP	PRV_JAX_ADBXD	5XFAD	Ntg	1291	M225	AD_5XFAD-D2_F/M_14m_hippocampus_na_APP	sigP	1	1	1	1	0.999549	0.999299	1	0.863848	1	1	0.0356177	0.991989	0.924115	5.69377e-77	1	0.658692	1.98471e-69	0.041028	0.00188726	6.84452e-94	1	7.08734e-98	2.69236e-105	0.642925	4.02655e-81	1.86655e-108	0.0376491	0.312107	0.846206	0.000433033
AD_5XFAD-D2_F/M_14m_hippocampus_na_APP	PRV_JAX_ADBXD	5XFAD	Ntg	1291	M225	AD_5XFAD-D2_F/M_14m_hippocampus_na_APP	sigCntUp	34	93	45	59	18	21	104	16	62	35	10	104	118	361	41	108	351	22	142	351	32	313	331	71	284	309	81	66	49	49
AD_5XFAD-D2_F/M_14m_hippocampus_na_APP	PRV_JAX_ADBXD	5XFAD	Ntg	1291	M225	AD_5XFAD-D2_F/M_14m_hippocampus_na_APP	sigCntDown	229	34	210	22	201	178	25	184	18	12	174	22	14	36	10	20	11	133	22	6	8	8	7	9	7	4	6	8	4	9
AD_5XFAD-D2_F/M_14m_hippocampus_na_APP	PRV_JAX_ADBXD	5XFAD	Ntg	1291	M225	AD_5XFAD-D2_F/M_14m_hippocampus_na_APP	adj.P	1	1	1	1	1	1	1	1	1	1	0.148986	1	1	3.5292e-75	1	1	1.01261e-67	0.167689	0.0102867	6.11118e-92	1	7.38265e-96	3.67139e-103	1	2.82235e-79	2.74492e-106	0.156177	0.857244	1	0.00262126
AD_5XFAD-D2_F/M_6m_hippocampus_na_APP	PRV_JAX_ADBXD	5XFAD	Ntg	42	M226	AD_5XFAD-D2_F/M_6m_hippocampus_na_APP	orig.sig.size	42	42	42	42	42	42	42	42	42	42	42	42	42	42	42	42	42	42	42	42	42	42	42	42	42	42	42	42	42	42
AD_5XFAD-D2_F/M_6m_hippocampus_na_APP	PRV_JAX_ADBXD	5XFAD	Ntg	42	M226	AD_5XFAD-D2_F/M_6m_hippocampus_na_APP	sigCnt	1	0	2	1	1	1	2	2	0	0	1	1	1	25	0	1	23	1	0	25	0	24	22	1	25	25	0	1	0	1
AD_5XFAD-D2_F/M_6m_hippocampus_na_APP	PRV_JAX_ADBXD	5XFAD	Ntg	42	M226	AD_5XFAD-D2_F/M_6m_hippocampus_na_APP	sigP	0.999988	0.999995	0.999776	0.999558	0.999552	0.998896	0.980477	0.985198	0.998841	0.997431	0.98223	0.97411	0.969958	1.70401e-13	0.988492	0.951184	2.19283e-12	0.957246	0.992291	1.05882e-16	0.974477	8.46092e-18	5.54358e-15	0.791765	1.57856e-19	1.85548e-20	0.925184	0.706994	0.88303	0.376177
AD_5XFAD-D2_F/M_6m_hippocampus_na_APP	PRV_JAX_ADBXD	5XFAD	Ntg	42	M226	AD_5XFAD-D2_F/M_6m_hippocampus_na_APP	sigCntUp	1	0	2	1	1	1	2	2	0	0	1	1	1	25	0	1	23	1	0	25	0	24	22	1	25	25	0	1	0	1
AD_5XFAD-D2_F/M_6m_hippocampus_na_APP	PRV_JAX_ADBXD	5XFAD	Ntg	42	M226	AD_5XFAD-D2_F/M_6m_hippocampus_na_APP	sigCntDown	0	0	0	0	0	0	0	0	0	0	0	0	0	0	0	0	0	0	0	0	0	0	0	0	0	0	0	0	0	0
AD_5XFAD-D2_F/M_6m_hippocampus_na_APP	PRV_JAX_ADBXD	5XFAD	Ntg	42	M226	AD_5XFAD-D2_F/M_6m_hippocampus_na_APP	adj.P	1	1	1	1	1	1	1	1	1	1	1	1	1	2.17348e-12	1	1	2.66984e-11	1	1	1.54798e-15	1	1.30839e-16	7.51841e-14	1	2.61929e-18	3.19176e-19	1	1	1	0.982698
AD_5XFAD-D2_F_14m_hippocampus_na_APP	PRV_JAX_ADBXD	5XFAD	Ntg	691	M227	AD_5XFAD-D2_F_14m_hippocampus_na_APP	orig.sig.size	691	691	691	691	691	691	691	691	691	691	691	691	691	691	691	691	691	691	691	691	691	691	691	691	691	691	691	691	691	691
AD_5XFAD-D2_F_14m_hippocampus_na_APP	PRV_JAX_ADBXD	5XFAD	Ntg	691	M227	AD_5XFAD-D2_F_14m_hippocampus_na_APP	sigCnt	168	45	168	26	150	142	51	141	22	11	133	66	68	260	14	63	237	105	96	226	15	204	225	41	181	205	54	42	36	30
AD_5XFAD-D2_F_14m_hippocampus_na_APP	PRV_JAX_ADBXD	5XFAD	Ntg	691	M227	AD_5XFAD-D2_F_14m_hippocampus_na_APP	sigP	0.980653	1	0.874488	1	0.277299	0.14232	1	0.00643435	1	1	5.93947e-07	0.981121	0.937062	3.15809e-67	1	0.879308	2.22505e-60	0.000117437	0.00199428	1.15682e-70	1	2.73896e-72	4.43178e-86	0.744866	9.65727e-58	1.1567e-83	0.00988875	0.255149	0.274247	0.0171692
AD_5XFAD-D2_F_14m_hippocampus_na_APP	PRV_JAX_ADBXD	5XFAD	Ntg	691	M227	AD_5XFAD-D2_F_14m_hippocampus_na_APP	sigCntUp	12	29	17	23	8	7	41	5	19	8	5	54	63	238	12	55	232	8	87	222	11	202	221	35	177	203	53	35	35	23
AD_5XFAD-D2_F_14m_hippocampus_na_APP	PRV_JAX_ADBXD	5XFAD	Ntg	691	M227	AD_5XFAD-D2_F_14m_hippocampus_na_APP	sigCntDown	156	16	151	3	142	135	10	136	3	3	128	12	5	22	2	8	5	97	9	4	4	2	4	6	4	2	1	7	1	7
AD_5XFAD-D2_F_14m_hippocampus_na_APP	PRV_JAX_ADBXD	5XFAD	Ntg	691	M227	AD_5XFAD-D2_F_14m_hippocampus_na_APP	adj.P	1	1	1	1	0.78838	0.477798	1	0.0317693	1	1	4.97165e-06	1	1	1.53803e-65	1	1	9.48177e-59	0.000770584	0.0108228	6.10995e-69	1	1.533e-70	3.42664e-84	1	4.02386e-56	8.58937e-82	0.0469106	0.741713	0.783563	0.0774784
AD_5XFAD-D2_F_6m_hippocampus_na_APP	PRV_JAX_ADBXD	5XFAD	Ntg	55	M228	AD_5XFAD-D2_F_6m_hippocampus_na_APP	orig.sig.size	55	55	55	55	55	55	55	55	55	55	55	55	55	55	55	55	55	55	55	55	55	55	55	55	55	55	55	55	55	55
AD_5XFAD-D2_F_6m_hippocampus_na_APP	PRV_JAX_ADBXD	5XFAD	Ntg	55	M228	AD_5XFAD-D2_F_6m_hippocampus_na_APP	sigCnt	2	3	2	0	2	2	1	2	0	1	1	0	1	32	1	1	32	1	3	36	0	33	32	1	33	35	1	1	0	0
AD_5XFAD-D2_F_6m_hippocampus_na_APP	PRV_JAX_ADBXD	5XFAD	Ntg	55	M228	AD_5XFAD-D2_F_6m_hippocampus_na_APP	sigP	0.999995	0.999754	0.999987	0.999997	0.999656	0.999029	0.999242	0.996964	0.999778	0.994614	0.995088	0.999061	0.99035	3.63743e-17	0.973403	0.981951	1.93896e-18	0.984792	0.836522	1.81098e-26	0.989586	1.18773e-25	9.62977e-24	0.880833	3.06575e-26	2.08278e-30	0.827803	0.813079	0.930764	0.808042
AD_5XFAD-D2_F_6m_hippocampus_na_APP	PRV_JAX_ADBXD	5XFAD	Ntg	55	M228	AD_5XFAD-D2_F_6m_hippocampus_na_APP	sigCntUp	1	1	1	0	1	1	1	1	0	1	1	0	1	29	1	1	28	1	2	33	0	30	29	1	29	32	1	1	0	0
AD_5XFAD-D2_F_6m_hippocampus_na_APP	PRV_JAX_ADBXD	5XFAD	Ntg	55	M228	AD_5XFAD-D2_F_6m_hippocampus_na_APP	sigCntDown	1	2	1	0	1	1	0	1	0	0	0	0	0	3	0	0	4	0	1	3	0	3	3	0	4	3	0	0	0	0
AD_5XFAD-D2_F_6m_hippocampus_na_APP	PRV_JAX_ADBXD	5XFAD	Ntg	55	M228	AD_5XFAD-D2_F_6m_hippocampus_na_APP	adj.P	1	1	1	1	1	1	1	1	1	1	1	1	1	5.42361e-16	1	1	3.08752e-17	1	1	4.00659e-25	1	2.53068e-24	1.9311e-22	1	6.68405e-25	5.20696e-29	1	1	1	1
AD_5XFAD-D2_M_14m_hippocampus_na_APP	PRV_JAX_ADBXD	5XFAD	Ntg	425	M229	AD_5XFAD-D2_M_14m_hippocampus_na_APP	orig.sig.size	425	425	425	425	425	425	425	425	425	425	425	425	425	425	425	425	425	425	425	425	425	425	425	425	425	425	425	425	425	425
AD_5XFAD-D2_M_14m_hippocampus_na_APP	PRV_JAX_ADBXD	5XFAD	Ntg	425	M229	AD_5XFAD-D2_M_14m_hippocampus_na_APP	sigCnt	52	26	57	14	50	47	27	47	11	6	46	38	30	187	9	35	180	43	55	187	9	173	182	20	155	173	28	19	17	19
AD_5XFAD-D2_M_14m_hippocampus_na_APP	PRV_JAX_ADBXD	5XFAD	Ntg	425	M229	AD_5XFAD-D2_M_14m_hippocampus_na_APP	sigP	1	1	1	1	0.999999	0.999993	1	0.999449	1	1	0.875824	0.970135	0.998763	2.92298e-62	1	0.918792	2.37735e-63	0.610635	0.0373804	4.74745e-85	1	7.7074e-88	4.20818e-94	0.930037	7.77469e-73	2.75885e-97	0.180201	0.800311	0.724827	0.0282029
AD_5XFAD-D2_M_14m_hippocampus_na_APP	PRV_JAX_ADBXD	5XFAD	Ntg	425	M229	AD_5XFAD-D2_M_14m_hippocampus_na_APP	sigCntUp	3	20	8	14	2	5	24	3	11	4	4	33	29	181	8	33	177	4	48	184	7	172	178	20	154	172	28	18	16	18
AD_5XFAD-D2_M_14m_hippocampus_na_APP	PRV_JAX_ADBXD	5XFAD	Ntg	425	M229	AD_5XFAD-D2_M_14m_hippocampus_na_APP	sigCntDown	49	6	49	0	48	42	3	44	0	2	42	5	1	6	1	2	3	39	7	3	2	1	4	0	1	1	0	1	1	1
AD_5XFAD-D2_M_14m_hippocampus_na_APP	PRV_JAX_ADBXD	5XFAD	Ntg	425	M229	AD_5XFAD-D2_M_14m_hippocampus_na_APP	adj.P	1	1	1	1	1	1	1	1	1	1	1	1	1	1.28955e-60	1	1	1.08062e-61	1	0.15532	3.56059e-83	1	6.02141e-86	3.80257e-92	1	4.41744e-71	2.79613e-95	0.572187	1	1	0.120939
aging_30m-B6xC3F1hybrid_M_30mvs5m_neocortex_na_na	GSE13120	30m-B6xC3F1hybrid	5m-B6xC3F1hybrid	2800	M23	other-aging_30m-B6xC3F1hybrid_M_30mvs5m_cortex_na_na	orig.sig.size	2800	2800	2800	2800	2800	2800	2800	2800	2800	2800	2800	2800	2800	2800	2800	2800	2800	2800	2800	2800	2800	2800	2800	2800	2800	2800	2800	2800	2800	2800
aging_30m-B6xC3F1hybrid_M_30mvs5m_neocortex_na_na	GSE13120	30m-B6xC3F1hybrid	5m-B6xC3F1hybrid	2800	M23	other-aging_30m-B6xC3F1hybrid_M_30mvs5m_cortex_na_na	sigCnt	661	549	645	465	524	477	369	410	299	271	310	286	269	270	214	257	267	254	238	211	208	164	177	171	130	153	138	133	106	77
aging_30m-B6xC3F1hybrid_M_30mvs5m_neocortex_na_na	GSE13120	30m-B6xC3F1hybrid	5m-B6xC3F1hybrid	2800	M23	other-aging_30m-B6xC3F1hybrid_M_30mvs5m_cortex_na_na	sigP	0.964788	0.999693	0.763729	0.999593	0.523479	0.545193	0.991589	0.828576	0.999963	0.999632	0.845561	0.875375	0.957574	0.999689	0.98956	0.686634	0.956171	0.901829	0.976432	0.97496	0.337387	0.985246	0.955143	0.327587	0.999998	0.897084	0.747638	0.757632	0.936076	0.401022
aging_30m-B6xC3F1hybrid_M_30mvs5m_neocortex_na_na	GSE13120	30m-B6xC3F1hybrid	5m-B6xC3F1hybrid	2800	M23	other-aging_30m-B6xC3F1hybrid_M_30mvs5m_cortex_na_na	sigCntUp	387	288	404	250	317	284	217	248	149	134	202	191	176	200	100	173	194	161	172	141	98	106	120	112	79	99	94	89	74	58
aging_30m-B6xC3F1hybrid_M_30mvs5m_neocortex_na_na	GSE13120	30m-B6xC3F1hybrid	5m-B6xC3F1hybrid	2800	M23	other-aging_30m-B6xC3F1hybrid_M_30mvs5m_cortex_na_na	sigCntDown	274	261	241	215	207	193	152	162	150	137	108	95	93	70	114	84	73	93	66	70	110	58	57	59	51	54	44	44	32	19
aging_30m-B6xC3F1hybrid_M_30mvs5m_neocortex_na_na	GSE13120	30m-B6xC3F1hybrid	5m-B6xC3F1hybrid	2800	M23	other-aging_30m-B6xC3F1hybrid_M_30mvs5m_cortex_na_na	adj.P	1	1	1	1	1	1	1	1	1	1	1	1	1	1	1	1	1	1	1	1	0.908682	1	1	0.88729	1	1	1	1	1	1
AD_C3PS19_na_9m_hippocampus_na_Tau	PS19	C3PS19	WT	236	M230	AD_C3PS19_na_9m_hippocampus_na_Tau	orig.sig.size	236	236	236	236	236	236	236	236	236	236	236	236	236	236	236	236	236	236	236	236	236	236	236	236	236	236	236	236	236	236
AD_C3PS19_na_9m_hippocampus_na_Tau	PS19	C3PS19	WT	236	M230	AD_C3PS19_na_9m_hippocampus_na_Tau	sigCnt	93	31	89	23	82	78	23	71	12	13	67	12	18	48	9	15	46	44	28	36	9	32	35	9	27	33	16	10	8	6
AD_C3PS19_na_9m_hippocampus_na_Tau	PS19	C3PS19	WT	236	M230	AD_C3PS19_na_9m_hippocampus_na_Tau	sigP	5.54548e-06	0.999972	6.11254e-06	0.999992	3.2596e-08	1.29279e-08	0.995328	3.02714e-08	0.999992	0.999707	9.87981e-12	0.999644	0.961797	0.000145512	0.999246	0.973533	5.63248e-05	4.56534e-05	0.170006	0.00072786	0.990993	0.000228188	4.36013e-05	0.941854	0.00432087	7.83373e-06	0.172004	0.738868	0.776914	0.533239
AD_C3PS19_na_9m_hippocampus_na_Tau	PS19	C3PS19	WT	236	M230	AD_C3PS19_na_9m_hippocampus_na_Tau	sigCntUp	14	15	15	16	11	13	14	9	8	9	8	9	13	39	7	9	41	6	21	36	3	31	35	6	27	33	13	6	7	5
AD_C3PS19_na_9m_hippocampus_na_Tau	PS19	C3PS19	WT	236	M230	AD_C3PS19_na_9m_hippocampus_na_Tau	sigCntDown	79	16	74	7	71	65	9	62	4	4	59	3	5	9	2	6	5	38	7	0	6	1	0	3	0	0	3	4	1	1
AD_C3PS19_na_9m_hippocampus_na_Tau	PS19	C3PS19	WT	236	M230	AD_C3PS19_na_9m_hippocampus_na_Tau	adj.P	4.21389e-05	1	4.62138e-05	1	3.04067e-07	1.25271e-07	1	2.83794e-07	1	1	1.15779e-10	1	1	0.000942436	1	1	0.000380573	0.000311273	0.547002	0.00424491	1	0.00143695	0.000297552	1	0.0221507	5.86357e-05	0.551767	1	1	1
AD_PS19_na_9m_hippocampus_na_Tau	PS19	PS19	WT	1316	M231	AD_PS19_na_9m_hippocampus_na_Tau	orig.sig.size	1316	1316	1316	1316	1316	1316	1316	1316	1316	1316	1316	1316	1316	1316	1316	1316	1316	1316	1316	1316	1316	1316	1316	1316	1316	1316	1316	1316	1316	1316
AD_PS19_na_9m_hippocampus_na_Tau	PS19	PS19	WT	1316	M231	AD_PS19_na_9m_hippocampus_na_Tau	sigCnt	240	146	235	78	203	188	121	180	65	48	171	126	159	446	40	131	423	139	208	391	26	349	376	85	302	341	126	81	93	52
AD_PS19_na_9m_hippocampus_na_Tau	PS19	PS19	WT	1316	M231	AD_PS19_na_9m_hippocampus_na_Tau	sigP	1	1	1	1	1	0.999998	1	0.999336	1	1	0.402116	0.997504	0.258358	1.68636e-102	1	0.691228	5.79395e-103	0.557286	1.00483e-10	8.20052e-114	1	1.71672e-115	3.04779e-131	0.52749	1.81085e-85	6.55088e-128	1.65613e-09	0.138676	3.77892e-05	0.0140645
AD_PS19_na_9m_hippocampus_na_Tau	PS19	PS19	WT	1316	M231	AD_PS19_na_9m_hippocampus_na_Tau	sigCntUp	34	115	43	62	18	18	110	18	56	42	10	115	152	429	34	118	411	18	193	389	16	346	374	80	302	340	123	76	89	47
AD_PS19_na_9m_hippocampus_na_Tau	PS19	PS19	WT	1316	M231	AD_PS19_na_9m_hippocampus_na_Tau	sigCntDown	206	31	192	16	185	170	11	162	9	6	161	11	7	17	6	13	12	121	15	2	10	3	2	5	0	1	3	5	4	5
AD_PS19_na_9m_hippocampus_na_Tau	PS19	PS19	WT	1316	M231	AD_PS19_na_9m_hippocampus_na_Tau	adj.P	1	1	1	1	1	1	1	1	1	1	1	1	0.749589	2.03995e-100	1	1	7.12371e-101	1	1.1034e-09	1.43032e-111	1	3.30138e-113	1.26991e-128	1	1.37185e-83	2.23325e-125	1.67399e-08	0.468712	0.000261577	0.0645569
AD_C3PS19vsPS19_na_9m_hippocampus_na_Tau	PS19	C3PS19	PS19	626	M232	other-inflammation-immunity_C3PS19vsPS19_na_9m_hippocampus_na_na	orig.sig.size	626	626	626	626	626	626	626	626	626	626	626	626	626	626	626	626	626	626	626	626	626	626	626	626	626	626	626	626	626	626
AD_C3PS19vsPS19_na_9m_hippocampus_na_Tau	PS19	C3PS19	PS19	626	M232	other-inflammation-immunity_C3PS19vsPS19_na_9m_hippocampus_na_na	sigCnt	31	68	34	40	26	24	62	21	31	24	12	63	80	273	15	64	261	19	95	251	13	218	240	40	208	224	67	35	45	23
AD_C3PS19vsPS19_na_9m_hippocampus_na_Tau	PS19	C3PS19	PS19	626	M232	other-inflammation-immunity_C3PS19vsPS19_na_9m_hippocampus_na_na	sigP	1	1	1	1	1	1	0.999993	1	1	1	1	0.902481	0.120376	8.0061e-92	1	0.47108	5.27043e-92	1	3.55359e-05	4.56099e-105	1	3.13831e-96	1.82875e-113	0.48286	1.2077e-90	3.09844e-114	1.19536e-07	0.394766	0.00167419	0.108194
AD_C3PS19vsPS19_na_9m_hippocampus_na_Tau	PS19	C3PS19	PS19	626	M232	other-inflammation-immunity_C3PS19vsPS19_na_9m_hippocampus_na_na	sigCntUp	20	18	17	15	18	19	8	14	6	6	10	5	5	5	5	3	6	9	4	4	7	2	1	2	3	1	2	1	2	1
AD_C3PS19vsPS19_na_9m_hippocampus_na_Tau	PS19	C3PS19	PS19	626	M232	other-inflammation-immunity_C3PS19vsPS19_na_9m_hippocampus_na_na	sigCntDown	11	50	17	25	8	5	54	7	25	18	2	58	75	268	10	61	255	10	91	247	6	216	239	38	205	223	65	34	43	22
AD_C3PS19vsPS19_na_9m_hippocampus_na_Tau	PS19	C3PS19	PS19	626	M232	other-inflammation-immunity_C3PS19vsPS19_na_9m_hippocampus_na_na	adj.P	1	1	1	1	1	1	1	1	1	1	1	1	0.417009	6.74671e-90	1	1	4.49185e-90	1	0.000246777	6.10847e-103	1	3.05679e-94	3.11719e-111	1	9.73955e-89	5.53293e-112	1.06601e-06	1	0.00920558	0.384032
AD_MAPT P301L_F_12m_Forebrain_na_Tau	syn3157182	MAPT_P301L	control	1110	M233	AD_MAPT P301L_F_12m_forebrain_na_Tau	orig.sig.size	1110	1110	1110	1110	1110	1110	1110	1110	1110	1110	1110	1110	1110	1110	1110	1110	1110	1110	1110	1110	1110	1110	1110	1110	1110	1110	1110	1110	1110	1110
AD_MAPT P301L_F_12m_Forebrain_na_Tau	syn3157182	MAPT_P301L	control	1110	M233	AD_MAPT P301L_F_12m_forebrain_na_Tau	sigCnt	234	145	228	154	187	168	100	151	81	73	127	94	69	198	50	80	189	108	95	186	65	167	163	35	159	160	55	41	42	24
AD_MAPT P301L_F_12m_Forebrain_na_Tau	syn3157182	MAPT_P301L	control	1110	M233	AD_MAPT P301L_F_12m_forebrain_na_Tau	sigP	0.999991	1	0.99984	1	0.995979	0.996741	1	0.99152	1	1	0.809871	0.999586	1	2.70841e-09	1	0.999513	1.19117e-10	0.724103	0.954886	1.26563e-18	0.991745	9.01135e-22	2.26952e-18	0.999999	2.32437e-20	9.70242e-25	0.775444	0.99462	0.895487	0.916023
AD_MAPT P301L_F_12m_Forebrain_na_Tau	syn3157182	MAPT_P301L	control	1110	M233	AD_MAPT P301L_F_12m_forebrain_na_Tau	sigCntUp	28	67	28	84	17	16	54	13	43	43	5	42	32	147	33	30	150	11	58	163	43	147	151	14	135	146	25	15	18	9
AD_MAPT P301L_F_12m_Forebrain_na_Tau	syn3157182	MAPT_P301L	control	1110	M233	AD_MAPT P301L_F_12m_forebrain_na_Tau	sigCntDown	206	78	200	70	170	152	46	138	38	30	122	52	37	51	17	50	39	97	37	23	22	20	12	21	24	14	30	26	24	15
AD_MAPT P301L_F_12m_Forebrain_na_Tau	syn3157182	MAPT_P301L	control	1110	M233	AD_MAPT P301L_F_12m_forebrain_na_Tau	adj.P	1	1	1	1	1	1	1	1	1	1	1	1	1	2.71202e-08	1	1	1.29851e-09	1	1	2.0326e-17	1	1.65245e-20	3.60622e-17	1	3.962e-19	2.01574e-23	1	1	1	1
AD_MAPT P301L_F_2m_Forebrain_na_Tau	syn3157182	MAPT_P301L	control	858	M234	AD_MAPT P301L_F_2m_forebrain_na_Tau	orig.sig.size	858	858	858	858	858	858	858	858	858	858	858	858	858	858	858	858	858	858	858	858	858	858	858	858	858	858	858	858	858	858
AD_MAPT P301L_F_2m_Forebrain_na_Tau	syn3157182	MAPT_P301L	control	858	M234	AD_MAPT P301L_F_2m_forebrain_na_Tau	sigCnt	204	197	160	165	129	109	122	105	115	89	72	84	86	64	87	70	67	57	73	57	80	37	33	43	38	36	43	33	30	15
AD_MAPT P301L_F_2m_Forebrain_na_Tau	syn3157182	MAPT_P301L	control	858	M234	AD_MAPT P301L_F_2m_forebrain_na_Tau	sigP	0.928441	0.445335	0.999989	0.573474	0.999774	0.999985	0.7786	0.998823	0.476971	0.923774	0.999808	0.915293	0.794578	0.999994	0.124441	0.950876	0.998737	0.999851	0.909861	0.989874	0.0200283	0.999633	0.999992	0.921941	0.998152	0.995145	0.667498	0.968072	0.919273	0.972398
AD_MAPT P301L_F_2m_Forebrain_na_Tau	syn3157182	MAPT_P301L	control	858	M234	AD_MAPT P301L_F_2m_forebrain_na_Tau	sigCntUp	41	43	38	35	26	26	38	20	21	21	18	36	29	25	15	35	32	11	26	22	10	11	15	20	9	15	21	14	14	7
AD_MAPT P301L_F_2m_Forebrain_na_Tau	syn3157182	MAPT_P301L	control	858	M234	AD_MAPT P301L_F_2m_forebrain_na_Tau	sigCntDown	163	154	122	130	103	83	84	85	94	68	54	48	57	39	72	35	35	46	47	35	70	26	18	23	29	21	22	19	16	8
AD_MAPT P301L_F_2m_Forebrain_na_Tau	syn3157182	MAPT_P301L	control	858	M234	AD_MAPT P301L_F_2m_forebrain_na_Tau	adj.P	1	1	1	1	1	1	1	1	1	1	1	1	1	1	0.427144	1	1	1	1	1	0.0887395	1	1	1	1	1	1	1	1	1
AD_MAPT P301L_F_6m_Forebrain_na_Tau	syn3157182	MAPT_P301L	control	988	M235	AD_MAPT P301L_F_6m_forebrain_na_Tau	orig.sig.size	988	988	988	988	988	988	988	988	988	988	988	988	988	988	988	988	988	988	988	988	988	988	988	988	988	988	988	988	988	988
AD_MAPT P301L_F_6m_Forebrain_na_Tau	syn3157182	MAPT_P301L	control	988	M235	AD_MAPT P301L_F_6m_forebrain_na_Tau	sigCnt	141	156	113	115	104	80	99	75	83	62	52	71	92	189	66	67	180	37	89	184	52	156	162	33	148	151	54	35	28	20
AD_MAPT P301L_F_6m_Forebrain_na_Tau	syn3157182	MAPT_P301L	control	988	M235	AD_MAPT P301L_F_6m_forebrain_na_Tau	sigP	1	0.999999	1	1	1	1	0.999989	1	0.999995	1	1	0.999938	0.86106	1.57911e-14	0.988678	0.998098	8.82368e-16	1	0.629937	1.28699e-27	0.992301	7.40672e-26	9.20091e-27	0.999882	5.68412e-24	1.82208e-29	0.278587	0.983235	0.990108	0.885733
AD_MAPT P301L_F_6m_Forebrain_na_Tau	syn3157182	MAPT_P301L	control	988	M235	AD_MAPT P301L_F_6m_forebrain_na_Tau	sigCntUp	39	54	40	39	27	20	38	21	27	22	15	32	53	174	22	34	168	15	71	165	7	139	153	17	140	140	45	16	24	11
AD_MAPT P301L_F_6m_Forebrain_na_Tau	syn3157182	MAPT_P301L	control	988	M235	AD_MAPT P301L_F_6m_forebrain_na_Tau	sigCntDown	102	102	73	76	77	60	61	54	56	40	37	39	39	15	44	33	12	22	18	19	45	17	9	16	8	11	9	19	4	9
AD_MAPT P301L_F_6m_Forebrain_na_Tau	syn3157182	MAPT_P301L	control	988	M235	AD_MAPT P301L_F_6m_forebrain_na_Tau	adj.P	1	1	1	1	1	1	1	1	1	1	1	1	1	2.10735e-13	1	1	1.23928e-14	1	1	2.95181e-26	1	1.5917e-24	2.07852e-25	1	1.14599e-22	4.46588e-28	0.791141	1	1	1
AD_PS1APP_F_12m_Forebrain_na_APP	syn3157182	PS1APP	control	35	M236	AD_PS1APP_F_12m_forebrain_na_APP	orig.sig.size	35	35	35	35	35	35	35	35	35	35	35	35	35	35	35	35	35	35	35	35	35	35	35	35	35	35	35	35	35	35
AD_PS1APP_F_12m_Forebrain_na_APP	syn3157182	PS1APP	control	35	M236	AD_PS1APP_F_12m_forebrain_na_APP	sigCnt	3	1	2	2	3	1	1	1	0	1	2	1	2	7	2	0	8	1	2	9	1	6	7	0	7	7	0	0	0	0
AD_PS1APP_F_12m_Forebrain_na_APP	syn3157182	PS1APP	control	35	M236	AD_PS1APP_F_12m_forebrain_na_APP	sigP	0.981313	0.997537	0.992449	0.964126	0.895074	0.985271	0.965466	0.971922	0.99009	0.908093	0.758282	0.888525	0.690865	0.0278617	0.561885	0.963112	0.00482094	0.847053	0.619576	0.000228424	0.703818	0.00544734	0.00154164	0.86909	0.000908438	0.000516013	0.829626	0.819101	0.768858	0.595602
AD_PS1APP_F_12m_Forebrain_na_APP	syn3157182	PS1APP	control	35	M236	AD_PS1APP_F_12m_forebrain_na_APP	sigCntUp	3	1	2	2	3	1	1	1	0	1	2	1	2	6	2	0	8	1	2	8	1	6	7	0	6	7	0	0	0	0
AD_PS1APP_F_12m_Forebrain_na_APP	syn3157182	PS1APP	control	35	M236	AD_PS1APP_F_12m_forebrain_na_APP	sigCntDown	0	0	0	0	0	0	0	0	0	0	0	0	0	1	0	0	0	0	0	1	0	0	0	0	1	0	0	0	0	0
AD_PS1APP_F_20m_Forebrain_na_APP	syn3157182	PS1APP	control	77	M237	AD_PS1APP_F_20m_forebrain_na_APP	orig.sig.size	77	77	77	77	77	77	77	77	77	77	77	77	77	77	77	77	77	77	77	77	77	77	77	77	77	77	77	77	77	77
AD_PS1APP_F_20m_Forebrain_na_APP	syn3157182	PS1APP	control	77	M237	AD_PS1APP_F_20m_forebrain_na_APP	sigCnt	5	5	3	6	4	1	4	1	4	3	2	4	5	32	3	3	33	4	10	37	2	33	38	3	28	36	7	3	3	2
AD_PS1APP_F_20m_Forebrain_na_APP	syn3157182	PS1APP	control	77	M237	AD_PS1APP_F_20m_forebrain_na_APP	sigP	0.999999	0.999985	1	0.999128	0.999943	0.999999	0.998164	0.999995	0.993388	0.994451	0.99886	0.972704	0.921287	1.49599e-10	0.960722	0.975302	1.92567e-12	0.945502	0.224954	8.63511e-19	0.963226	5.14965e-18	1.36251e-22	0.787857	7.81955e-14	5.7692e-23	0.0922285	0.66572	0.545713	0.436409
AD_PS1APP_F_20m_Forebrain_na_APP	syn3157182	PS1APP	control	77	M237	AD_PS1APP_F_20m_forebrain_na_APP	sigCntUp	4	5	2	5	3	1	4	1	3	2	2	4	5	31	2	3	32	2	10	37	2	33	38	3	28	36	7	3	3	2
AD_PS1APP_F_20m_Forebrain_na_APP	syn3157182	PS1APP	control	77	M237	AD_PS1APP_F_20m_forebrain_na_APP	sigCntDown	1	0	1	1	1	0	0	0	1	1	0	0	0	1	1	0	1	2	0	0	0	0	0	0	0	0	0	0	0	0
AD_PS1APP_F_20m_Forebrain_na_APP	syn3157182	PS1APP	control	77	M237	AD_PS1APP_F_20m_forebrain_na_APP	adj.P	1	1	1	1	1	1	1	1	1	1	1	1	1	1.61989e-09	1	1	2.35432e-11	1	0.678117	1.4018e-17	1	8.04633e-17	2.6135e-21	1	1.0129e-12	1.12387e-21	0.337421	1	1	1
AD_PS1APP_F_9m_Forebrain_na_APP	syn3157182	PS1APP	control	59	M238	AD_PS1APP_F_9m_forebrain_na_APP	orig.sig.size	59	59	59	59	59	59	59	59	59	59	59	59	59	59	59	59	59	59	59	59	59	59	59	59	59	59	59	59	59	59
AD_PS1APP_F_9m_Forebrain_na_APP	syn3157182	PS1APP	control	59	M238	AD_PS1APP_F_9m_forebrain_na_APP	sigCnt	12	6	10	6	8	10	3	10	2	3	8	4	9	9	2	3	11	9	9	7	3	5	6	1	6	5	3	2	4	1
AD_PS1APP_F_9m_Forebrain_na_APP	syn3157182	PS1APP	control	59	M238	AD_PS1APP_F_9m_forebrain_na_APP	sigP	0.820154	0.992072	0.904515	0.965129	0.857577	0.510885	0.987321	0.347668	0.991218	0.940232	0.297148	0.823021	0.112727	0.170629	0.920981	0.854571	0.0246433	0.0758401	0.0662619	0.153375	0.674516	0.247225	0.148494	0.893765	0.10898	0.167867	0.408774	0.614559	0.131335	0.505825
AD_PS1APP_F_9m_Forebrain_na_APP	syn3157182	PS1APP	control	59	M238	AD_PS1APP_F_9m_forebrain_na_APP	sigCntUp	8	2	6	4	5	5	0	5	1	1	4	1	2	1	1	1	1	5	4	1	2	0	0	0	1	0	1	0	1	0
AD_PS1APP_F_9m_Forebrain_na_APP	syn3157182	PS1APP	control	59	M238	AD_PS1APP_F_9m_forebrain_na_APP	sigCntDown	4	4	4	2	3	5	3	5	1	2	4	3	7	8	1	2	10	4	5	6	1	5	6	1	5	5	2	2	3	1
AD_PS1APP_F_9m_Forebrain_na_APP	syn3157182	PS1APP	control	59	M238	AD_PS1APP_F_9m_forebrain_na_APP	adj.P	1	1	1	1	1	1	1	0.929613	1	1	0.831882	1	0.395256	0.54806	1	1	0.107207	0.286839	0.25564	0.50623	1	0.724008	0.492572	1	0.385723	0.542909	1	1	0.448139	1
AD_rTG4510_F_2.5m_Forebrain_na_Tau	syn3157182	rTG4510	control	131	M239	AD_rTG4510_F_2.5m_forebrain_na_Tau	orig.sig.size	131	131	131	131	131	131	131	131	131	131	131	131	131	131	131	131	131	131	131	131	131	131	131	131	131	131	131	131	131	131
AD_rTG4510_F_2.5m_Forebrain_na_Tau	syn3157182	rTG4510	control	131	M239	AD_rTG4510_F_2.5m_forebrain_na_Tau	sigCnt	63	13	58	11	57	50	8	49	9	4	43	7	4	17	4	8	15	35	17	10	6	3	5	4	6	4	7	4	4	5
AD_rTG4510_F_2.5m_Forebrain_na_Tau	syn3157182	rTG4510	control	131	M239	AD_rTG4510_F_2.5m_forebrain_na_Tau	sigP	8.97814e-07	0.999994	8.68052e-06	0.999965	5.69033e-09	3.0674e-07	0.999807	1.79492e-08	0.996354	0.999944	2.84139e-09	0.995085	0.99979	0.47924	0.99799	0.9572	0.522634	2.34494e-07	0.190347	0.750457	0.932091	0.993656	0.962885	0.952511	0.874691	0.954581	0.536628	0.886046	0.792458	0.227643
AD_rTG4510_F_2.5m_Forebrain_na_Tau	syn3157182	rTG4510	control	131	M239	AD_rTG4510_F_2.5m_forebrain_na_Tau	sigCntUp	1	2	3	2	2	2	2	3	1	1	3	3	1	5	0	1	5	3	4	3	1	1	1	2	2	3	3	1	0	1
AD_rTG4510_F_2.5m_Forebrain_na_Tau	syn3157182	rTG4510	control	131	M239	AD_rTG4510_F_2.5m_forebrain_na_Tau	sigCntDown	62	11	55	9	55	48	6	46	8	3	40	4	3	12	4	7	10	32	13	7	5	2	4	2	4	1	4	3	4	4
AD_rTG4510_F_2.5m_Forebrain_na_Tau	syn3157182	rTG4510	control	131	M239	AD_rTG4510_F_2.5m_forebrain_na_Tau	adj.P	7.31914e-06	1	6.45872e-05	1	5.58065e-08	2.62022e-06	1	1.71054e-07	1	1	2.84139e-08	1	1	1	1	1	1	2.03084e-06	0.599474	1	1	1	1	1	1	1	1	1	1	0.683613
ALS_Tdp-43 anti-sense oligo_na_8,9,10w_striatum_na_na	GSE27218	Tdp-43 anti-sense oligo	control anti-sense oligo	4572	M24	FTD-ALS_Tdp-43 anti-sense oligo_na_8,9,10w_striatum_na_na	orig.sig.size	4572	4572	4572	4572	4572	4572	4572	4572	4572	4572	4572	4572	4572	4572	4572	4572	4572	4572	4572	4572	4572	4572	4572	4572	4572	4572	4572	4572	4572	4572
ALS_Tdp-43 anti-sense oligo_na_8,9,10w_striatum_na_na	GSE27218	Tdp-43 anti-sense oligo	control anti-sense oligo	4572	M24	FTD-ALS_Tdp-43 anti-sense oligo_na_8,9,10w_striatum_na_na	sigCnt	1189	675	1171	511	1006	956	490	873	367	305	756	453	438	776	234	373	716	597	502	625	202	534	583	253	469	504	291	233	218	127
ALS_Tdp-43 anti-sense oligo_na_8,9,10w_striatum_na_na	GSE27218	Tdp-43 anti-sense oligo	control anti-sense oligo	4572	M24	FTD-ALS_Tdp-43 anti-sense oligo_na_8,9,10w_striatum_na_na	sigP	0.90333	1	0.24002	1	5.34092e-05	3.2162e-08	1	5.03629e-10	1	1	2.3018e-23	0.999994	0.999995	1.69313e-30	1	1	2.52002e-30	2.0897e-12	0.0143159	2.68933e-37	1	3.93477e-41	7.7787e-54	0.997468	1.04562e-24	1.12097e-49	0.00236735	0.847606	0.291314	0.696626
ALS_Tdp-43 anti-sense oligo_na_8,9,10w_striatum_na_na	GSE27218	Tdp-43 anti-sense oligo	control anti-sense oligo	4572	M24	FTD-ALS_Tdp-43 anti-sense oligo_na_8,9,10w_striatum_na_na	sigCntUp	171	371	202	320	103	103	327	86	216	194	50	331	325	651	137	272	631	67	371	575	123	496	560	183	438	483	236	177	173	90
ALS_Tdp-43 anti-sense oligo_na_8,9,10w_striatum_na_na	GSE27218	Tdp-43 anti-sense oligo	control anti-sense oligo	4572	M24	FTD-ALS_Tdp-43 anti-sense oligo_na_8,9,10w_striatum_na_na	sigCntDown	1018	304	969	191	903	853	163	787	151	111	706	122	113	125	97	101	85	530	131	50	79	38	23	70	31	21	55	56	45	37
ALS_Tdp-43 anti-sense oligo_na_8,9,10w_striatum_na_na	GSE27218	Tdp-43 anti-sense oligo	control anti-sense oligo	4572	M24	FTD-ALS_Tdp-43 anti-sense oligo_na_8,9,10w_striatum_na_na	adj.P	1	1	0.70956	1	0.000362178	3.00392e-07	1	5.27545e-09	1	1	4.53111e-22	1	1	4.24698e-29	1	1	6.27913e-29	2.54842e-11	0.0655492	8.16599e-36	1	1.25578e-39	3.08679e-52	1	2.16633e-23	4.1011e-48	0.0126823	1	0.819527	1
AD_rTG4510_F_4.5m_Forebrain_na_Tau	syn3157182	rTG4510	control	456	M240	AD_rTG4510_F_4.5m_forebrain_na_Tau	orig.sig.size	456	456	456	456	456	456	456	456	456	456	456	456	456	456	456	456	456	456	456	456	456	456	456	456	456	456	456	456	456	456
AD_rTG4510_F_4.5m_Forebrain_na_Tau	syn3157182	rTG4510	control	456	M240	AD_rTG4510_F_4.5m_forebrain_na_Tau	sigCnt	47	28	48	14	39	41	21	43	13	8	37	25	31	209	8	25	191	33	68	192	6	182	193	17	164	181	42	13	23	11
AD_rTG4510_F_4.5m_Forebrain_na_Tau	syn3157182	rTG4510	control	456	M240	AD_rTG4510_F_4.5m_forebrain_na_Tau	sigP	1	1	1	1	1	1	1	0.999998	1	1	0.999457	0.999999	0.999755	8.18988e-72	1	0.999924	1.37884e-64	0.995092	0.00143311	2.28137e-81	1	4.89215e-89	6.00996e-97	0.995517	1.34532e-74	6.90699e-98	0.00114938	0.996608	0.362889	0.727426
AD_rTG4510_F_4.5m_Forebrain_na_Tau	syn3157182	rTG4510	control	456	M240	AD_rTG4510_F_4.5m_forebrain_na_Tau	sigCntUp	10	23	12	9	9	8	19	10	9	3	8	24	27	202	5	24	188	7	60	188	4	178	190	17	160	180	40	12	22	10
AD_rTG4510_F_4.5m_Forebrain_na_Tau	syn3157182	rTG4510	control	456	M240	AD_rTG4510_F_4.5m_forebrain_na_Tau	sigCntDown	37	5	36	5	30	33	2	33	4	5	29	1	4	7	3	1	3	26	8	4	2	4	3	0	4	1	2	1	1	1
AD_rTG4510_F_4.5m_Forebrain_na_Tau	syn3157182	rTG4510	control	456	M240	AD_rTG4510_F_4.5m_forebrain_na_Tau	adj.P	1	1	1	1	1	1	1	1	1	1	1	1	1	4.51648e-70	1	1	6.38351e-63	1	0.00801515	1.62955e-79	1	3.90331e-87	6.00996e-95	1	7.94478e-73	7.29612e-96	0.00652068	1	0.961141	1
AD_rTG4510_F_6m_Forebrain_na_Tau	syn3157182	rTG4510	control	1107	M241	AD_rTG4510_F_6m_forebrain_na_Tau	orig.sig.size	1107	1107	1107	1107	1107	1107	1107	1107	1107	1107	1107	1107	1107	1107	1107	1107	1107	1107	1107	1107	1107	1107	1107	1107	1107	1107	1107	1107	1107	1107
AD_rTG4510_F_6m_Forebrain_na_Tau	syn3157182	rTG4510	control	1107	M241	AD_rTG4510_F_6m_forebrain_na_Tau	sigCnt	239	118	212	82	180	178	100	180	84	63	156	81	115	336	48	95	308	133	156	283	18	253	275	58	247	256	83	52	65	42
AD_rTG4510_F_6m_Forebrain_na_Tau	syn3157182	rTG4510	control	1107	M241	AD_rTG4510_F_6m_forebrain_na_Tau	sigP	0.999999	1	1	1	0.999953	0.994182	1	0.6834	1	1	0.0923754	1	0.900842	4.48191e-61	1	0.981425	4.94309e-56	0.0727251	3.35975e-05	6.3027e-63	1	1.34405e-65	1.76226e-76	0.966832	1.78613e-65	3.11824e-80	0.00473466	0.892492	0.0350764	0.0444218
AD_rTG4510_F_6m_Forebrain_na_Tau	syn3157182	rTG4510	control	1107	M241	AD_rTG4510_F_6m_forebrain_na_Tau	sigCntUp	32	75	29	47	14	14	74	22	48	36	13	62	100	312	32	76	292	9	123	269	9	243	268	49	232	252	76	43	54	35
AD_rTG4510_F_6m_Forebrain_na_Tau	syn3157182	rTG4510	control	1107	M241	AD_rTG4510_F_6m_forebrain_na_Tau	sigCntDown	207	43	183	35	166	164	26	158	36	27	143	19	15	24	16	19	16	124	33	14	9	10	7	9	15	4	7	9	11	7
AD_rTG4510_F_6m_Forebrain_na_Tau	syn3157182	rTG4510	control	1107	M241	AD_rTG4510_F_6m_forebrain_na_Tau	adj.P	1	1	1	1	1	1	1	1	1	1	0.337794	1	1	1.93186e-59	1	1	2.02586e-54	0.277154	0.000233966	2.83056e-61	1	6.42063e-64	1.07455e-74	1	8.47844e-64	2.10692e-78	0.0240582	1	0.147169	0.179991
AD_rTG4510_M_2.5m_Forebrain_na_Tau	syn3157182	rTG4510	control	62	M242	AD_rTG4510_M_2.5m_forebrain_na_Tau	orig.sig.size	62	62	62	62	62	62	62	62	62	62	62	62	62	62	62	62	62	62	62	62	62	62	62	62	62	62	62	62	62	62
AD_rTG4510_M_2.5m_Forebrain_na_Tau	syn3157182	rTG4510	control	62	M242	AD_rTG4510_M_2.5m_forebrain_na_Tau	sigCnt	12	18	6	13	8	8	8	7	12	10	6	3	4	11	10	3	8	5	3	13	4	7	8	0	9	8	1	2	0	0
AD_rTG4510_M_2.5m_Forebrain_na_Tau	syn3157182	rTG4510	control	62	M242	AD_rTG4510_M_2.5m_forebrain_na_Tau	sigP	0.906515	0.146352	0.998839	0.404728	0.919185	0.853265	0.685441	0.8401	0.0919191	0.152726	0.698098	0.948643	0.860295	0.0841379	0.0327259	0.898472	0.278212	0.666233	0.901137	0.0013541	0.559762	0.0890514	0.0490305	0.985252	0.012053	0.0194214	0.8778	0.675349	0.952048	0.847031
AD_rTG4510_M_2.5m_Forebrain_na_Tau	syn3157182	rTG4510	control	62	M242	AD_rTG4510_M_2.5m_forebrain_na_Tau	sigCntUp	3	4	2	3	2	0	2	2	3	3	2	0	1	1	4	0	0	1	1	0	0	0	0	0	0	0	0	1	0	0
AD_rTG4510_M_2.5m_Forebrain_na_Tau	syn3157182	rTG4510	control	62	M242	AD_rTG4510_M_2.5m_forebrain_na_Tau	sigCntDown	9	14	4	10	6	8	6	5	9	7	4	3	3	10	6	3	8	4	2	13	4	7	8	0	9	8	1	1	0	0
AD_rTG4510_M_2.5m_Forebrain_na_Tau	syn3157182	rTG4510	control	62	M242	AD_rTG4510_M_2.5m_forebrain_na_Tau	adj.P	1	0.486976	1	1	1	1	1	1	0.336454	0.504379	1	1	1	0.312192	0.138591	1	0.79064	1	1	0.00762444	1	0.327716	0.196331	1	0.0561127	0.0864452	1	1	1	1
AD_rTG4510_M_4.5m_Forebrain_na_Tau	syn3157182	rTG4510	control	208	M243	AD_rTG4510_M_4.5m_forebrain_na_Tau	orig.sig.size	208	208	208	208	208	208	208	208	208	208	208	208	208	208	208	208	208	208	208	208	208	208	208	208	208	208	208	208	208	208
AD_rTG4510_M_4.5m_Forebrain_na_Tau	syn3157182	rTG4510	control	208	M243	AD_rTG4510_M_4.5m_forebrain_na_Tau	sigCnt	82	11	75	12	75	67	12	72	6	4	66	11	10	54	4	12	47	43	16	52	3	41	47	6	42	46	9	5	4	8
AD_rTG4510_M_4.5m_Forebrain_na_Tau	syn3157182	rTG4510	control	208	M243	AD_rTG4510_M_4.5m_forebrain_na_Tau	sigP	0.000213037	1	0.00131204	1	3.32248e-07	4.12675e-06	0.999999	4.44645e-10	1	1	9.5322e-13	0.999551	0.999713	1.56326e-07	0.999996	0.991553	3.97139e-06	1.76549e-05	0.918573	2.42206e-11	0.999983	6.78417e-09	1.65371e-11	0.989539	6.00018e-10	1.61731e-13	0.798067	0.982329	0.978909	0.194637
AD_rTG4510_M_4.5m_Forebrain_na_Tau	syn3157182	rTG4510	control	208	M243	AD_rTG4510_M_4.5m_forebrain_na_Tau	sigCntUp	4	2	3	4	4	2	5	4	3	1	4	6	8	43	2	5	43	1	8	47	0	39	44	5	39	46	7	2	2	5
AD_rTG4510_M_4.5m_Forebrain_na_Tau	syn3157182	rTG4510	control	208	M243	AD_rTG4510_M_4.5m_forebrain_na_Tau	sigCntDown	78	9	72	8	71	65	7	68	3	3	62	5	2	11	2	7	4	42	8	5	3	2	3	1	3	0	2	3	2	3
AD_rTG4510_M_4.5m_Forebrain_na_Tau	syn3157182	rTG4510	control	208	M243	AD_rTG4510_M_4.5m_forebrain_na_Tau	adj.P	0.00134948	1	0.00739872	1	2.82844e-06	3.18095e-05	1	4.67064e-09	1	1	1.18757e-11	1	1	1.37935e-06	1	1	3.07066e-05	0.000126831	1	2.76071e-10	1	6.61655e-08	1.9052e-10	1	6.24152e-09	2.06641e-12	1	1	1	0.610531
AD_rTG4510_M_6m_Forebrain_na_Tau	syn3157182	rTG4510	control	262	M244	AD_rTG4510_M_6m_forebrain_na_Tau	orig.sig.size	262	262	262	262	262	262	262	262	262	262	262	262	262	262	262	262	262	262	262	262	262	262	262	262	262	262	262	262	262	262
AD_rTG4510_M_6m_Forebrain_na_Tau	syn3157182	rTG4510	control	262	M244	AD_rTG4510_M_6m_forebrain_na_Tau	sigCnt	56	25	45	15	44	39	21	39	13	8	37	17	21	88	10	17	89	26	29	90	7	82	89	14	77	84	14	13	10	13
AD_rTG4510_M_6m_Forebrain_na_Tau	syn3157182	rTG4510	control	262	M244	AD_rTG4510_M_6m_forebrain_na_Tau	sigP	0.995286	1	0.999895	1	0.966831	0.972348	0.999974	0.847221	1	1	0.312151	0.998875	0.977526	1.69817e-18	0.999869	0.989103	6.98764e-22	0.698734	0.410488	3.72348e-29	0.999872	3.22429e-30	1.82479e-34	0.793368	1.29851e-27	6.88374e-36	0.601107	0.653323	0.756078	0.0335159
AD_rTG4510_M_6m_Forebrain_na_Tau	syn3157182	rTG4510	control	262	M244	AD_rTG4510_M_6m_forebrain_na_Tau	sigCntUp	4	8	5	5	4	1	13	4	3	0	4	16	18	86	2	13	85	2	24	85	3	79	86	12	71	81	12	11	10	11
AD_rTG4510_M_6m_Forebrain_na_Tau	syn3157182	rTG4510	control	262	M244	AD_rTG4510_M_6m_forebrain_na_Tau	sigCntDown	52	17	40	10	40	38	8	35	10	8	33	1	3	2	8	4	4	24	5	5	4	3	3	2	6	3	2	2	0	2
AD_rTG4510_M_6m_Forebrain_na_Tau	syn3157182	rTG4510	control	262	M244	AD_rTG4510_M_6m_forebrain_na_Tau	adj.P	1	1	1	1	1	1	1	1	1	1	0.857244	1	1	2.70985e-17	1	1	1.29082e-20	1	1	9.06691e-28	1	8.00735e-29	5.14507e-33	1	2.96917e-26	2.00109e-34	1	1	1	0.141537
AD_TgCRND8_F_12m_Forebrain_na_APP	syn3157182	TgCRND8	control	399	M245	AD_TgCRND8_F_12m_forebrain_na_APP	orig.sig.size	399	399	399	399	399	399	399	399	399	399	399	399	399	399	399	399	399	399	399	399	399	399	399	399	399	399	399	399	399	399
AD_TgCRND8_F_12m_Forebrain_na_APP	syn3157182	TgCRND8	control	399	M245	AD_TgCRND8_F_12m_forebrain_na_APP	sigCnt	18	29	17	20	14	16	21	15	15	9	8	21	23	160	12	22	163	11	46	173	6	151	160	15	152	157	17	12	8	11
AD_TgCRND8_F_12m_Forebrain_na_APP	syn3157182	TgCRND8	control	399	M245	AD_TgCRND8_F_12m_forebrain_na_APP	sigP	1	1	1	1	1	1	1	1	1	1	1	0.999996	0.999943	6.30789e-47	1	0.999596	5.29298e-55	1	0.192458	1.02395e-77	1	2.1756e-71	1.443e-77	0.988516	5.83764e-75	1.03201e-85	0.873169	0.987279	0.996742	0.513388
AD_TgCRND8_F_12m_Forebrain_na_APP	syn3157182	TgCRND8	control	399	M245	AD_TgCRND8_F_12m_forebrain_na_APP	sigCntUp	7	18	6	17	2	4	13	4	10	7	2	13	18	150	9	17	142	6	40	156	6	139	149	10	139	143	16	10	8	9
AD_TgCRND8_F_12m_Forebrain_na_APP	syn3157182	TgCRND8	control	399	M245	AD_TgCRND8_F_12m_forebrain_na_APP	sigCntDown	11	11	11	3	12	12	8	11	5	2	6	8	5	10	3	5	21	5	6	17	0	12	11	5	13	14	1	2	0	2
AD_TgCRND8_F_12m_Forebrain_na_APP	syn3157182	TgCRND8	control	399	M245	AD_TgCRND8_F_12m_forebrain_na_APP	adj.P	1	1	1	1	1	1	1	1	1	1	1	1	1	2.18015e-45	1	1	2.15746e-53	1	0.6042	6.56378e-76	1	1.18239e-69	9.09457e-76	1	3.47478e-73	7.89802e-84	1	1	1	1
AD_TgCRND8_F_20m_Forebrain_na_APP	syn3157182	TgCRND8	control	671	M246	AD_TgCRND8_F_20m_forebrain_na_APP	orig.sig.size	671	671	671	671	671	671	671	671	671	671	671	671	671	671	671	671	671	671	671	671	671	671	671	671	671	671	671	671	671	671
AD_TgCRND8_F_20m_Forebrain_na_APP	syn3157182	TgCRND8	control	671	M246	AD_TgCRND8_F_20m_forebrain_na_APP	sigCnt	55	52	59	36	39	38	43	33	26	20	31	42	57	254	19	49	243	33	90	246	9	221	226	25	203	229	48	28	31	23
AD_TgCRND8_F_20m_Forebrain_na_APP	syn3157182	TgCRND8	control	671	M246	AD_TgCRND8_F_20m_forebrain_na_APP	sigP	1	1	1	1	1	1	1	1	1	1	1	0.999999	0.993349	7.93565e-69	1	0.995734	7.61454e-70	1	0.00367047	3.32418e-92	1	1.13146e-91	2.2611e-92	0.998945	1.51995e-79	1.86931e-111	0.0386165	0.927219	0.494866	0.184839
AD_TgCRND8_F_20m_Forebrain_na_APP	syn3157182	TgCRND8	control	671	M246	AD_TgCRND8_F_20m_forebrain_na_APP	sigCntUp	29	36	36	26	18	16	34	14	15	11	12	38	51	244	10	43	233	19	78	239	6	217	223	23	199	226	45	27	29	23
AD_TgCRND8_F_20m_Forebrain_na_APP	syn3157182	TgCRND8	control	671	M246	AD_TgCRND8_F_20m_forebrain_na_APP	sigCntDown	26	16	23	10	21	22	9	19	11	9	19	4	6	10	9	6	10	14	12	7	3	4	3	2	4	3	3	1	2	0
AD_TgCRND8_F_20m_Forebrain_na_APP	syn3157182	TgCRND8	control	671	M246	AD_TgCRND8_F_20m_forebrain_na_APP	adj.P	1	1	1	1	1	1	1	1	1	1	1	1	1	3.94155e-67	1	1	3.96591e-68	1	0.0191171	2.86567e-90	1	9.42882e-90	1.97189e-90	1	1.00882e-77	3.04779e-109	0.159309	1	1	0.584441
AD_TgCRND8_F_6m_Forebrain_na_APP	syn3157182	TgCRND8	control	1210	M247	AD_TgCRND8_F_6m_forebrain_na_APP	orig.sig.size	1210	1210	1210	1210	1210	1210	1210	1210	1210	1210	1210	1210	1210	1210	1210	1210	1210	1210	1210	1210	1210	1210	1210	1210	1210	1210	1210	1210	1210	1210
AD_TgCRND8_F_6m_Forebrain_na_APP	syn3157182	TgCRND8	control	1210	M247	AD_TgCRND8_F_6m_forebrain_na_APP	sigCnt	316	255	282	183	239	217	212	176	133	127	177	190	173	183	85	161	162	145	97	147	72	124	126	122	126	113	54	105	44	56
AD_TgCRND8_F_6m_Forebrain_na_APP	syn3157182	TgCRND8	control	1210	M247	AD_TgCRND8_F_6m_forebrain_na_APP	sigP	0.907821	0.998211	0.992851	1	0.844474	0.849454	0.102581	0.990927	0.999831	0.994262	0.0340225	3.50893e-05	0.00182853	0.00537653	0.999705	0.00054339	0.0214102	0.0853747	0.998997	0.000446443	0.99819	0.000161563	0.00039578	6.95434e-07	1.04005e-05	8.16429e-05	0.980632	1.81753e-06	0.97732	0.000445719
AD_TgCRND8_F_6m_Forebrain_na_APP	syn3157182	TgCRND8	control	1210	M247	AD_TgCRND8_F_6m_forebrain_na_APP	sigCntUp	60	91	46	74	34	37	47	23	48	57	20	29	28	82	37	13	88	14	29	103	37	93	96	13	83	91	12	10	7	3
AD_TgCRND8_F_6m_Forebrain_na_APP	syn3157182	TgCRND8	control	1210	M247	AD_TgCRND8_F_6m_forebrain_na_APP	sigCntDown	256	164	236	109	205	180	165	153	85	70	157	161	145	101	48	148	74	131	68	44	35	31	30	109	43	22	42	95	37	53
AD_TgCRND8_F_6m_Forebrain_na_APP	syn3157182	TgCRND8	control	1210	M247	AD_TgCRND8_F_6m_forebrain_na_APP	adj.P	1	1	1	1	1	1	0.368227	1	1	1	0.143353	0.000243902	0.00998108	0.0271148	1	0.00322678	0.0942349	0.31589	1	0.00269591	1	0.00103743	0.00240547	5.7569e-06	7.66996e-05	0.000543803	1	1.45016e-05	1	0.00269371
AD_TgCRND8_M_12m_Forebrain_na_APP	syn3157182	TgCRND8	control	570	M248	AD_TgCRND8_M_12m_forebrain_na_APP	orig.sig.size	570	570	570	570	570	570	570	570	570	570	570	570	570	570	570	570	570	570	570	570	570	570	570	570	570	570	570	570	570	570
AD_TgCRND8_M_12m_Forebrain_na_APP	syn3157182	TgCRND8	control	570	M248	AD_TgCRND8_M_12m_forebrain_na_APP	sigCnt	44	68	44	40	31	35	38	30	34	33	19	28	38	189	25	35	191	19	53	194	8	174	180	23	173	179	23	25	19	18
AD_TgCRND8_M_12m_Forebrain_na_APP	syn3157182	TgCRND8	control	570	M248	AD_TgCRND8_M_12m_forebrain_na_APP	sigP	1	1	1	1	1	1	1	1	1	1	1	1	0.999892	3.63088e-42	0.999996	0.999562	8.33885e-50	1	0.729741	4.64337e-67	1	7.67771e-67	5.27543e-69	0.990662	7.36024e-69	2.1741e-80	0.942057	0.836119	0.924181	0.292313
AD_TgCRND8_M_12m_Forebrain_na_APP	syn3157182	TgCRND8	control	570	M248	AD_TgCRND8_M_12m_forebrain_na_APP	sigCntUp	12	27	10	21	6	6	22	5	14	13	2	19	27	165	11	25	158	8	38	176	6	157	165	16	157	160	19	18	12	14
AD_TgCRND8_M_12m_Forebrain_na_APP	syn3157182	TgCRND8	control	570	M248	AD_TgCRND8_M_12m_forebrain_na_APP	sigCntDown	32	41	34	19	25	29	16	25	20	20	17	9	11	24	14	10	33	11	15	18	2	17	15	7	16	19	4	7	7	4
AD_TgCRND8_M_12m_Forebrain_na_APP	syn3157182	TgCRND8	control	570	M248	AD_TgCRND8_M_12m_forebrain_na_APP	adj.P	1	1	1	1	1	1	1	1	1	1	1	1	1	1.18915e-40	1	1	3.06575e-48	1	1	2.24679e-65	1	3.69121e-65	2.65542e-67	1	3.68012e-67	1.49594e-78	1	1	1	0.821582
AD_TgCRND8_M_20m_Forebrain_na_APP	syn3157182	TgCRND8	control	347	M249	AD_TgCRND8_M_20m_forebrain_na_APP	orig.sig.size	347	347	347	347	347	347	347	347	347	347	347	347	347	347	347	347	347	347	347	347	347	347	347	347	347	347	347	347	347	347
AD_TgCRND8_M_20m_Forebrain_na_APP	syn3157182	TgCRND8	control	347	M249	AD_TgCRND8_M_20m_forebrain_na_APP	sigCnt	8	22	11	12	4	5	18	4	11	3	3	21	25	162	6	25	154	6	47	169	3	149	162	17	142	159	25	16	12	14
AD_TgCRND8_M_20m_Forebrain_na_APP	syn3157182	TgCRND8	control	347	M249	AD_TgCRND8_M_20m_forebrain_na_APP	sigP	1	1	1	1	1	1	1	1	1	1	1	0.999776	0.99418	1.20364e-59	1	0.967729	1.16841e-58	1	0.0194511	5.84728e-87	1	1.52455e-80	4.15036e-92	0.85933	1.14761e-75	2.4191e-100	0.0827349	0.708112	0.8324	0.084965
AD_TgCRND8_M_20m_Forebrain_na_APP	syn3157182	TgCRND8	control	347	M249	AD_TgCRND8_M_20m_forebrain_na_APP	sigCntUp	5	19	8	12	3	4	18	3	11	3	2	21	24	162	6	24	154	5	47	169	3	149	162	17	142	159	25	16	12	14
AD_TgCRND8_M_20m_Forebrain_na_APP	syn3157182	TgCRND8	control	347	M249	AD_TgCRND8_M_20m_forebrain_na_APP	sigCntDown	3	3	3	0	1	1	0	1	0	0	1	0	1	0	0	1	0	1	0	0	0	0	0	0	0	0	0	0	0	0
ALS_SOD1 G85R YFP (737) transgenic mice_na_3m_motor neuron bodies_na_na	GSE38820	SOD1 G85R YFP (737) transgenic mice	SOD1 YFP (wildtype 592)	241	M25	FTD-ALS_SOD1 G85R YFP (737) transgenic mice_na_3m_motor neurons_na_na	orig.sig.size	241	241	241	241	241	241	241	241	241	241	241	241	241	241	241	241	241	241	241	241	241	241	241	241	241	241	241	241	241	241
ALS_SOD1 G85R YFP (737) transgenic mice_na_3m_motor neuron bodies_na_na	GSE38820	SOD1 G85R YFP (737) transgenic mice	SOD1 YFP (wildtype 592)	241	M25	FTD-ALS_SOD1 G85R YFP (737) transgenic mice_na_3m_motor neurons_na_na	sigCnt	57	41	52	43	48	38	30	39	23	20	27	19	22	32	20	19	22	29	25	19	20	18	18	14	18	16	10	12	8	14
ALS_SOD1 G85R YFP (737) transgenic mice_na_3m_motor neuron bodies_na_na	GSE38820	SOD1 G85R YFP (737) transgenic mice	SOD1 YFP (wildtype 592)	241	M25	FTD-ALS_SOD1 G85R YFP (737) transgenic mice_na_3m_motor neurons_na_na	sigP	0.701217	0.977231	0.788546	0.658461	0.328614	0.720202	0.834454	0.337424	0.946249	0.944924	0.570569	0.933995	0.749295	0.18208	0.573342	0.785501	0.735708	0.108956	0.300853	0.602243	0.242168	0.30545	0.37	0.490595	0.246319	0.298115	0.73396	0.46062	0.738292	0.002686
ALS_SOD1 G85R YFP (737) transgenic mice_na_3m_motor neuron bodies_na_na	GSE38820	SOD1 G85R YFP (737) transgenic mice	SOD1 YFP (wildtype 592)	241	M25	FTD-ALS_SOD1 G85R YFP (737) transgenic mice_na_3m_motor neurons_na_na	sigCntUp	13	30	14	30	12	8	18	7	15	17	3	9	11	13	14	7	11	4	14	10	13	7	8	6	6	6	5	3	3	5
ALS_SOD1 G85R YFP (737) transgenic mice_na_3m_motor neuron bodies_na_na	GSE38820	SOD1 G85R YFP (737) transgenic mice	SOD1 YFP (wildtype 592)	241	M25	FTD-ALS_SOD1 G85R YFP (737) transgenic mice_na_3m_motor neurons_na_na	sigCntDown	44	11	38	13	36	30	12	32	8	3	24	10	11	19	6	12	11	25	11	9	7	11	10	8	12	10	5	9	5	9
ALS_SOD1 G85R YFP (737) transgenic mice_na_3m_motor neuron bodies_na_na	GSE38820	SOD1 G85R YFP (737) transgenic mice	SOD1 YFP (wildtype 592)	241	M25	FTD-ALS_SOD1 G85R YFP (737) transgenic mice_na_3m_motor neurons_na_na	adj.P	1	1	1	1	0.889749	1	1	0.908682	1	1	1	1	1	0.577666	1	1	1	0.385723	0.838497	1	0.71357	0.848786	0.973002	1	0.722484	0.834003	1	1	1	0.0142872
AD_TgCRND8_M_3m_Forebrain_na_APP	syn3157182	TgCRND8	control	11	M250	AD_TgCRND8_M_3m_forebrain_na_APP	NA	NA	NA	NA	NA	NA	NA	NA	NA	NA	NA	NA	NA	NA	NA	NA	NA	NA	NA	NA	NA	NA	NA	NA	NA	NA	NA	NA	NA	NA	NA
AD_TgCRND8_M_6m_Forebrain_na_APP	syn3157182	TgCRND8	control	99	M251	AD_TgCRND8_M_6m_forebrain_na_APP	orig.sig.size	99	99	99	99	99	99	99	99	99	99	99	99	99	99	99	99	99	99	99	99	99	99	99	99	99	99	99	99	99	99
AD_TgCRND8_M_6m_Forebrain_na_APP	syn3157182	TgCRND8	control	99	M251	AD_TgCRND8_M_6m_forebrain_na_APP	sigCnt	5	5	4	1	3	2	12	3	3	2	3	15	12	46	3	13	44	2	3	48	1	47	46	10	46	48	3	9	2	6
AD_TgCRND8_M_6m_Forebrain_na_APP	syn3157182	TgCRND8	control	99	M251	AD_TgCRND8_M_6m_forebrain_na_APP	sigP	1	1	1	1	1	1	0.862875	0.999991	0.99987	0.999892	0.999509	0.157986	0.408701	5.7365e-17	0.991704	0.175416	5.51257e-17	0.999263	0.99585	2.26589e-24	0.998165	1.22418e-27	8.36389e-26	0.0715555	2.39175e-27	2.87305e-31	0.846678	0.0572297	0.873199	0.0331233
AD_TgCRND8_M_6m_Forebrain_na_APP	syn3157182	TgCRND8	control	99	M251	AD_TgCRND8_M_6m_forebrain_na_APP	sigCntUp	3	4	3	1	2	2	2	2	2	2	2	3	1	45	3	2	42	1	2	48	1	47	46	0	46	48	1	0	0	0
AD_TgCRND8_M_6m_Forebrain_na_APP	syn3157182	TgCRND8	control	99	M251	AD_TgCRND8_M_6m_forebrain_na_APP	sigCntDown	2	1	1	0	1	0	10	1	1	0	1	12	11	1	0	11	2	1	1	0	0	0	0	10	0	0	2	9	2	6
AD_TgCRND8_M_6m_Forebrain_na_APP	syn3157182	TgCRND8	control	99	M251	AD_TgCRND8_M_6m_forebrain_na_APP	adj.P	1	1	1	1	1	1	1	1	1	1	1	0.517928	1	8.48594e-16	1	0.561033	8.1708e-16	1	1	4.61797e-23	1	2.82503e-26	1.79226e-24	0.272983	5.43579e-26	7.40477e-30	1	0.225102	1	0.140191
AD_TauD35_na_Aged_Hippocampus_na_Tau	syn9874449	TG_Aged	WT_Aged	2161	M252	AD_TauD35_na_Aged_Hippocampus_na_Tau	orig.sig.size	2161	2161	2161	2161	2161	2161	2161	2161	2161	2161	2161	2161	2161	2161	2161	2161	2161	2161	2161	2161	2161	2161	2161	2161	2161	2161	2161	2161	2161	2161
AD_TauD35_na_Aged_Hippocampus_na_Tau	syn9874449	TG_Aged	WT_Aged	2161	M252	AD_TauD35_na_Aged_Hippocampus_na_Tau	sigCnt	452	282	420	158	358	335	245	310	138	104	249	253	245	568	78	224	536	204	281	494	60	441	486	174	391	429	179	154	111	97
AD_TauD35_na_Aged_Hippocampus_na_Tau	syn9874449	TG_Aged	WT_Aged	2161	M252	AD_TauD35_na_Aged_Hippocampus_na_Tau	sigP	1	1	1	1	1	0.999998	1	0.999749	1	1	0.981437	0.671913	0.681035	2.1529e-80	1	0.550057	5.97681e-82	0.986336	2.9446e-05	2.40051e-97	1	1.48704e-104	3.12819e-128	0.0016113	2.27735e-79	1.29332e-119	7.36779e-08	0.000389425	0.196248	1.02979e-05
AD_TauD35_na_Aged_Hippocampus_na_Tau	syn9874449	TG_Aged	WT_Aged	2161	M252	AD_TauD35_na_Aged_Hippocampus_na_Tau	sigCntUp	84	165	106	91	56	56	193	52	84	69	28	220	217	525	54	195	504	40	233	482	23	426	480	156	388	419	159	141	90	88
AD_TauD35_na_Aged_Hippocampus_na_Tau	syn9874449	TG_Aged	WT_Aged	2161	M252	AD_TauD35_na_Aged_Hippocampus_na_Tau	sigCntDown	368	117	314	67	302	279	52	258	54	35	221	33	28	43	24	29	32	164	48	12	37	15	6	18	3	10	20	13	21	9
AD_TauD35_na_Aged_Hippocampus_na_Tau	syn9874449	TG_Aged	WT_Aged	2161	M252	AD_TauD35_na_Aged_Hippocampus_na_Tau	adj.P	1	1	1	1	1	1	1	1	1	1	1	1	1	1.49507e-78	1	1	4.3102e-80	1	0.000206978	2.46628e-95	1	1.92289e-102	1.11721e-125	0.00888585	1.49826e-77	3.23331e-117	6.6818e-07	0.0023713	0.614811	7.60182e-05
AD_TyrobpKO;KO/KO_F_na_PC_na_other	syn9874577	KO/KO-F-PC	WT-F-PC	13	M253	AD_TyrobpKO;KO/KO_F_na_PC_na_other	orig.sig.size	13	13	13	13	13	13	13	13	13	13	13	13	13	13	13	13	13	13	13	13	13	13	13	13	13	13	13	13	13	13
AD_TyrobpKO;KO/KO_F_na_PC_na_other	syn9874577	KO/KO-F-PC	WT-F-PC	13	M253	AD_TyrobpKO;KO/KO_F_na_PC_na_other	sigCnt	4	3	3	2	3	3	2	3	1	2	1	1	1	3	0	2	1	0	2	1	2	2	1	1	1	1	0	1	0	1
AD_TyrobpKO;KO/KO_F_na_PC_na_other	syn9874577	KO/KO-F-PC	WT-F-PC	13	M253	AD_TyrobpKO;KO/KO_F_na_PC_na_other	sigP	0.325375	0.444336	0.506385	0.574012	0.318837	0.257239	0.391981	0.191672	0.608769	0.252522	0.548734	0.507756	0.490758	0.0868592	0.756851	0.168429	0.486378	0.794533	0.170619	0.377087	0.0932864	0.0796547	0.295451	0.229614	0.263147	0.232178	0.560096	0.17748	0.493211	0.0623851
AD_TyrobpKO;KO/KO_F_na_PC_na_other	syn9874577	KO/KO-F-PC	WT-F-PC	13	M253	AD_TyrobpKO;KO/KO_F_na_PC_na_other	sigCntUp	2	0	2	0	1	1	0	1	0	0	0	0	0	2	0	0	0	0	1	0	1	1	0	0	0	0	0	0	0	0
AD_TyrobpKO;KO/KO_F_na_PC_na_other	syn9874577	KO/KO-F-PC	WT-F-PC	13	M253	AD_TyrobpKO;KO/KO_F_na_PC_na_other	sigCntDown	2	3	1	2	2	2	2	2	1	2	1	1	1	1	0	2	1	0	1	1	1	1	1	1	1	1	0	1	0	1
AD_TyrobpKO;KO/KO_F_na_PC_na_other	syn9874577	KO/KO-F-PC	WT-F-PC	13	M253	AD_TyrobpKO;KO/KO_F_na_PC_na_other	adj.P	0.882573	1	1	1	0.870822	0.747325	1	0.602135	1	0.735216	1	1	1	0.320592	1	0.544022	1	1	0.54806	0.983552	0.340455	0.298303	0.828677	0.687468	0.759194	0.692931	1	0.565702	1	0.242515
AD_TyrobpKO;KO/KO_M_na_DG_na_other	syn9874577	KO/KO-M-DG	WT-M-DG	15	M254	AD_TyrobpKO;KO/KO_M_na_DG_na_other	orig.sig.size	15	15	15	15	15	15	15	15	15	15	15	15	15	15	15	15	15	15	15	15	15	15	15	15	15	15	15	15	15	15
AD_TyrobpKO;KO/KO_M_na_DG_na_other	syn9874577	KO/KO-M-DG	WT-M-DG	15	M254	AD_TyrobpKO;KO/KO_M_na_DG_na_other	sigCnt	6	2	3	3	2	3	1	3	2	1	2	0	0	4	0	0	1	0	2	2	3	2	2	0	3	2	0	0	1	0
AD_TyrobpKO;KO/KO_M_na_DG_na_other	syn9874577	KO/KO-M-DG	WT-M-DG	15	M254	AD_TyrobpKO;KO/KO_M_na_DG_na_other	sigP	0.0837116	0.742879	0.572143	0.376025	0.626991	0.306942	0.721521	0.232634	0.359402	0.582745	0.298764	0.852021	0.842742	0.031158	0.781925	0.807763	0.527089	0.818094	0.200178	0.157149	0.026499	0.0955853	0.10492	0.637987	0.0185208	0.070889	0.587039	0.574482	0.15744	0.363925
AD_TyrobpKO;KO/KO_M_na_DG_na_other	syn9874577	KO/KO-M-DG	WT-M-DG	15	M254	AD_TyrobpKO;KO/KO_M_na_DG_na_other	sigCntUp	1	0	0	1	0	0	0	0	0	0	0	0	0	1	0	0	0	0	1	0	1	1	0	0	0	0	0	0	0	0
AD_TyrobpKO;KO/KO_M_na_DG_na_other	syn9874577	KO/KO-M-DG	WT-M-DG	15	M254	AD_TyrobpKO;KO/KO_M_na_DG_na_other	sigCntDown	5	2	3	2	2	3	1	3	2	1	2	0	0	3	0	0	1	0	1	2	2	1	2	0	3	2	0	0	1	0
AD_TyrobpKO;KO/KO_M_na_DG_na_other	syn9874577	KO/KO-M-DG	WT-M-DG	15	M254	AD_TyrobpKO;KO/KO_M_na_DG_na_other	adj.P	0.311118	1	1	0.982698	1	0.849472	1	0.694017	0.953826	1	0.835158	1	1	0.132549	1	1	1	1	0.623277	0.516259	0.114285	0.347162	0.374536	1	0.0828793	0.271121	1	1	0.516763	0.962424
AD_TyrobpKO;KO/KO_M_na_PC_na_other	syn9874577	KO/KO-M-PC	WT-M-PC	13	M255	AD_TyrobpKO;KO/KO_M_na_PC_na_other	orig.sig.size	13	13	13	13	13	13	13	13	13	13	13	13	13	13	13	13	13	13	13	13	13	13	13	13	13	13	13	13	13	13
AD_TyrobpKO;KO/KO_M_na_PC_na_other	syn9874577	KO/KO-M-PC	WT-M-PC	13	M255	AD_TyrobpKO;KO/KO_M_na_PC_na_other	sigCnt	4	4	1	2	2	2	1	2	1	2	1	0	0	2	0	1	1	0	3	1	2	3	1	0	1	1	0	0	0	0
AD_TyrobpKO;KO/KO_M_na_PC_na_other	syn9874577	KO/KO-M-PC	WT-M-PC	13	M255	AD_TyrobpKO;KO/KO_M_na_PC_na_other	sigP	0.258546	0.175642	0.886207	0.51535	0.514336	0.447006	0.637005	0.367509	0.56354	0.214358	0.504175	0.805554	0.795149	0.213872	0.728896	0.391524	0.443542	0.767923	0.0368323	0.339507	0.0764364	0.0119429	0.26348	0.581406	0.233771	0.205485	0.531398	0.519211	0.465997	0.321435
AD_TyrobpKO;KO/KO_M_na_PC_na_other	syn9874577	KO/KO-M-PC	WT-M-PC	13	M255	AD_TyrobpKO;KO/KO_M_na_PC_na_other	sigCntUp	1	1	0	0	0	0	0	0	0	0	0	0	0	1	0	0	0	0	1	0	1	1	0	0	0	0	0	0	0	0
AD_TyrobpKO;KO/KO_M_na_PC_na_other	syn9874577	KO/KO-M-PC	WT-M-PC	13	M255	AD_TyrobpKO;KO/KO_M_na_PC_na_other	sigCntDown	3	3	1	2	2	2	1	2	1	2	1	0	0	1	0	1	1	0	2	1	1	2	1	0	1	1	0	0	0	0
AD_TyrobpKO;KO/KO_M_na_PC_na_other	syn9874577	KO/KO-M-PC	WT-M-PC	13	M255	AD_TyrobpKO;KO/KO_M_na_PC_na_other	adj.P	0.749728	0.561514	1	1	1	1	1	0.968149	1	0.65353	1	1	1	0.653087	1	1	1	1	0.153383	0.912979	0.288948	0.055704	0.759194	1	0.696299	0.635681	1	1	1	0.875686
ALS_Fus;Tls_na_8,9,10w_striatum_na_other	GSE40652	Fus/Tls	Ctrl	441	M26	FTD-ALS_Fus;Tls_na_8,9,10w_striatum_na_other	orig.sig.size	441	441	441	441	441	441	441	441	441	441	441	441	441	441	441	441	441	441	441	441	441	441	441	441	441	441	441	441	441	441
ALS_Fus;Tls_na_8,9,10w_striatum_na_other	GSE40652	Fus/Tls	Ctrl	441	M26	FTD-ALS_Fus;Tls_na_8,9,10w_striatum_na_other	sigCnt	137	94	124	72	114	112	45	99	51	46	83	48	46	48	48	30	40	65	46	29	31	24	28	22	12	18	20	24	17	12
ALS_Fus;Tls_na_8,9,10w_striatum_na_other	GSE40652	Fus/Tls	Ctrl	441	M26	FTD-ALS_Fus;Tls_na_8,9,10w_striatum_na_other	sigP	0.014144	0.856091	0.0665996	0.977866	0.00101476	5.73966e-05	0.99951	0.000221914	0.909227	0.874691	3.36766e-05	0.649891	0.678926	0.797524	0.116797	0.990894	0.913795	0.00147186	0.38555	0.965974	0.685792	0.925318	0.813227	0.867027	0.999947	0.978503	0.80133	0.42301	0.7437	0.511274
ALS_Fus;Tls_na_8,9,10w_striatum_na_other	GSE40652	Fus/Tls	Ctrl	441	M26	FTD-ALS_Fus;Tls_na_8,9,10w_striatum_na_other	sigCntUp	89	43	71	47	72	71	20	63	26	22	50	20	16	17	25	13	16	39	22	12	25	9	10	10	4	8	8	6	5	6
ALS_Fus;Tls_na_8,9,10w_striatum_na_other	GSE40652	Fus/Tls	Ctrl	441	M26	FTD-ALS_Fus;Tls_na_8,9,10w_striatum_na_other	sigCntDown	48	51	53	25	42	41	25	36	25	24	33	28	30	31	23	17	24	26	24	17	6	15	18	12	8	10	12	18	12	6
ALS_Fus;Tls_na_8,9,10w_striatum_na_other	GSE40652	Fus/Tls	Ctrl	441	M26	FTD-ALS_Fus;Tls_na_8,9,10w_striatum_na_other	adj.P	0.0648409	1	0.256811	1	0.00580086	0.000387117	1	0.0013998	1	1	0.000234299	1	1	1	0.40736	1	1	0.00820131	1	1	1	1	1	1	1	1	1	1	1	1
other-cell types_Nurr1 cKO_na_na_Substantia nigra dopaminergic neurons_na_na	GSE42912	Nurr1 cKO	Ctrl	15	M27	other-cell types_Nurr1 cKO_na_na_substantia nigra_dopaminergic neurons_na	orig.sig.size	15	15	15	15	15	15	15	15	15	15	15	15	15	15	15	15	15	15	15	15	15	15	15	15	15	15	15	15	15	15
other-cell types_Nurr1 cKO_na_na_Substantia nigra dopaminergic neurons_na_na	GSE42912	Nurr1 cKO	Ctrl	15	M27	other-cell types_Nurr1 cKO_na_na_substantia nigra_dopaminergic neurons_na	sigCnt	6	3	4	4	4	3	0	4	0	1	3	1	0	2	2	0	1	1	2	0	2	0	1	0	0	0	1	0	1	0
other-cell types_Nurr1 cKO_na_na_Substantia nigra dopaminergic neurons_na_na	GSE42912	Nurr1 cKO	Ctrl	15	M27	other-cell types_Nurr1 cKO_na_na_substantia nigra_dopaminergic neurons_na	sigP	0.0837116	0.508541	0.341988	0.179268	0.178517	0.306942	0.928762	0.0892664	0.900322	0.582745	0.113658	0.548909	0.842742	0.290931	0.168749	0.807763	0.527089	0.488239	0.200178	0.770236	0.111501	0.688737	0.327206	0.637987	0.67322	0.640817	0.209838	0.574482	0.15744	0.363925
other-cell types_Nurr1 cKO_na_na_Substantia nigra dopaminergic neurons_na_na	GSE42912	Nurr1 cKO	Ctrl	15	M27	other-cell types_Nurr1 cKO_na_na_substantia nigra_dopaminergic neurons_na	sigCntUp	2	0	1	1	1	1	0	1	0	1	1	1	0	0	0	0	0	0	0	0	0	0	0	0	0	0	0	0	0	0
other-cell types_Nurr1 cKO_na_na_Substantia nigra dopaminergic neurons_na_na	GSE42912	Nurr1 cKO	Ctrl	15	M27	other-cell types_Nurr1 cKO_na_na_substantia nigra_dopaminergic neurons_na	sigCntDown	4	3	3	3	3	2	0	3	0	0	2	0	0	2	2	0	1	1	2	0	2	0	1	0	0	0	1	0	1	0
other-cell types_Nurr1 cKO_na_na_Substantia nigra dopaminergic neurons_na_na	GSE42912	Nurr1 cKO	Ctrl	15	M27	other-cell types_Nurr1 cKO_na_na_substantia nigra_dopaminergic neurons_na	adj.P	0.311118	1	0.918008	0.569467	0.567802	0.849472	1	0.328185	1	1	0.397777	1	1	0.818756	0.544587	1	1	1	0.623277	1	0.392794	1	0.886578	1	1	1	0.645524	1	0.516763	0.962424
ALS_TAF15 siRNAs_na_na_na_neurons_na	GSE43294	TAF15 siRNAs	CTRL siRNAs	684	M28	FTD-ALS_TAF15 siRNAs_na_na_na_neurons_na	orig.sig.size	684	684	684	684	684	684	684	684	684	684	684	684	684	684	684	684	684	684	684	684	684	684	684	684	684	684	684	684	684	684
ALS_TAF15 siRNAs_na_na_na_neurons_na	GSE43294	TAF15 siRNAs	CTRL siRNAs	684	M28	FTD-ALS_TAF15 siRNAs_na_na_na_neurons_na	sigCnt	189	174	188	137	141	126	103	107	93	77	101	95	64	34	53	81	38	72	50	34	58	21	25	44	16	19	29	34	26	18
ALS_TAF15 siRNAs_na_na_na_neurons_na	GSE43294	TAF15 siRNAs	CTRL siRNAs	684	M28	FTD-ALS_TAF15 siRNAs_na_na_na_neurons_na	sigP	0.371805	0.162317	0.123629	0.601869	0.439249	0.547004	0.720016	0.740729	0.617324	0.835423	0.0435006	0.0391636	0.960168	1	0.946122	0.0776547	1	0.500739	0.996838	0.999986	0.261102	0.999999	0.999994	0.482954	1	0.999995	0.946995	0.692723	0.858779	0.638522
ALS_TAF15 siRNAs_na_na_na_neurons_na	GSE43294	TAF15 siRNAs	CTRL siRNAs	684	M28	FTD-ALS_TAF15 siRNAs_na_na_na_neurons_na	sigCntUp	123	146	120	103	88	81	90	69	76	66	62	77	47	22	45	65	18	49	32	19	43	12	12	37	6	7	16	25	20	13
ALS_TAF15 siRNAs_na_na_na_neurons_na	GSE43294	TAF15 siRNAs	CTRL siRNAs	684	M28	FTD-ALS_TAF15 siRNAs_na_na_na_neurons_na	sigCntDown	66	28	68	34	53	45	13	38	17	11	39	18	17	12	8	16	20	23	18	15	15	9	13	7	10	12	13	9	6	5
ALS_TAF15 siRNAs_na_na_na_neurons_na	GSE43294	TAF15 siRNAs	CTRL siRNAs	684	M28	FTD-ALS_TAF15 siRNAs_na_na_na_neurons_na	adj.P	0.975354	0.528384	0.425133	1	1	1	1	1	1	1	0.176736	0.161211	1	1	1	0.292375	1	1	1	1	0.755413	1	1	1	1	1	1	1	1	1
ALS_SOD1-G93A-B6/SJL_na_100d_spinal cord_microglia_na	GSE43366	SOD1-G93A	wild type	887	M29	FTD-ALS_SOD1-G93A-B6/SJL_na_100d_spinal cord_microglia_na	orig.sig.size	887	887	887	887	887	887	887	887	887	887	887	887	887	887	887	887	887	887	887	887	887	887	887	887	887	887	887	887	887	887
ALS_SOD1-G93A-B6/SJL_na_100d_spinal cord_microglia_na	GSE43366	SOD1-G93A	wild type	887	M29	FTD-ALS_SOD1-G93A-B6/SJL_na_100d_spinal cord_microglia_na	sigCnt	178	141	158	144	131	106	106	96	74	82	71	113	92	146	53	89	137	64	76	140	76	117	129	57	102	120	48	48	37	30
ALS_SOD1-G93A-B6/SJL_na_100d_spinal cord_microglia_na	GSE43366	SOD1-G93A	wild type	887	M29	FTD-ALS_SOD1-G93A-B6/SJL_na_100d_spinal cord_microglia_na	sigP	0.999999	1	1	0.998639	0.999986	1	0.999206	0.999999	1	0.998051	0.999992	0.119304	0.781775	5.41061e-05	0.999897	0.49032	2.02786e-05	0.999517	0.941967	7.7468e-12	0.158003	3.78533e-11	4.73655e-14	0.426787	1.21751e-07	4.07193e-16	0.537975	0.439482	0.712905	0.154265
ALS_SOD1-G93A-B6/SJL_na_100d_spinal cord_microglia_na	GSE43366	SOD1-G93A	wild type	887	M29	FTD-ALS_SOD1-G93A-B6/SJL_na_100d_spinal cord_microglia_na	sigCntUp	105	72	90	74	86	61	56	57	36	34	46	68	50	101	25	48	97	35	58	93	53	73	86	37	60	78	24	29	24	26
ALS_SOD1-G93A-B6/SJL_na_100d_spinal cord_microglia_na	GSE43366	SOD1-G93A	wild type	887	M29	FTD-ALS_SOD1-G93A-B6/SJL_na_100d_spinal cord_microglia_na	sigCntDown	73	69	68	70	45	45	50	39	38	48	25	45	42	45	28	41	40	29	18	47	23	44	43	20	42	42	24	19	13	4
ALS_SOD1-G93A-B6/SJL_na_100d_spinal cord_microglia_na	GSE43366	SOD1-G93A	wild type	887	M29	FTD-ALS_SOD1-G93A-B6/SJL_na_100d_spinal cord_microglia_na	adj.P	1	1	1	1	1	1	1	1	1	1	1	0.414057	1	0.000366572	1	1	0.000144572	1	1	9.13537e-11	0.517928	4.24364e-10	6.21051e-13	1	1.08448e-06	5.82815e-15	1	1	1	0.50836
AD_Tyrobp-KO/KO;AppPS1vsTyrobp-KO/KO;WT_M_na_na_na_APP	AMPAD-TyrobpKOAppPs1	Tyrobp-KO/KO;AppPS1	Tyrobp-KO/KO;WT	106	M3	AD_Tyrobp-KO/KO;AppPS1vsTyrobp-KO/KO;WT_M_na_na_na_APP	orig.sig.size	106	106	106	106	106	106	106	106	106	106	106	106	106	106	106	106	106	106	106	106	106	106	106	106	106	106	106	106	106	106
AD_Tyrobp-KO/KO;AppPS1vsTyrobp-KO/KO;WT_M_na_na_na_APP	AMPAD-TyrobpKOAppPs1	Tyrobp-KO/KO;AppPS1	Tyrobp-KO/KO;WT	106	M3	AD_Tyrobp-KO/KO;AppPS1vsTyrobp-KO/KO;WT_M_na_na_na_APP	sigCnt	49	19	51	6	41	39	8	33	6	7	34	13	7	12	4	13	13	21	14	8	1	11	8	7	5	10	5	5	2	4
AD_Tyrobp-KO/KO;AppPS1vsTyrobp-KO/KO;WT_M_na_na_na_APP	AMPAD-TyrobpKOAppPs1	Tyrobp-KO/KO;AppPS1	Tyrobp-KO/KO;WT	106	M3	AD_Tyrobp-KO/KO;AppPS1vsTyrobp-KO/KO;WT_M_na_na_na_APP	sigP	1.46578e-05	0.937682	3.46837e-07	0.999991	8.20433e-06	5.33689e-06	0.994148	0.000102549	0.996397	0.971336	7.40418e-08	0.412403	0.942798	0.618109	0.982568	0.228057	0.356144	0.00209867	0.153785	0.687655	0.998775	0.107453	0.46643	0.411592	0.796892	0.0985371	0.589276	0.556016	0.893981	0.218349
AD_Tyrobp-KO/KO;AppPS1vsTyrobp-KO/KO;WT_M_na_na_na_APP	AMPAD-TyrobpKOAppPs1	Tyrobp-KO/KO;AppPS1	Tyrobp-KO/KO;WT	106	M3	AD_Tyrobp-KO/KO;AppPS1vsTyrobp-KO/KO;WT_M_na_na_na_APP	sigCntUp	6	1	4	0	5	3	2	3	0	1	3	4	4	8	0	6	11	3	9	7	1	8	7	3	2	8	4	2	2	1
AD_Tyrobp-KO/KO;AppPS1vsTyrobp-KO/KO;WT_M_na_na_na_APP	AMPAD-TyrobpKOAppPs1	Tyrobp-KO/KO;AppPS1	Tyrobp-KO/KO;WT	106	M3	AD_Tyrobp-KO/KO;AppPS1vsTyrobp-KO/KO;WT_M_na_na_na_APP	sigCntDown	43	18	47	6	36	36	6	30	6	6	31	9	3	4	4	7	2	18	5	1	0	3	1	4	3	2	1	3	0	3
AD_Tyrobp-KO/KO;AppPS1vsTyrobp-KO/KO;WT_M_na_na_na_APP	AMPAD-TyrobpKOAppPs1	Tyrobp-KO/KO;AppPS1	Tyrobp-KO/KO;WT	106	M3	AD_Tyrobp-KO/KO;AppPS1vsTyrobp-KO/KO;WT_M_na_na_na_APP	adj.P	0.000106628	1	2.94929e-06	1	6.12873e-05	4.0595e-05	1	0.000676444	1	1	6.7029e-07	1	1	1	1	0.68417	0.947865	0.0113482	0.507206	1	1	0.381942	1	1	1	0.356532	1	1	1	0.661128
ALS_SOD1-G93A-B6/SJL_na_65d_spinal cord_microglia_na	GSE43366	SOD1-G93A	wild type	361	M30	FTD-ALS_SOD1-G93A-B6/SJL_na_65d_spinal cord_microglia_na	orig.sig.size	361	361	361	361	361	361	361	361	361	361	361	361	361	361	361	361	361	361	361	361	361	361	361	361	361	361	361	361	361	361
ALS_SOD1-G93A-B6/SJL_na_65d_spinal cord_microglia_na	GSE43366	SOD1-G93A	wild type	361	M30	FTD-ALS_SOD1-G93A-B6/SJL_na_65d_spinal cord_microglia_na	sigCnt	104	59	103	49	93	81	54	76	31	32	70	51	48	49	16	38	40	55	32	33	21	27	25	25	18	23	18	32	12	17
ALS_SOD1-G93A-B6/SJL_na_65d_spinal cord_microglia_na	GSE43366	SOD1-G93A	wild type	361	M30	FTD-ALS_SOD1-G93A-B6/SJL_na_65d_spinal cord_microglia_na	sigP	0.221877	0.999808	0.0952925	0.999683	0.0054971	0.0288022	0.669751	0.0103428	0.999181	0.983853	9.13174e-05	0.0752695	0.119257	0.241885	0.999827	0.401903	0.533706	0.00228375	0.805298	0.482552	0.925228	0.431321	0.675721	0.319111	0.938253	0.498126	0.668369	0.00279084	0.877387	0.0212033
ALS_SOD1-G93A-B6/SJL_na_65d_spinal cord_microglia_na	GSE43366	SOD1-G93A	wild type	361	M30	FTD-ALS_SOD1-G93A-B6/SJL_na_65d_spinal cord_microglia_na	sigCntUp	85	25	87	17	77	67	28	65	11	9	60	37	35	33	6	26	25	50	19	15	10	15	12	20	7	9	12	22	7	17
ALS_SOD1-G93A-B6/SJL_na_65d_spinal cord_microglia_na	GSE43366	SOD1-G93A	wild type	361	M30	FTD-ALS_SOD1-G93A-B6/SJL_na_65d_spinal cord_microglia_na	sigCntDown	19	34	16	32	16	14	26	11	20	23	10	14	13	16	10	12	15	5	13	18	11	12	13	5	11	14	6	10	5	0
ALS_SOD1-G93A-B6/SJL_na_65d_spinal cord_microglia_na	GSE43366	SOD1-G93A	wild type	361	M30	FTD-ALS_SOD1-G93A-B6/SJL_na_65d_spinal cord_microglia_na	adj.P	0.66965	1	0.346266	1	0.0276514	0.123134	1	0.0489097	1	1	0.000605553	0.285689	0.414057	0.713103	1	1	1	0.012287	1	1	1	1	1	0.870937	1	1	1	0.014782	1	0.0934889
ALS_SOD1-G93A-B6/SJL_na_End-stage_spinal cord_microglia_na	GSE43366	SOD1-G93A	wild type	1102	M31	FTD-ALS_SOD1-G93A-B6/SJL_na_End-stage_spinal cord_microglia_na	orig.sig.size	1102	1102	1102	1102	1102	1102	1102	1102	1102	1102	1102	1102	1102	1102	1102	1102	1102	1102	1102	1102	1102	1102	1102	1102	1102	1102	1102	1102	1102	1102
ALS_SOD1-G93A-B6/SJL_na_End-stage_spinal cord_microglia_na	GSE43366	SOD1-G93A	wild type	1102	M31	FTD-ALS_SOD1-G93A-B6/SJL_na_End-stage_spinal cord_microglia_na	sigCnt	217	192	197	171	157	137	147	125	108	86	97	149	118	215	71	112	201	79	118	186	77	154	172	77	142	147	81	68	56	44
ALS_SOD1-G93A-B6/SJL_na_End-stage_spinal cord_microglia_na	GSE43366	SOD1-G93A	wild type	1102	M31	FTD-ALS_SOD1-G93A-B6/SJL_na_End-stage_spinal cord_microglia_na	sigP	1	1	1	0.999998	1	1	0.996375	1	0.999998	1	0.999994	0.0487946	0.831686	7.60432e-12	0.99996	0.604216	3.16732e-12	0.999986	0.389471	8.11134e-17	0.902367	3.47556e-15	4.38384e-20	0.262641	1.16138e-12	1.45783e-17	0.00909485	0.16397	0.288692	0.0200315
ALS_SOD1-G93A-B6/SJL_na_End-stage_spinal cord_microglia_na	GSE43366	SOD1-G93A	wild type	1102	M31	FTD-ALS_SOD1-G93A-B6/SJL_na_End-stage_spinal cord_microglia_na	sigCntUp	145	110	121	105	108	94	79	85	61	48	63	99	74	160	36	72	147	50	91	130	61	102	125	48	94	105	58	42	44	34
ALS_SOD1-G93A-B6/SJL_na_End-stage_spinal cord_microglia_na	GSE43366	SOD1-G93A	wild type	1102	M31	FTD-ALS_SOD1-G93A-B6/SJL_na_End-stage_spinal cord_microglia_na	sigCntDown	72	82	76	66	49	43	68	40	47	38	34	50	44	55	35	40	54	29	27	56	16	52	47	29	48	42	23	26	12	10
ALS_SOD1-G93A-B6/SJL_na_End-stage_spinal cord_microglia_na	GSE43366	SOD1-G93A	wild type	1102	M31	FTD-ALS_SOD1-G93A-B6/SJL_na_End-stage_spinal cord_microglia_na	adj.P	1	1	1	1	1	1	1	1	1	1	1	0.195491	1	8.99565e-11	1	1	3.82527e-11	1	1	1.19284e-15	1	4.7567e-14	7.45551e-19	0.758493	1.44211e-11	2.22683e-16	0.0435577	0.532602	0.814287	0.0887395
ALS_SOD1-G93AC57BL/6_na_End-stage_spinal cord_microglia_na	GSE43366	SOD1-G93A	wild type	521	M32	FTD-ALS_SOD1-G93AC57BL/6_na_End-stage_spinal cord_microglia_na	orig.sig.size	521	521	521	521	521	521	521	521	521	521	521	521	521	521	521	521	521	521	521	521	521	521	521	521	521	521	521	521	521	521
ALS_SOD1-G93AC57BL/6_na_End-stage_spinal cord_microglia_na	GSE43366	SOD1-G93A	wild type	521	M32	FTD-ALS_SOD1-G93AC57BL/6_na_End-stage_spinal cord_microglia_na	sigCnt	82	84	87	74	65	57	59	43	54	41	34	61	53	116	44	52	116	32	45	105	28	97	98	35	91	99	26	29	26	17
ALS_SOD1-G93AC57BL/6_na_End-stage_spinal cord_microglia_na	GSE43366	SOD1-G93A	wild type	521	M32	FTD-ALS_SOD1-G93AC57BL/6_na_End-stage_spinal cord_microglia_na	sigP	1	0.999998	1	0.999953	1	1	0.999134	1	0.995811	0.999782	0.999999	0.54763	0.840266	1.8843e-10	0.816578	0.604443	3.46748e-13	0.999867	0.914246	5.15254e-15	0.989223	6.52544e-18	3.34118e-17	0.404488	3.49073e-16	6.32359e-23	0.743472	0.450506	0.362927	0.296927
ALS_SOD1-G93AC57BL/6_na_End-stage_spinal cord_microglia_na	GSE43366	SOD1-G93A	wild type	521	M32	FTD-ALS_SOD1-G93AC57BL/6_na_End-stage_spinal cord_microglia_na	sigCntUp	55	27	50	30	40	34	20	30	19	9	24	33	27	71	11	24	59	25	40	54	14	44	54	17	41	51	24	16	22	13
ALS_SOD1-G93AC57BL/6_na_End-stage_spinal cord_microglia_na	GSE43366	SOD1-G93A	wild type	521	M32	FTD-ALS_SOD1-G93AC57BL/6_na_End-stage_spinal cord_microglia_na	sigCntDown	27	57	37	44	25	23	39	13	35	32	10	28	26	45	33	28	57	7	5	51	14	53	44	18	50	48	2	13	4	4
ALS_SOD1-G93AC57BL/6_na_End-stage_spinal cord_microglia_na	GSE43366	SOD1-G93A	wild type	521	M32	FTD-ALS_SOD1-G93AC57BL/6_na_End-stage_spinal cord_microglia_na	adj.P	1	1	1	1	1	1	1	1	1	1	1	1	1	2.01889e-09	1	1	4.40035e-12	1	1	7.00074e-14	1	1.01327e-16	5.00176e-16	1	5.01542e-15	1.2251e-21	1	1	0.961141	0.831573
ALS_SOD1-G93A MTG;MTN-WTG;MTN_na_7d_na_glia_na	GSE43879	SOD1_G93A mutant glia; SOD1_G93A mutant neurons	WT glia; SOD1_G93A mutant neurons	293	M33	FTD-ALS_SOD1-G93A MTG;MTN-WTG;MTN_na_7d_na_glia_na	orig.sig.size	293	293	293	293	293	293	293	293	293	293	293	293	293	293	293	293	293	293	293	293	293	293	293	293	293	293	293	293	293	293
ALS_SOD1-G93A MTG;MTN-WTG;MTN_na_7d_na_glia_na	GSE43879	SOD1_G93A mutant glia; SOD1_G93A mutant neurons	WT glia; SOD1_G93A mutant neurons	293	M33	FTD-ALS_SOD1-G93A MTG;MTN-WTG;MTN_na_7d_na_glia_na	sigCnt	45	20	37	18	37	32	26	33	9	8	21	25	34	77	8	28	61	28	44	43	3	42	40	23	52	46	34	17	22	13
ALS_SOD1-G93A MTG;MTN-WTG;MTN_na_7d_na_glia_na	GSE43879	SOD1_G93A mutant glia; SOD1_G93A mutant neurons	WT glia; SOD1_G93A mutant neurons	293	M33	FTD-ALS_SOD1-G93A MTG;MTN-WTG;MTN_na_7d_na_glia_na	sigP	0.999993	1	1	1	0.998965	0.999334	0.999172	0.984432	1	1	0.996243	0.922072	0.30498	1.43849e-12	0.99999	0.502282	1.0593e-07	0.57335	0.00157939	0.000266762	1	2.95306e-06	4.15563e-05	0.0933755	2.48887e-11	1.32968e-09	7.50721e-06	0.26796	0.00648914	0.0364439
ALS_SOD1-G93A MTG;MTN-WTG;MTN_na_7d_na_glia_na	GSE43879	SOD1_G93A mutant glia; SOD1_G93A mutant neurons	WT glia; SOD1_G93A mutant neurons	293	M33	FTD-ALS_SOD1-G93A MTG;MTN-WTG;MTN_na_7d_na_glia_na	sigCntUp	11	1	10	5	8	7	7	7	2	2	6	7	10	8	1	6	10	3	11	7	0	6	6	6	6	6	2	6	6	6
ALS_SOD1-G93A MTG;MTN-WTG;MTN_na_7d_na_glia_na	GSE43879	SOD1_G93A mutant glia; SOD1_G93A mutant neurons	WT glia; SOD1_G93A mutant neurons	293	M33	FTD-ALS_SOD1-G93A MTG;MTN-WTG;MTN_na_7d_na_glia_na	sigCntDown	34	19	27	13	29	25	19	26	7	6	15	18	24	69	7	22	51	25	33	36	3	36	34	17	46	40	32	11	16	7
ALS_SOD1-G93A MTG;MTN-WTG;MTN_na_7d_na_glia_na	GSE43879	SOD1_G93A mutant glia; SOD1_G93A mutant neurons	WT glia; SOD1_G93A mutant neurons	293	M33	FTD-ALS_SOD1-G93A MTG;MTN-WTG;MTN_na_7d_na_glia_na	adj.P	1	1	1	1	1	1	1	1	1	1	1	1	0.848109	1.77154e-11	1	1	9.5033e-07	1	0.0087291	0.00166449	1	2.30468e-05	0.000284892	0.340455	2.82826e-10	1.35497e-08	5.63041e-05	0.769704	0.0319977	0.152103
ALS_SOD1-G93A MTG;WTN-WTG;WTN_na_14d_na_glia_na	GSE43879	SOD1_G93A mutant glia; WT neuron	WT glia; WT neurons	293	M34	FTD-ALS_SOD1-G93A MTG;WTN-WTG;WTN_na_14d_na_glia_na	orig.sig.size	293	293	293	293	293	293	293	293	293	293	293	293	293	293	293	293	293	293	293	293	293	293	293	293	293	293	293	293	293	293
ALS_SOD1-G93A MTG;WTN-WTG;WTN_na_14d_na_glia_na	GSE43879	SOD1_G93A mutant glia; WT neuron	WT glia; WT neurons	293	M34	FTD-ALS_SOD1-G93A MTG;WTN-WTG;WTN_na_14d_na_glia_na	sigCnt	45	20	37	18	37	32	26	33	9	8	21	25	34	77	8	28	61	28	44	43	3	42	40	23	52	46	34	17	22	13
ALS_SOD1-G93A MTG;WTN-WTG;WTN_na_14d_na_glia_na	GSE43879	SOD1_G93A mutant glia; WT neuron	WT glia; WT neurons	293	M34	FTD-ALS_SOD1-G93A MTG;WTN-WTG;WTN_na_14d_na_glia_na	sigP	0.999993	1	1	1	0.998965	0.999334	0.999172	0.984432	1	1	0.996243	0.922072	0.30498	1.43849e-12	0.99999	0.502282	1.0593e-07	0.57335	0.00157939	0.000266762	1	2.95306e-06	4.15563e-05	0.0933755	2.48887e-11	1.32968e-09	7.50721e-06	0.26796	0.00648914	0.0364439
ALS_SOD1-G93A MTG;WTN-WTG;WTN_na_14d_na_glia_na	GSE43879	SOD1_G93A mutant glia; WT neuron	WT glia; WT neurons	293	M34	FTD-ALS_SOD1-G93A MTG;WTN-WTG;WTN_na_14d_na_glia_na	sigCntUp	11	1	10	5	8	7	7	7	2	2	6	7	10	8	1	6	10	3	11	7	0	6	6	6	6	6	2	6	6	6
ALS_SOD1-G93A MTG;WTN-WTG;WTN_na_14d_na_glia_na	GSE43879	SOD1_G93A mutant glia; WT neuron	WT glia; WT neurons	293	M34	FTD-ALS_SOD1-G93A MTG;WTN-WTG;WTN_na_14d_na_glia_na	sigCntDown	34	19	27	13	29	25	19	26	7	6	15	18	24	69	7	22	51	25	33	36	3	36	34	17	46	40	32	11	16	7
ALS_SOD1-G93A MTG;WTN-WTG;WTN_na_14d_na_glia_na	GSE43879	SOD1_G93A mutant glia; WT neuron	WT glia; WT neurons	293	M34	FTD-ALS_SOD1-G93A MTG;WTN-WTG;WTN_na_14d_na_glia_na	adj.P	1	1	1	1	1	1	1	1	1	1	1	1	0.848109	1.77154e-11	1	1	9.5033e-07	1	0.0087291	0.00166449	1	2.30468e-05	0.000284892	0.340455	2.82826e-10	1.35497e-08	5.63041e-05	0.769704	0.0319977	0.152103
ALS_SOD1-G93A MTG;WTN-WTG;WTN_na_7d_na_glia_na	GSE43879	SOD1_G93A mutant glia; WT neurons	WT glia; WT neurons	242	M35	FTD-ALS_SOD1-G93A MTG;WTN-WTG;WTN_na_7d_na_glia_na	orig.sig.size	242	242	242	242	242	242	242	242	242	242	242	242	242	242	242	242	242	242	242	242	242	242	242	242	242	242	242	242	242	242
ALS_SOD1-G93A MTG;WTN-WTG;WTN_na_7d_na_glia_na	GSE43879	SOD1_G93A mutant glia; WT neurons	WT glia; WT neurons	242	M35	FTD-ALS_SOD1-G93A MTG;WTN-WTG;WTN_na_7d_na_glia_na	sigCnt	43	16	36	17	37	32	22	34	7	6	21	18	31	66	7	24	46	26	37	35	4	32	29	18	40	34	29	13	19	8
ALS_SOD1-G93A MTG;WTN-WTG;WTN_na_7d_na_glia_na	GSE43879	SOD1_G93A mutant glia; WT neurons	WT glia; WT neurons	242	M35	FTD-ALS_SOD1-G93A MTG;WTN-WTG;WTN_na_7d_na_glia_na	sigP	0.999558	1	0.999965	1	0.972829	0.983256	0.998529	0.824289	1	1	0.964854	0.981148	0.201156	5.9908e-11	0.999949	0.502542	0.000113693	0.40059	0.00484183	0.00229791	0.99998	0.000380603	0.00558093	0.211403	1.07624e-07	5.57614e-06	3.5708e-05	0.442582	0.00957046	0.275156
ALS_SOD1-G93A MTG;WTN-WTG;WTN_na_7d_na_glia_na	GSE43879	SOD1_G93A mutant glia; WT neurons	WT glia; WT neurons	242	M35	FTD-ALS_SOD1-G93A MTG;WTN-WTG;WTN_na_7d_na_glia_na	sigCntUp	10	0	9	5	8	7	3	9	1	1	7	3	5	9	1	2	9	5	8	7	0	7	6	3	6	7	2	3	5	2
ALS_SOD1-G93A MTG;WTN-WTG;WTN_na_7d_na_glia_na	GSE43879	SOD1_G93A mutant glia; WT neurons	WT glia; WT neurons	242	M35	FTD-ALS_SOD1-G93A MTG;WTN-WTG;WTN_na_7d_na_glia_na	sigCntDown	33	16	27	12	29	25	19	25	6	5	14	15	26	57	6	22	37	21	29	28	4	25	23	15	34	27	27	10	14	6
ALS_SOD1-G93A MTG;WTN-WTG;WTN_na_7d_na_glia_na	GSE43879	SOD1_G93A mutant glia; WT neurons	WT glia; WT neurons	242	M35	FTD-ALS_SOD1-G93A MTG;WTN-WTG;WTN_na_7d_na_glia_na	adj.P	1	1	1	1	1	1	1	1	1	1	1	1	0.624967	6.63678e-10	1	1	0.000747981	1	0.0245861	0.0123543	1	0.00232075	0.0279792	0.648009	9.64372e-07	4.2329e-05	0.000247743	1	0.0456026	0.785562
ALS_SOD1-G93A MTN;MTG-MTN;WTG_na_7d_na_neuron_na	GSE43879	SOD1_G93A mutant neurons; SOD1_G93A mutant glia	SOD1_G93A mutant neurons; WT glia	26	M36	FTD-ALS_SOD1-G93A MTN;MTG-MTN;WTG_na_7d_na_neurons_na	orig.sig.size	26	26	26	26	26	26	26	26	26	26	26	26	26	26	26	26	26	26	26	26	26	26	26	26	26	26	26	26	26	26
ALS_SOD1-G93A MTN;MTG-MTN;WTG_na_7d_na_neuron_na	GSE43879	SOD1_G93A mutant neurons; SOD1_G93A mutant glia	SOD1_G93A mutant neurons; WT glia	26	M36	FTD-ALS_SOD1-G93A MTN;MTG-MTN;WTG_na_7d_na_neurons_na	sigCnt	1	1	1	0	0	1	0	1	0	1	0	0	0	1	0	0	1	0	3	0	0	0	0	1	2	1	0	0	0	0
ALS_SOD1-G93A MTN;MTG-MTN;WTG_na_7d_na_neuron_na	GSE43879	SOD1_G93A mutant neurons; SOD1_G93A mutant glia	SOD1_G93A mutant neurons; WT glia	26	M36	FTD-ALS_SOD1-G93A MTN;MTG-MTN;WTG_na_7d_na_neurons_na	sigP	0.993387	0.984488	0.99013	0.99477	0.994727	0.944281	0.981008	0.911946	0.968561	0.797393	0.954762	0.943121	0.937686	0.796857	0.898226	0.915772	0.748506	0.922471	0.201507	0.889933	0.847006	0.826426	0.83896	0.437727	0.215291	0.441583	0.734718	0.722523	0.666545	0.492794
ALS_SOD1-G93A MTN;MTG-MTN;WTG_na_7d_na_neuron_na	GSE43879	SOD1_G93A mutant neurons; SOD1_G93A mutant glia	SOD1_G93A mutant neurons; WT glia	26	M36	FTD-ALS_SOD1-G93A MTN;MTG-MTN;WTG_na_7d_na_neurons_na	sigCntUp	0	1	0	0	0	1	0	1	0	0	0	0	0	1	0	0	0	0	2	0	0	0	0	0	1	0	0	0	0	0
ALS_SOD1-G93A MTN;MTG-MTN;WTG_na_7d_na_neuron_na	GSE43879	SOD1_G93A mutant neurons; SOD1_G93A mutant glia	SOD1_G93A mutant neurons; WT glia	26	M36	FTD-ALS_SOD1-G93A MTN;MTG-MTN;WTG_na_7d_na_neurons_na	sigCntDown	1	0	1	0	0	0	0	0	0	1	0	0	0	0	0	0	1	0	1	0	0	0	0	1	1	1	0	0	0	0
ALS_SOD1-G93A MTN;MTG-MTN;WTG_na_7d_na_neuron_na	GSE43879	SOD1_G93A mutant neurons; SOD1_G93A mutant glia	SOD1_G93A mutant neurons; WT glia	26	M36	FTD-ALS_SOD1-G93A MTN;MTG-MTN;WTG_na_7d_na_neurons_na	adj.P	1	1	1	1	1	1	1	1	1	1	1	1	1	1	1	1	1	1	0.625799	1	1	1	1	1	0.655309	1	1	1	1	1
ALS_SOD1-G93A MTN;MTG-WTN;MTG_na_14d_na_neuron_na	GSE43879	SOD1_G93A mutant neurons; SOD1_G93A mutant glia	WT neurons; SOD1_G93A mutant glia	47	M37	FTD-ALS_SOD1-G93A MTN;MTG-WTN;MTG_na_14d_na_neurons_na	orig.sig.size	47	47	47	47	47	47	47	47	47	47	47	47	47	47	47	47	47	47	47	47	47	47	47	47	47	47	47	47	47	47
ALS_SOD1-G93A MTN;MTG-WTN;MTG_na_14d_na_neuron_na	GSE43879	SOD1_G93A mutant neurons; SOD1_G93A mutant glia	WT neurons; SOD1_G93A mutant glia	47	M37	FTD-ALS_SOD1-G93A MTN;MTG-WTN;MTG_na_14d_na_neurons_na	sigCnt	12	5	11	3	5	7	5	6	2	1	7	6	7	9	3	6	11	3	7	4	0	0	4	5	6	5	7	5	3	5
ALS_SOD1-G93A MTN;MTG-WTN;MTG_na_14d_na_neuron_na	GSE43879	SOD1_G93A mutant neurons; SOD1_G93A mutant glia	WT neurons; SOD1_G93A mutant glia	47	M37	FTD-ALS_SOD1-G93A MTN;MTG-WTN;MTG_na_14d_na_neurons_na	sigP	0.581491	0.986937	0.618661	0.9946	0.952317	0.711479	0.809336	0.719706	0.97545	0.988438	0.269282	0.34838	0.186153	0.0737906	0.694893	0.22816	0.0066681	0.773699	0.123313	0.470033	0.982167	0.976622	0.31904	0.0917841	0.0539202	0.0943253	0.00542977	0.0479895	0.194745	0.00283719
ALS_SOD1-G93A MTN;MTG-WTN;MTG_na_14d_na_neuron_na	GSE43879	SOD1_G93A mutant neurons; SOD1_G93A mutant glia	WT neurons; SOD1_G93A mutant glia	47	M37	FTD-ALS_SOD1-G93A MTN;MTG-WTN;MTG_na_14d_na_neurons_na	sigCntUp	7	1	6	2	3	3	3	4	1	1	5	4	4	1	1	3	3	2	2	1	0	0	1	3	1	3	2	3	1	3
ALS_SOD1-G93A MTN;MTG-WTN;MTG_na_14d_na_neuron_na	GSE43879	SOD1_G93A mutant neurons; SOD1_G93A mutant glia	WT neurons; SOD1_G93A mutant glia	47	M37	FTD-ALS_SOD1-G93A MTN;MTG-WTN;MTG_na_14d_na_neurons_na	sigCntDown	5	4	5	1	2	4	2	2	1	0	2	2	3	8	2	3	8	1	5	3	0	0	3	2	5	2	5	2	2	2
ALS_SOD1-G93A MTN;MTG-WTN;MTG_na_14d_na_neuron_na	GSE43879	SOD1_G93A mutant neurons; SOD1_G93A mutant glia	WT neurons; SOD1_G93A mutant glia	47	M37	FTD-ALS_SOD1-G93A MTN;MTG-WTN;MTG_na_14d_na_neurons_na	adj.P	1	1	1	1	1	1	1	1	1	1	0.77232	0.930852	0.587853	0.280501	1	0.684205	0.0327295	1	0.424744	1	1	1	0.870937	0.336124	0.213243	0.343584	0.0273494	0.193091	0.610614	0.0150169
ALS_SOD1-G93A MTN;MTG-WTN;MTG_na_7d_na_neuron_na	GSE43879	SOD1_G93A mutant neurons; SOD1_G93A mutant glia	WT neurons; SOD1_G93A mutant glia	64	M38	FTD-ALS_SOD1-G93A MTN;MTG-WTN;MTG_na_7d_na_neurons_na	orig.sig.size	64	64	64	64	64	64	64	64	64	64	64	64	64	64	64	64	64	64	64	64	64	64	64	64	64	64	64	64	64	64
ALS_SOD1-G93A MTN;MTG-WTN;MTG_na_7d_na_neuron_na	GSE43879	SOD1_G93A mutant neurons; SOD1_G93A mutant glia	WT neurons; SOD1_G93A mutant glia	64	M38	FTD-ALS_SOD1-G93A MTN;MTG-WTN;MTG_na_7d_na_neurons_na	sigCnt	8	3	10	1	5	9	1	11	1	0	6	2	0	11	0	2	5	4	2	5	0	2	5	1	8	3	3	1	0	0
ALS_SOD1-G93A MTN;MTG-WTN;MTG_na_7d_na_neuron_na	GSE43879	SOD1_G93A mutant neurons; SOD1_G93A mutant glia	WT neurons; SOD1_G93A mutant glia	64	M38	FTD-ALS_SOD1-G93A MTN;MTG-WTN;MTG_na_7d_na_neurons_na	sigP	0.984308	0.999808	0.890446	0.999965	0.983667	0.62067	0.999361	0.21059	0.998052	0.999483	0.580856	0.969552	0.998973	0.0412705	0.996535	0.938476	0.627724	0.725836	0.940161	0.417708	0.99048	0.796632	0.262569	0.887471	0.016404	0.504012	0.394704	0.821541	0.934303	0.814167
ALS_SOD1-G93A MTN;MTG-WTN;MTG_na_7d_na_neuron_na	GSE43879	SOD1_G93A mutant neurons; SOD1_G93A mutant glia	WT neurons; SOD1_G93A mutant glia	64	M38	FTD-ALS_SOD1-G93A MTN;MTG-WTN;MTG_na_7d_na_neurons_na	sigCntUp	3	1	4	0	2	4	1	7	0	0	3	1	0	6	0	1	1	2	2	3	0	1	3	1	3	2	0	1	0	0
ALS_SOD1-G93A MTN;MTG-WTN;MTG_na_7d_na_neuron_na	GSE43879	SOD1_G93A mutant neurons; SOD1_G93A mutant glia	WT neurons; SOD1_G93A mutant glia	64	M38	FTD-ALS_SOD1-G93A MTN;MTG-WTN;MTG_na_7d_na_neurons_na	sigCntDown	5	2	6	1	3	5	0	4	1	0	3	1	0	5	0	1	4	2	0	2	0	1	2	0	5	1	3	0	0	0
ALS_SOD1-G93A MTN;MTG-WTN;MTG_na_7d_na_neuron_na	GSE43879	SOD1_G93A mutant neurons; SOD1_G93A mutant glia	WT neurons; SOD1_G93A mutant glia	64	M38	FTD-ALS_SOD1-G93A MTN;MTG-WTN;MTG_na_7d_na_neurons_na	adj.P	1	1	1	1	1	1	1	0.646576	1	1	1	1	1	0.168463	1	1	1	1	1	1	1	1	0.758493	1	0.0742936	1	1	1	1	1
ALS_SOD1-G93A MTN;WTG-WTN;WTG_na_14d_na_neuron_na	GSE43879	SOD1_G93A mutant neurons; WT glia	WT neurons; WT glia	10	M39	FTD-ALS_SOD1-G93A MTN;WTG-WTN;WTG_na_14d_na_neurons_na	orig.sig.size	10	10	10	10	10	10	10	10	10	10	10	10	10	10	10	10	10	10	10	10	10	10	10	10	10	10	10	10	10	10
ALS_SOD1-G93A MTN;WTG-WTN;WTG_na_14d_na_neuron_na	GSE43879	SOD1_G93A mutant neurons; WT glia	WT neurons; WT glia	10	M39	FTD-ALS_SOD1-G93A MTN;WTG-WTN;WTG_na_14d_na_neurons_na	sigCnt	2	3	2	2	1	3	0	1	1	1	0	0	0	3	1	0	1	0	1	1	1	0	1	0	0	1	1	0	0	0
ALS_SOD1-G93A MTN;WTG-WTN;WTG_na_14d_na_neuron_na	GSE43879	SOD1_G93A mutant neurons; WT glia	WT neurons; WT glia	10	M39	FTD-ALS_SOD1-G93A MTN;WTG-WTN;WTG_na_14d_na_neurons_na	sigP	0.598966	0.244303	0.554288	0.386655	0.683951	0.123459	0.848419	0.558414	0.462278	0.400206	0.770888	0.744506	0.733164	0.035438	0.275617	0.692011	0.352402	0.703924	0.30954	0.262618	0.208201	0.565485	0.199822	0.515993	0.550124	0.153421	0.121462	0.456772	0.407115	0.276114
ALS_SOD1-G93A MTN;WTG-WTN;WTG_na_14d_na_neuron_na	GSE43879	SOD1_G93A mutant neurons; WT glia	WT neurons; WT glia	10	M39	FTD-ALS_SOD1-G93A MTN;WTG-WTN;WTG_na_14d_na_neurons_na	sigCntUp	1	0	0	2	1	0	0	0	1	1	0	0	0	1	1	0	1	0	1	1	1	0	1	0	0	1	1	0	0	0
ALS_SOD1-G93A MTN;WTG-WTN;WTG_na_14d_na_neuron_na	GSE43879	SOD1_G93A mutant neurons; WT glia	WT neurons; WT glia	10	M39	FTD-ALS_SOD1-G93A MTN;WTG-WTN;WTG_na_14d_na_neurons_na	sigCntDown	1	3	2	0	0	3	0	1	0	0	0	0	0	2	0	0	0	0	0	0	0	0	0	0	0	0	0	0	0	0
ALS_SOD1-G93A MTN;WTG-WTN;WTG_na_14d_na_neuron_na	GSE43879	SOD1_G93A mutant neurons; WT glia	WT neurons; WT glia	10	M39	FTD-ALS_SOD1-G93A MTN;WTG-WTN;WTG_na_14d_na_neurons_na	adj.P	1	0.718257	1	1	1	0.424744	1	1	1	1	1	1	1	0.148566	0.786278	1	0.939829	1	0.855082	0.758493	0.641539	1	0.622887	1	1	0.50623	0.419605	1	1	0.786799
AD_Tyrobp-KO/KO;AppPS1vsTyrobp-WT/WT;AppPS1_M_na_na_na_APP	AMPAD-TyrobpKOAppPs1	Tyrobp-KO/KO;AppPS1	Tyrobp-WT/WT;AppPS1	98	M4	other-inflammation-immunity_Tyrobp KO/KO; APPPS1 v Tyrobp WT/WT; APPPS1_M_na_na_na_na	orig.sig.size	98	98	98	98	98	98	98	98	98	98	98	98	98	98	98	98	98	98	98	98	98	98	98	98	98	98	98	98	98	98
AD_Tyrobp-KO/KO;AppPS1vsTyrobp-WT/WT;AppPS1_M_na_na_na_APP	AMPAD-TyrobpKOAppPs1	Tyrobp-KO/KO;AppPS1	Tyrobp-WT/WT;AppPS1	98	M4	other-inflammation-immunity_Tyrobp KO/KO; APPPS1 v Tyrobp WT/WT; APPPS1_M_na_na_na_na	sigCnt	5	7	1	6	3	3	8	2	4	3	1	7	5	43	1	5	42	0	10	45	2	46	47	4	43	47	2	3	1	4
AD_Tyrobp-KO/KO;AppPS1vsTyrobp-WT/WT;AppPS1_M_na_na_na_APP	AMPAD-TyrobpKOAppPs1	Tyrobp-KO/KO;AppPS1	Tyrobp-WT/WT;AppPS1	98	M4	other-inflammation-immunity_Tyrobp KO/KO; APPPS1 v Tyrobp WT/WT; APPPS1_M_na_na_na_na	sigP	1	0.999992	1	0.999952	1	0.999998	0.984283	0.999997	0.999039	0.999086	0.999981	0.913931	0.977494	1.71025e-15	0.999491	0.951093	3.11758e-16	0.999987	0.453915	1.80844e-22	0.987763	1.25857e-27	6.0287e-28	0.780271	3.84076e-25	3.13242e-31	0.926327	0.801491	0.952049	0.168663
AD_Tyrobp-KO/KO;AppPS1vsTyrobp-WT/WT;AppPS1_M_na_na_na_APP	AMPAD-TyrobpKOAppPs1	Tyrobp-KO/KO;AppPS1	Tyrobp-WT/WT;AppPS1	98	M4	other-inflammation-immunity_Tyrobp KO/KO; APPPS1 v Tyrobp WT/WT; APPPS1_M_na_na_na_na	sigCntUp	1	2	0	1	0	1	2	0	0	0	0	2	2	4	0	2	4	0	0	4	0	5	3	2	5	3	0	2	0	2
AD_Tyrobp-KO/KO;AppPS1vsTyrobp-WT/WT;AppPS1_M_na_na_na_APP	AMPAD-TyrobpKOAppPs1	Tyrobp-KO/KO;AppPS1	Tyrobp-WT/WT;AppPS1	98	M4	other-inflammation-immunity_Tyrobp KO/KO; APPPS1 v Tyrobp WT/WT; APPPS1_M_na_na_na_na	sigCntDown	4	5	1	5	3	2	6	2	4	3	1	5	3	39	1	3	38	0	10	41	2	41	44	2	38	44	2	1	1	2
AD_Tyrobp-KO/KO;AppPS1vsTyrobp-WT/WT;AppPS1_M_na_na_na_APP	AMPAD-TyrobpKOAppPs1	Tyrobp-KO/KO;AppPS1	Tyrobp-WT/WT;AppPS1	98	M4	other-inflammation-immunity_Tyrobp KO/KO; APPPS1 v Tyrobp WT/WT; APPPS1_M_na_na_na_na	adj.P	1	1	1	1	1	1	1	1	1	1	1	1	1	2.36223e-14	1	1	4.48788e-15	1	1	3.43375e-21	1	2.89548e-26	1.4042e-26	1	8.02386e-24	8.0456e-30	1	1	1	0.544543
ALS_SOD1-G93A MTN;WTG-WTN;WTG_na_7d_na_neuron_na	GSE43879	SOD1_G93A mutant neurons; WT glia	WT neurons; WT glia	28	M40	FTD-ALS_SOD1-G93A MTN;WTG-WTN;WTG_na_7d_na_neurons_na	orig.sig.size	28	28	28	28	28	28	28	28	28	28	28	28	28	28	28	28	28	28	28	28	28	28	28	28	28	28	28	28	28	28
ALS_SOD1-G93A MTN;WTG-WTN;WTG_na_7d_na_neuron_na	GSE43879	SOD1_G93A mutant neurons; WT glia	WT neurons; WT glia	28	M40	FTD-ALS_SOD1-G93A MTN;WTG-WTN;WTG_na_7d_na_neurons_na	sigCnt	4	2	5	1	4	4	0	5	1	1	3	0	0	4	1	0	2	2	1	2	0	2	2	1	3	2	0	0	0	0
ALS_SOD1-G93A MTN;WTG-WTN;WTG_na_7d_na_neuron_na	GSE43879	SOD1_G93A mutant neurons; WT glia	WT neurons; WT glia	28	M40	FTD-ALS_SOD1-G93A MTN;WTG-WTN;WTG_na_7d_na_neurons_na	sigP	0.875188	0.967378	0.691183	0.980679	0.637747	0.547585	0.989225	0.250872	0.898339	0.854678	0.421343	0.96225	0.9581	0.215902	0.72386	0.94087	0.578954	0.529602	0.766293	0.433621	0.883026	0.300196	0.322374	0.508202	0.107506	0.237365	0.780566	0.768998	0.715005	0.539712
ALS_SOD1-G93A MTN;WTG-WTN;WTG_na_7d_na_neuron_na	GSE43879	SOD1_G93A mutant neurons; WT glia	WT neurons; WT glia	28	M40	FTD-ALS_SOD1-G93A MTN;WTG-WTN;WTG_na_7d_na_neurons_na	sigCntUp	3	1	4	1	3	3	0	4	1	1	2	0	0	2	1	0	1	1	1	1	0	1	1	1	1	2	0	0	0	0
ALS_SOD1-G93A MTN;WTG-WTN;WTG_na_7d_na_neuron_na	GSE43879	SOD1_G93A mutant neurons; WT glia	WT neurons; WT glia	28	M40	FTD-ALS_SOD1-G93A MTN;WTG-WTN;WTG_na_7d_na_neurons_na	sigCntDown	1	1	1	0	1	1	0	1	0	0	1	0	0	2	0	0	1	1	0	1	0	1	1	0	2	0	0	0	0	0
ALS_SOD1-G93A MTN;WTG-WTN;WTG_na_7d_na_neuron_na	GSE43879	SOD1_G93A mutant neurons; WT glia	WT neurons; WT glia	28	M40	FTD-ALS_SOD1-G93A MTN;WTG-WTN;WTG_na_7d_na_neurons_na	adj.P	1	1	1	1	1	1	1	0.7324	1	1	1	1	1	0.656377	1	1	1	1	1	1	1	0.836977	0.876969	1	0.381949	0.704209	1	1	1	1
ALS_SOD1-G93A WTN;MTG-WTN;WTG_na_7d_na_neuron_na	GSE43879	WT neurons; SOD1_G93A mutant glia	WT neurons; WT glia	38	M41	FTD-ALS_SOD1-G93A WTN;MTG-WTN;WTG_na_7d_na_neurons_na	orig.sig.size	38	38	38	38	38	38	38	38	38	38	38	38	38	38	38	38	38	38	38	38	38	38	38	38	38	38	38	38	38	38
ALS_SOD1-G93A WTN;MTG-WTN;WTG_na_7d_na_neuron_na	GSE43879	WT neurons; SOD1_G93A mutant glia	WT neurons; WT glia	38	M41	FTD-ALS_SOD1-G93A WTN;MTG-WTN;WTG_na_7d_na_neurons_na	sigCnt	0	2	0	0	0	0	0	0	1	0	0	0	0	9	0	0	9	0	0	11	0	11	9	0	9	10	0	0	0	0
ALS_SOD1-G93A WTN;MTG-WTN;WTG_na_7d_na_neuron_na	GSE43879	WT neurons; SOD1_G93A mutant glia	WT neurons; WT glia	38	M41	FTD-ALS_SOD1-G93A WTN;MTG-WTN;WTG_na_7d_na_neurons_na	sigP	0.99994	0.986994	0.999888	0.999094	0.999084	0.998178	0.994941	0.996062	0.940322	0.982939	0.9839	0.978149	0.975321	0.00254512	0.952523	0.963113	0.00122173	0.966973	0.963884	6.09159e-06	0.918229	5.84593e-07	4.98991e-05	0.86909	2.47629e-05	1.41916e-06	0.829626	0.819101	0.768858	0.595602
ALS_SOD1-G93A WTN;MTG-WTN;WTG_na_7d_na_neuron_na	GSE43879	WT neurons; SOD1_G93A mutant glia	WT neurons; WT glia	38	M41	FTD-ALS_SOD1-G93A WTN;MTG-WTN;WTG_na_7d_na_neurons_na	sigCntUp	0	0	0	0	0	0	0	0	0	0	0	0	0	0	0	0	0	0	0	0	0	0	0	0	0	0	0	0	0	0
ALS_SOD1-G93A WTN;MTG-WTN;WTG_na_7d_na_neuron_na	GSE43879	WT neurons; SOD1_G93A mutant glia	WT neurons; WT glia	38	M41	FTD-ALS_SOD1-G93A WTN;MTG-WTN;WTG_na_7d_na_neurons_na	sigCntDown	0	2	0	0	0	0	0	0	1	0	0	0	0	9	0	0	9	0	0	11	0	11	9	0	9	10	0	0	0	0
ALS_SOD1-G93A WTN;MTG-WTN;WTG_na_7d_na_neuron_na	GSE43879	WT neurons; SOD1_G93A mutant glia	WT neurons; WT glia	38	M41	FTD-ALS_SOD1-G93A WTN;MTG-WTN;WTG_na_7d_na_neurons_na	adj.P	1	1	1	1	1	1	1	1	1	1	1	1	1	0.0135957	1	1	0.00690503	1	1	4.61019e-05	1	4.9043e-06	0.000338989	1	0.000175209	1.1408e-05	1	1	1	1
other-neurodevelopment_PQBP1-KD_na_E16.5_na_cortical neurons	GSE44402	PQBP1_knockdown	mock_knockdown	2541	M42	other-neurodevelopment_PQBP1-KD_na_E16.5_na_neurons_na	orig.sig.size	2541	2541	2541	2541	2541	2541	2541	2541	2541	2541	2541	2541	2541	2541	2541	2541	2541	2541	2541	2541	2541	2541	2541	2541	2541	2541	2541	2541	2541	2541
other-neurodevelopment_PQBP1-KD_na_E16.5_na_cortical neurons	GSE44402	PQBP1_knockdown	mock_knockdown	2541	M42	other-neurodevelopment_PQBP1-KD_na_E16.5_na_neurons_na	sigCnt	788	510	736	380	645	601	357	525	250	238	446	322	301	344	168	266	328	352	301	203	146	181	195	167	146	150	195	155	155	63
other-neurodevelopment_PQBP1-KD_na_E16.5_na_cortical neurons	GSE44402	PQBP1_knockdown	mock_knockdown	2541	M42	other-neurodevelopment_PQBP1-KD_na_E16.5_na_neurons_na	sigP	0.000120734	1	0.00101257	1	4.58169e-09	5.50106e-10	0.999872	1.47342e-07	1	1	4.34328e-13	0.204582	0.484287	0.147663	1	0.602261	0.0215991	2.12819e-07	0.0183119	0.998506	1	0.859021	0.712627	0.592171	0.999744	0.968497	1.21039e-05	0.137377	0.000840357	0.963794
other-neurodevelopment_PQBP1-KD_na_E16.5_na_cortical neurons	GSE44402	PQBP1_knockdown	mock_knockdown	2541	M42	other-neurodevelopment_PQBP1-KD_na_E16.5_na_neurons_na	sigCntUp	486	243	450	150	419	396	131	345	110	91	297	104	92	160	81	83	146	223	99	111	65	107	110	55	104	94	79	50	36	24
other-neurodevelopment_PQBP1-KD_na_E16.5_na_cortical neurons	GSE44402	PQBP1_knockdown	mock_knockdown	2541	M42	other-neurodevelopment_PQBP1-KD_na_E16.5_na_neurons_na	sigCntDown	302	267	286	230	226	205	226	180	140	147	149	218	209	184	87	183	182	129	202	92	81	74	85	112	42	56	116	105	119	39
other-neurodevelopment_PQBP1-KD_na_E16.5_na_cortical neurons	GSE44402	PQBP1_knockdown	mock_knockdown	2541	M42	other-neurodevelopment_PQBP1-KD_na_E16.5_na_neurons_na	adj.P	0.000789523	1	0.00579276	1	4.52737e-08	5.74624e-09	1	1.30468e-06	1	1	5.46554e-12	0.633512	1	0.490248	1	1	0.0948995	1.85167e-06	0.0819935	1	1	1	1	1	1	1	8.8565e-05	0.465158	0.00486521	1
other_mouseC9orf72ASOoverNoASO_F_10w_Spinalcord_na_na	GSE51685	mouseC9orf72ASO	NoASO	13	M43	FTD-ALS_mouseC9orf72ASOoverNoASO_F_10w_spinal cord_na_na	orig.sig.size	13	13	13	13	13	13	13	13	13	13	13	13	13	13	13	13	13	13	13	13	13	13	13	13	13	13	13	13	13	13
other_mouseC9orf72ASOoverNoASO_F_10w_Spinalcord_na_na	GSE51685	mouseC9orf72ASO	NoASO	13	M43	FTD-ALS_mouseC9orf72ASOoverNoASO_F_10w_spinal cord_na_na	sigCnt	2	3	2	7	3	1	1	1	1	1	1	1	3	2	3	0	1	1	3	0	1	0	0	0	0	0	1	0	2	0
other_mouseC9orf72ASOoverNoASO_F_10w_Spinalcord_na_na	GSE51685	mouseC9orf72ASO	NoASO	13	M43	FTD-ALS_mouseC9orf72ASOoverNoASO_F_10w_spinal cord_na_na	sigP	0.669637	0.310369	0.625724	0.000487893	0.2101	0.682407	0.587692	0.612739	0.514662	0.449677	0.456848	0.418477	0.0376171	0.177166	0.020458	0.726242	0.398783	0.364487	0.0268802	0.685074	0.240893	0.600249	0.615633	0.549885	0.584676	0.552652	0.142672	0.488943	0.015951	0.29914
other_mouseC9orf72ASOoverNoASO_F_10w_Spinalcord_na_na	GSE51685	mouseC9orf72ASO	NoASO	13	M43	FTD-ALS_mouseC9orf72ASOoverNoASO_F_10w_spinal cord_na_na	sigCntUp	1	1	1	4	1	1	1	0	1	1	0	0	3	2	1	0	1	0	3	0	0	0	0	0	0	0	1	0	2	0
other_mouseC9orf72ASOoverNoASO_F_10w_Spinalcord_na_na	GSE51685	mouseC9orf72ASO	NoASO	13	M43	FTD-ALS_mouseC9orf72ASOoverNoASO_F_10w_spinal cord_na_na	sigCntDown	1	2	1	3	2	0	0	1	0	0	1	1	0	0	2	0	0	1	0	0	1	0	0	0	0	0	0	0	0	0
other_mouseC9orf72ASOoverNoASO_F_10w_Spinalcord_na_na	GSE51685	mouseC9orf72ASO	NoASO	13	M43	FTD-ALS_mouseC9orf72ASOoverNoASO_F_10w_spinal cord_na_na	adj.P	1	0.856227	1	0.00292268	0.645535	1	1	1	1	1	1	1	0.156131	0.565184	0.0904687	1	1	0.963152	0.115796	1	0.711299	1	1	1	1	1	0.478027	1	0.0725045	0.835392
other-cell types_Aldh1l1-BAC-eGFP_na_na_cerebral cortex_astrocyte_na	GSE52564	Astrocyte	WC	9884	M44	other-cell types_Aldh1l1-BAC-eGFP_na_na_ cortex_astrocytes_na	orig.sig.size	9884	9884	9884	9884	9884	9884	9884	9884	9884	9884	9884	9884	9884	9884	9884	9884	9884	9884	9884	9884	9884	9884	9884	9884	9884	9884	9884	9884	9884	9884
other-cell types_Aldh1l1-BAC-eGFP_na_na_cerebral cortex_astrocyte_na	GSE52564	Astrocyte	WC	9884	M44	other-cell types_Aldh1l1-BAC-eGFP_na_na_ cortex_astrocytes_na	sigCnt	2544	1848	2426	1561	2025	1849	1315	1693	1055	919	1350	1068	1059	1308	712	951	1207	1123	1010	903	634	722	777	605	722	647	577	509	485	266
other-cell types_Aldh1l1-BAC-eGFP_na_na_cerebral cortex_astrocyte_na	GSE52564	Astrocyte	WC	9884	M44	other-cell types_Aldh1l1-BAC-eGFP_na_na_ cortex_astrocytes_na	sigP	1	1	0.999989	1	0.325562	0.310135	1	0.00253744	1	1	2.03579e-08	1	0.999944	1.51745e-05	1	0.999849	3.00688e-07	2.17981e-06	0.702943	0.645592	1	0.684542	0.112563	0.991208	0.0610008	0.380658	0.0690834	0.991141	0.0386066	0.992919
other-cell types_Aldh1l1-BAC-eGFP_na_na_cerebral cortex_astrocyte_na	GSE52564	Astrocyte	WC	9884	M44	other-cell types_Aldh1l1-BAC-eGFP_na_na_ cortex_astrocytes_na	sigCntUp	655	1142	760	930	445	372	837	282	732	631	218	616	725	668	485	588	690	188	702	366	245	293	331	322	189	222	418	282	400	98
other-cell types_Aldh1l1-BAC-eGFP_na_na_cerebral cortex_astrocyte_na	GSE52564	Astrocyte	WC	9884	M44	other-cell types_Aldh1l1-BAC-eGFP_na_na_ cortex_astrocytes_na	sigCntDown	1889	706	1666	631	1580	1477	478	1411	323	288	1132	452	334	640	227	363	517	935	308	537	389	429	446	283	533	425	159	227	85	168
other-cell types_Aldh1l1-BAC-eGFP_na_na_cerebral cortex_astrocyte_na	GSE52564	Astrocyte	WC	9884	M44	other-cell types_Aldh1l1-BAC-eGFP_na_na_ cortex_astrocytes_na	adj.P	1	1	1	1	0.882762	0.856227	1	0.0135643	1	1	1.93271e-07	1	1	0.000110067	1	1	2.57145e-06	1.72454e-05	1	1	1	1	0.395256	1	0.238657	0.989901	0.26489	1	0.159309	1
other-cell types_Aldh1l1-BAC-eGFP_na_na_cerebral cortex_endothelial_na	GSE52564	Endothelial	WC	12393	M45	other-cell types_Aldh1l1-BAC-eGFP_na_na_ cortex_endothelial_na	orig.sig.size	12393	12393	12393	12393	12393	12393	12393	12393	12393	12393	12393	12393	12393	12393	12393	12393	12393	12393	12393	12393	12393	12393	12393	12393	12393	12393	12393	12393	12393	12393
other-cell types_Aldh1l1-BAC-eGFP_na_na_cerebral cortex_endothelial_na	GSE52564	Endothelial	WC	12393	M45	other-cell types_Aldh1l1-BAC-eGFP_na_na_ cortex_endothelial_na	sigCnt	3097	2415	2920	2021	2393	2199	1609	1975	1402	1238	1533	1271	1246	1503	922	1100	1362	1287	1205	1079	844	867	930	711	837	773	682	620	566	325
other-cell types_Aldh1l1-BAC-eGFP_na_na_cerebral cortex_endothelial_na	GSE52564	Endothelial	WC	12393	M45	other-cell types_Aldh1l1-BAC-eGFP_na_na_ cortex_endothelial_na	sigP	1	1	1	1	1	1	1	0.99986	1	1	0.929625	1	1	0.978867	1	1	0.986916	0.8346	0.999998	0.999972	1	0.999703	0.88962	1	0.998439	0.992779	0.884952	1	0.892672	0.999997
other-cell types_Aldh1l1-BAC-eGFP_na_na_cerebral cortex_endothelial_na	GSE52564	Endothelial	WC	12393	M45	other-cell types_Aldh1l1-BAC-eGFP_na_na_ cortex_endothelial_na	sigCntUp	917	1337	898	1280	629	537	885	414	801	750	241	723	592	782	529	562	751	222	540	697	614	553	626	334	559	508	354	338	246	141
other-cell types_Aldh1l1-BAC-eGFP_na_na_cerebral cortex_endothelial_na	GSE52564	Endothelial	WC	12393	M45	other-cell types_Aldh1l1-BAC-eGFP_na_na_ cortex_endothelial_na	sigCntDown	2180	1078	2022	741	1764	1662	724	1561	601	488	1292	548	654	721	393	538	611	1065	665	382	230	314	304	377	278	265	328	282	320	184
other-cell types_Aldh1l1-BAC-eGFP_na_na_cerebral cortex_endothelial_na	GSE52564	Endothelial	WC	12393	M45	other-cell types_Aldh1l1-BAC-eGFP_na_na_ cortex_endothelial_na	adj.P	1	1	1	1	1	1	1	1	1	1	1	1	1	1	1	1	1	1	1	1	1	1	1	1	1	1	1	1	1	1
other-cell types_Aldh1l1-BAC-eGFP_na_na_cerebral cortex_myelinating oligodendrocyte_na	GSE52564	MO	WC	11465	M46	other-cell types_Aldh1l1-BAC-eGFP_na_na_ cortex_myelinating oligodendrocyte_na	orig.sig.size	11465	11465	11465	11465	11465	11465	11465	11465	11465	11465	11465	11465	11465	11465	11465	11465	11465	11465	11465	11465	11465	11465	11465	11465	11465	11465	11465	11465	11465	11465
other-cell types_Aldh1l1-BAC-eGFP_na_na_cerebral cortex_myelinating oligodendrocyte_na	GSE52564	MO	WC	11465	M46	other-cell types_Aldh1l1-BAC-eGFP_na_na_ cortex_myelinating oligodendrocyte_na	sigCnt	2844	2336	2670	2042	2176	1961	1620	1755	1327	1180	1327	1258	1230	1346	932	1134	1229	1133	1103	966	861	766	829	729	748	689	634	622	518	339
other-cell types_Aldh1l1-BAC-eGFP_na_na_cerebral cortex_myelinating oligodendrocyte_na	GSE52564	MO	WC	11465	M46	other-cell types_Aldh1l1-BAC-eGFP_na_na_ cortex_myelinating oligodendrocyte_na	sigP	1	1	1	1	1	1	1	1	1	1	1	1	1	1	1	0.998488	0.999998	1	1	1	0.999666	1	0.999975	0.86543	1	0.999999	0.907769	0.698715	0.981941	0.405273
other-cell types_Aldh1l1-BAC-eGFP_na_na_cerebral cortex_myelinating oligodendrocyte_na	GSE52564	MO	WC	11465	M46	other-cell types_Aldh1l1-BAC-eGFP_na_na_ cortex_myelinating oligodendrocyte_na	sigCntUp	1139	1387	1040	1342	821	711	1101	556	803	720	366	879	734	385	596	768	386	297	380	323	648	249	233	543	160	197	197	457	152	263
other-cell types_Aldh1l1-BAC-eGFP_na_na_cerebral cortex_myelinating oligodendrocyte_na	GSE52564	MO	WC	11465	M46	other-cell types_Aldh1l1-BAC-eGFP_na_na_ cortex_myelinating oligodendrocyte_na	sigCntDown	1705	949	1630	700	1355	1250	519	1199	524	460	961	379	496	961	336	366	843	836	723	643	213	517	596	186	588	492	437	165	366	76
other-cell types_Aldh1l1-BAC-eGFP_na_na_cerebral cortex_myelinating oligodendrocyte_na	GSE52564	MO	WC	11465	M46	other-cell types_Aldh1l1-BAC-eGFP_na_na_ cortex_myelinating oligodendrocyte_na	adj.P	1	1	1	1	1	1	1	1	1	1	1	1	1	1	1	1	1	1	1	1	1	1	1	1	1	1	1	1	1	1
other-cell types_Aldh1l1-BAC-eGFP_na_na_cerebral cortex_microglia_na	GSE52564	Microglia	WC	12166	M47	other-cell types_Aldh1l1-BAC-eGFP_na_na_cortex_microglia_na	orig.sig.size	12166	12166	12166	12166	12166	12166	12166	12166	12166	12166	12166	12166	12166	12166	12166	12166	12166	12166	12166	12166	12166	12166	12166	12166	12166	12166	12166	12166	12166	12166
other-cell types_Aldh1l1-BAC-eGFP_na_na_cerebral cortex_microglia_na	GSE52564	Microglia	WC	12166	M47	other-cell types_Aldh1l1-BAC-eGFP_na_na_cortex_microglia_na	sigCnt	2997	2420	2860	2046	2285	2086	1610	1862	1416	1250	1475	1259	1249	1471	949	1115	1347	1227	1171	1082	788	870	903	699	834	772	652	612	556	307
other-cell types_Aldh1l1-BAC-eGFP_na_na_cerebral cortex_microglia_na	GSE52564	Microglia	WC	12166	M47	other-cell types_Aldh1l1-BAC-eGFP_na_na_cortex_microglia_na	sigP	1	1	1	1	1	1	1	1	1	1	0.99986	1	1	0.993813	1	1	0.954626	0.999908	1	0.991406	1	0.973025	0.985569	1	0.976248	0.914312	0.998372	0.999998	0.903702	1
other-cell types_Aldh1l1-BAC-eGFP_na_na_cerebral cortex_microglia_na	GSE52564	Microglia	WC	12166	M47	other-cell types_Aldh1l1-BAC-eGFP_na_na_cortex_microglia_na	sigCntUp	936	1348	928	1228	648	574	829	447	784	719	300	591	508	653	567	480	722	247	436	760	530	636	644	294	566	587	215	263	170	121
other-cell types_Aldh1l1-BAC-eGFP_na_na_cerebral cortex_microglia_na	GSE52564	Microglia	WC	12166	M47	other-cell types_Aldh1l1-BAC-eGFP_na_na_cortex_microglia_na	sigCntDown	2061	1072	1932	818	1637	1512	781	1415	632	531	1175	668	741	818	382	635	625	980	735	322	258	234	259	405	268	185	437	349	386	186
other-cell types_Aldh1l1-BAC-eGFP_na_na_cerebral cortex_microglia_na	GSE52564	Microglia	WC	12166	M47	other-cell types_Aldh1l1-BAC-eGFP_na_na_cortex_microglia_na	adj.P	1	1	1	1	1	1	1	1	1	1	1	1	1	1	1	1	1	1	1	1	1	1	1	1	1	1	1	1	1	1
other-cell types_Aldh1l1-BAC-eGFP_na_na_cerebral cortex_neuron_na	GSE52564	Neuron	WC	6817	M48	other-cell types_Aldh1l1-BAC-eGFP_na_na_cortex_neurons_na	orig.sig.size	6817	6817	6817	6817	6817	6817	6817	6817	6817	6817	6817	6817	6817	6817	6817	6817	6817	6817	6817	6817	6817	6817	6817	6817	6817	6817	6817	6817	6817	6817
other-cell types_Aldh1l1-BAC-eGFP_na_na_cerebral cortex_neuron_na	GSE52564	Neuron	WC	6817	M48	other-cell types_Aldh1l1-BAC-eGFP_na_na_cortex_neurons_na	sigCnt	1632	1085	1539	855	1309	1201	840	1113	637	544	893	714	796	1215	418	658	1049	741	803	810	327	661	749	448	691	633	483	422	398	235
other-cell types_Aldh1l1-BAC-eGFP_na_na_cerebral cortex_neuron_na	GSE52564	Neuron	WC	6817	M48	other-cell types_Aldh1l1-BAC-eGFP_na_na_cortex_neurons_na	sigP	1	1	1	1	0.99975	0.998618	1	0.778308	1	1	0.0680083	0.999998	0.197129	1.07003e-76	1	0.98959	3.37957e-48	0.151586	3.03548e-08	4.21592e-26	1	5.23357e-24	1.22247e-45	0.312927	4.28315e-42	6.13328e-38	9.72947e-13	0.000155807	5.88817e-10	0.000281419
other-cell types_Aldh1l1-BAC-eGFP_na_na_cerebral cortex_neuron_na	GSE52564	Neuron	WC	6817	M48	other-cell types_Aldh1l1-BAC-eGFP_na_na_cortex_neurons_na	sigCntUp	1144	629	1065	526	916	845	376	785	372	309	625	253	214	142	261	224	150	512	176	122	217	103	81	144	73	68	79	125	72	54
other-cell types_Aldh1l1-BAC-eGFP_na_na_cerebral cortex_neuron_na	GSE52564	Neuron	WC	6817	M48	other-cell types_Aldh1l1-BAC-eGFP_na_na_cortex_neurons_na	sigCntDown	488	456	474	329	393	356	464	328	265	235	268	461	582	1073	157	434	899	229	627	688	110	558	668	304	618	565	404	297	326	181
other-cell types_Aldh1l1-BAC-eGFP_na_na_cerebral cortex_neuron_na	GSE52564	Neuron	WC	6817	M48	other-cell types_Aldh1l1-BAC-eGFP_na_na_cortex_neurons_na	adj.P	1	1	1	1	1	1	1	1	1	1	0.261169	1	0.616798	6.57807e-75	1	1	1.20699e-46	0.501278	2.84221e-07	9.16504e-25	1	1.058e-22	4.16753e-44	0.858745	1.39668e-40	1.9087e-36	1.21013e-11	0.00100305	6.14204e-09	0.00175302
other-cell types_Aldh1l1-BAC-eGFP_na_na_cerebral cortex_newly formed oligodendrocyte_na	GSE52564	NFO	WC	8537	M49	other-cell types_Aldh1l1-BAC-eGFP_na_na_cortex_newly formed oligodendrocyte_na	orig.sig.size	8537	8537	8537	8537	8537	8537	8537	8537	8537	8537	8537	8537	8537	8537	8537	8537	8537	8537	8537	8537	8537	8537	8537	8537	8537	8537	8537	8537	8537	8537
other-cell types_Aldh1l1-BAC-eGFP_na_na_cerebral cortex_newly formed oligodendrocyte_na	GSE52564	NFO	WC	8537	M49	other-cell types_Aldh1l1-BAC-eGFP_na_na_cortex_newly formed oligodendrocyte_na	sigCnt	2149	1453	2043	1177	1706	1581	1153	1470	844	731	1185	922	973	1253	557	863	1114	998	888	859	454	688	771	584	711	650	535	507	416	294
other-cell types_Aldh1l1-BAC-eGFP_na_na_cerebral cortex_newly formed oligodendrocyte_na	GSE52564	NFO	WC	8537	M49	other-cell types_Aldh1l1-BAC-eGFP_na_na_cortex_newly formed oligodendrocyte_na	sigP	1	1	1	1	0.920817	0.602714	1	0.00376117	1	1	2.3502e-08	0.999991	0.524518	2.95086e-23	1	0.738495	8.10501e-16	5.17943e-08	0.322958	6.13465e-06	1	6.79769e-05	4.32289e-14	0.0109418	4.602e-13	1.95267e-11	4.07505e-05	0.00101922	0.109836	3.88577e-06
other-cell types_Aldh1l1-BAC-eGFP_na_na_cerebral cortex_newly formed oligodendrocyte_na	GSE52564	NFO	WC	8537	M49	other-cell types_Aldh1l1-BAC-eGFP_na_na_cortex_newly formed oligodendrocyte_na	sigCntUp	707	905	716	852	496	454	891	346	563	499	254	726	623	331	395	654	317	217	313	227	355	170	173	463	99	133	178	403	134	229
other-cell types_Aldh1l1-BAC-eGFP_na_na_cerebral cortex_newly formed oligodendrocyte_na	GSE52564	NFO	WC	8537	M49	other-cell types_Aldh1l1-BAC-eGFP_na_na_cortex_newly formed oligodendrocyte_na	sigCntDown	1442	548	1327	325	1210	1127	262	1124	281	232	931	196	350	922	162	209	797	781	575	632	99	518	598	121	612	517	357	104	282	65
other-cell types_Aldh1l1-BAC-eGFP_na_na_cerebral cortex_newly formed oligodendrocyte_na	GSE52564	NFO	WC	8537	M49	other-cell types_Aldh1l1-BAC-eGFP_na_na_cortex_newly formed oligodendrocyte_na	adj.P	1	1	1	1	1	1	1	0.0195216	1	1	2.22557e-07	1	1	5.77844e-22	1	1	1.14262e-14	4.74886e-07	0.878239	4.63342e-05	1	0.000454797	5.67806e-13	0.0514182	5.7814e-12	2.23931e-10	0.000280137	0.00581745	0.387655	3.00865e-05
AD_Tyrobp-KO/KO;WT_M_na_na_na_APP	AMPAD-TyrobpKOAppPs1	Tyrobp-KO/KO;WT	Tyrobp-WT/WT;WT	18	M5	other-inflammation-immunity_Tyrobp KO/KO; WT_M_na_na_na_na	orig.sig.size	18	18	18	18	18	18	18	18	18	18	18	18	18	18	18	18	18	18	18	18	18	18	18	18	18	18	18	18	18	18
AD_Tyrobp-KO/KO;WT_M_na_na_na_APP	AMPAD-TyrobpKOAppPs1	Tyrobp-KO/KO;WT	Tyrobp-WT/WT;WT	18	M5	other-inflammation-immunity_Tyrobp KO/KO; WT_M_na_na_na_na	sigCnt	5	2	2	2	1	2	5	1	2	3	1	3	3	3	0	4	1	0	5	1	2	3	1	2	1	2	0	2	0	2
AD_Tyrobp-KO/KO;WT_M_na_na_na_APP	AMPAD-TyrobpKOAppPs1	Tyrobp-KO/KO;WT	Tyrobp-WT/WT;WT	18	M5	other-inflammation-immunity_Tyrobp KO/KO; WT_M_na_na_na_na	sigP	0.317948	0.823474	0.862607	0.721163	0.89804	0.653824	0.0431376	0.809597	0.446784	0.16067	0.664923	0.137327	0.126385	0.160201	0.824587	0.0257238	0.601702	0.857425	0.00572503	0.483574	0.151453	0.0340005	0.38936	0.0966773	0.350655	0.0983529	0.636081	0.0649636	0.566819	0.0131196
AD_Tyrobp-KO/KO;WT_M_na_na_na_APP	AMPAD-TyrobpKOAppPs1	Tyrobp-KO/KO;WT	Tyrobp-WT/WT;WT	18	M5	other-inflammation-immunity_Tyrobp KO/KO; WT_M_na_na_na_na	sigCntUp	1	0	0	0	0	0	2	0	0	0	0	2	2	1	0	2	0	0	2	0	1	1	0	1	0	0	0	1	0	1
AD_Tyrobp-KO/KO;WT_M_na_na_na_APP	AMPAD-TyrobpKOAppPs1	Tyrobp-KO/KO;WT	Tyrobp-WT/WT;WT	18	M5	other-inflammation-immunity_Tyrobp KO/KO; WT_M_na_na_na_na	sigCntDown	4	2	2	2	1	2	3	1	2	3	1	1	1	2	0	2	1	0	3	1	1	2	1	1	1	2	0	1	0	1
AD_Tyrobp-KO/KO;WT_M_na_na_na_APP	AMPAD-TyrobpKOAppPs1	Tyrobp-KO/KO;WT	Tyrobp-WT/WT;WT	18	M5	other-inflammation-immunity_Tyrobp KO/KO; WT_M_na_na_na_na	adj.P	0.868918	1	1	1	1	1	0.175362	1	1	0.524828	1	0.465158	0.43342	0.52399	1	0.111134	1	1	0.028587	1	0.501278	0.143353	1	0.350619	0.935578	0.356179	1	0.251407	1	0.0604404
other-cell types_Aldh1l1-BAC-eGFP_na_na_cerebral cortex_oligodendrocyte precursor cell_na	GSE52564	OPC	WC	4805	M50	other-cell types_Aldh1l1-BAC-eGFP_na_na_cortex_oligodendrocyte precursor cell_na	orig.sig.size	4805	4805	4805	4805	4805	4805	4805	4805	4805	4805	4805	4805	4805	4805	4805	4805	4805	4805	4805	4805	4805	4805	4805	4805	4805	4805	4805	4805	4805	4805
other-cell types_Aldh1l1-BAC-eGFP_na_na_cerebral cortex_oligodendrocyte precursor cell_na	GSE52564	OPC	WC	4805	M50	other-cell types_Aldh1l1-BAC-eGFP_na_na_cortex_oligodendrocyte precursor cell_na	sigCnt	1291	689	1214	457	1067	989	576	943	389	302	788	495	566	812	244	484	714	680	603	493	171	381	436	340	429	368	357	304	285	183
other-cell types_Aldh1l1-BAC-eGFP_na_na_cerebral cortex_oligodendrocyte precursor cell_na	GSE52564	OPC	WC	4805	M50	other-cell types_Aldh1l1-BAC-eGFP_na_na_cortex_oligodendrocyte precursor cell_na	sigP	0.731375	1	0.805072	1	0.000127955	1.64813e-05	1	4.02023e-12	1	1	5.16657e-21	0.999973	0.200196	7.86898e-29	1	0.729329	2.06946e-20	4.41129e-22	6.92199e-10	0.00138273	1	0.0449946	8.48164e-06	0.0203548	1.57687e-09	6.02899e-05	1.02239e-10	0.000865216	7.84963e-07	8.97485e-06
other-cell types_Aldh1l1-BAC-eGFP_na_na_cerebral cortex_oligodendrocyte precursor cell_na	GSE52564	OPC	WC	4805	M50	other-cell types_Aldh1l1-BAC-eGFP_na_na_cortex_oligodendrocyte precursor cell_na	sigCntUp	338	359	342	283	255	234	352	191	216	180	154	313	326	311	139	299	296	146	281	177	96	141	160	212	122	130	159	184	135	99
other-cell types_Aldh1l1-BAC-eGFP_na_na_cerebral cortex_oligodendrocyte precursor cell_na	GSE52564	OPC	WC	4805	M50	other-cell types_Aldh1l1-BAC-eGFP_na_na_cortex_oligodendrocyte precursor cell_na	sigCntDown	953	330	872	174	812	755	224	752	173	122	634	182	240	501	105	185	418	534	322	316	75	240	276	128	307	238	198	120	150	84
other-cell types_Aldh1l1-BAC-eGFP_na_na_cerebral cortex_oligodendrocyte precursor cell_na	GSE52564	OPC	WC	4805	M50	other-cell types_Aldh1l1-BAC-eGFP_na_na_cortex_oligodendrocyte precursor cell_na	adj.P	1	1	1	1	0.000833764	0.000118855	1	4.83201e-11	1	1	9.11748e-20	1	0.623277	1.86764e-27	1	1	3.5436e-19	8.25053e-21	7.17057e-09	0.00776812	1	0.182017	6.32329e-05	0.0900656	1.59818e-08	0.000404811	1.12104e-09	0.00499932	6.44116e-06	6.6645e-05
other-cell types_Cx3cr1+/GFP-FACS-GFP_F/M_6w_brain_microglia_na	GSE53789	FACS-GFP	FACS-WT	72	M51	other-cell types_Cx3cr1+/GFP-FACS-GFP_F/M_6w_whole brain_microglia_na	orig.sig.size	72	72	72	72	72	72	72	72	72	72	72	72	72	72	72	72	72	72	72	72	72	72	72	72	72	72	72	72	72	72
other-cell types_Cx3cr1+/GFP-FACS-GFP_F/M_6w_brain_microglia_na	GSE53789	FACS-GFP	FACS-WT	72	M51	other-cell types_Cx3cr1+/GFP-FACS-GFP_F/M_6w_whole brain_microglia_na	sigCnt	13	12	10	12	11	8	9	7	6	10	6	7	8	13	3	2	13	7	7	14	3	11	9	3	11	10	4	3	3	1
other-cell types_Cx3cr1+/GFP-FACS-GFP_F/M_6w_brain_microglia_na	GSE53789	FACS-GFP	FACS-WT	72	M51	other-cell types_Cx3cr1+/GFP-FACS-GFP_F/M_6w_whole brain_microglia_na	sigP	0.907427	0.848014	0.975763	0.635439	0.744319	0.901752	0.639763	0.888695	0.850368	0.209936	0.763139	0.542869	0.358065	0.0343832	0.893767	0.974367	0.0163561	0.417362	0.389558	0.00090121	0.787645	0.00328795	0.0310338	0.638869	0.00234427	0.00369548	0.329446	0.503958	0.388777	0.59091
other-cell types_Cx3cr1+/GFP-FACS-GFP_F/M_6w_brain_microglia_na	GSE53789	FACS-GFP	FACS-WT	72	M51	other-cell types_Cx3cr1+/GFP-FACS-GFP_F/M_6w_whole brain_microglia_na	sigCntUp	8	5	6	8	7	7	5	6	2	6	4	4	3	4	0	2	3	4	2	3	2	2	2	3	4	3	1	2	1	1
other-cell types_Cx3cr1+/GFP-FACS-GFP_F/M_6w_brain_microglia_na	GSE53789	FACS-GFP	FACS-WT	72	M51	other-cell types_Cx3cr1+/GFP-FACS-GFP_F/M_6w_whole brain_microglia_na	sigCntDown	5	7	4	4	4	1	4	1	4	4	2	3	5	9	3	0	10	3	5	11	1	9	7	0	7	7	3	1	2	0
other-cell types_Cx3cr1+/GFP-FACS-GFP_F/M_6w_brain_microglia_na	GSE53789	FACS-GFP	FACS-WT	72	M51	other-cell types_Cx3cr1+/GFP-FACS-GFP_F/M_6w_whole brain_microglia_na	adj.P	1	1	1	1	1	1	1	1	1	0.645535	1	1	0.951172	0.144711	1	1	0.0741212	1	1	0.00519929	1	0.0172687	0.132171	1	0.0125765	0.0192339	0.891679	1	1	1
other-cell types_Cx3cr1+/GFP-LCM-GFP_F/M_6w_brain_microglia_na	GSE53789	LCM-GFP	FACS-GFP	4213	M52	other-cell types_Cx3cr1+/GFP-LCM-GFP_F/M_6w_whole brain_microglia_na	orig.sig.size	4213	4213	4213	4213	4213	4213	4213	4213	4213	4213	4213	4213	4213	4213	4213	4213	4213	4213	4213	4213	4213	4213	4213	4213	4213	4213	4213	4213	4213	4213
other-cell types_Cx3cr1+/GFP-LCM-GFP_F/M_6w_brain_microglia_na	GSE53789	LCM-GFP	FACS-GFP	4213	M52	other-cell types_Cx3cr1+/GFP-LCM-GFP_F/M_6w_whole brain_microglia_na	sigCnt	1463	499	1341	363	1239	1131	475	1080	287	228	947	446	511	649	155	426	505	786	509	272	155	205	257	305	235	189	315	277	269	187
other-cell types_Cx3cr1+/GFP-LCM-GFP_F/M_6w_brain_microglia_na	GSE53789	LCM-GFP	FACS-GFP	4213	M52	other-cell types_Cx3cr1+/GFP-LCM-GFP_F/M_6w_whole brain_microglia_na	sigP	4.18186e-48	1	1.61456e-34	1	4.29899e-73	2.44464e-65	1	1.76578e-83	1	1	4.9006e-115	0.985209	0.00786996	2.69205e-14	1	0.383688	0.0110393	7.21619e-91	1.64124e-07	1	1	1	0.999982	0.00155497	0.999979	1	4.94258e-11	1.28442e-05	5.86934e-11	1.19347e-12
other-cell types_Cx3cr1+/GFP-LCM-GFP_F/M_6w_brain_microglia_na	GSE53789	LCM-GFP	FACS-GFP	4213	M52	other-cell types_Cx3cr1+/GFP-LCM-GFP_F/M_6w_whole brain_microglia_na	sigCntUp	1385	353	1270	235	1190	1075	387	1039	199	140	923	388	458	569	88	385	419	756	466	190	119	130	171	286	169	114	286	263	250	178
other-cell types_Cx3cr1+/GFP-LCM-GFP_F/M_6w_brain_microglia_na	GSE53789	LCM-GFP	FACS-GFP	4213	M52	other-cell types_Cx3cr1+/GFP-LCM-GFP_F/M_6w_whole brain_microglia_na	sigCntDown	78	146	71	128	49	56	88	41	88	88	24	58	53	80	67	41	86	30	43	82	36	75	86	19	66	75	29	14	19	9
other-cell types_Cx3cr1+/GFP-LCM-GFP_F/M_6w_brain_microglia_na	GSE53789	LCM-GFP	FACS-GFP	4213	M52	other-cell types_Cx3cr1+/GFP-LCM-GFP_F/M_6w_whole brain_microglia_na	adj.P	1.47248e-46	1	4.56951e-33	1	2.46126e-71	1.14593e-63	1	1.29837e-81	1	1	9.18862e-113	1	0.0380805	3.57351e-13	1	0.996766	0.0518439	5.94741e-89	1.44306e-06	1	1	1	1	0.00861957	1	1	5.4999e-10	9.37987e-05	6.51185e-10	1.47707e-11
PD_MPTP-HCI_na_na_midbrain dopaminergic neurons_na_na	GSE54795	MPTP-HCl	CT	28	M53	PD_MPTP-HCI_na_na_ neurons_na_na	orig.sig.size	28	28	28	28	28	28	28	28	28	28	28	28	28	28	28	28	28	28	28	28	28	28	28	28	28	28	28	28	28	28
PD_MPTP-HCI_na_na_midbrain dopaminergic neurons_na_na	GSE54795	MPTP-HCl	CT	28	M53	PD_MPTP-HCI_na_na_ neurons_na_na	sigCnt	8	5	7	3	7	8	2	7	2	1	4	1	2	0	1	1	5	3	2	1	1	3	1	0	3	1	1	0	1	0
PD_MPTP-HCI_na_na_midbrain dopaminergic neurons_na_na	GSE54795	MPTP-HCl	CT	28	M53	PD_MPTP-HCI_na_na_ neurons_na_na	sigP	0.343615	0.698472	0.436303	0.858547	0.198746	0.061532	0.848896	0.0791528	0.777973	0.884208	0.279258	0.861909	0.640487	0.977071	0.764303	0.801268	0.0905016	0.347354	0.567814	0.747323	0.664107	0.149694	0.649328	0.848606	0.134397	0.55601	0.478336	0.795577	0.384637	0.568559
PD_MPTP-HCI_na_na_midbrain dopaminergic neurons_na_na	GSE54795	MPTP-HCl	CT	28	M53	PD_MPTP-HCI_na_na_ neurons_na_na	sigCntUp	3	4	4	1	2	3	1	4	1	0	1	1	0	0	0	1	4	1	1	1	0	3	1	0	3	1	0	0	0	0
PD_MPTP-HCI_na_na_midbrain dopaminergic neurons_na_na	GSE54795	MPTP-HCl	CT	28	M53	PD_MPTP-HCI_na_na_ neurons_na_na	sigCntDown	5	1	3	2	5	5	1	3	1	1	3	0	2	0	1	0	1	2	1	0	1	0	0	0	0	0	1	0	1	0
PD_MPTP-HCI_na_na_midbrain dopaminergic neurons_na_na	GSE54795	MPTP-HCl	CT	28	M53	PD_MPTP-HCI_na_na_ neurons_na_na	adj.P	0.921054	1	1	1	0.620047	0.239985	1	0.296971	1	1	0.791583	1	1	1	1	1	0.331913	0.929488	1	1	1	0.496113	1	1	0.456717	1	1	1	0.998537	1
other_Dnmt1-CKO_na_P16_cortex_na_na	GSE58261	Olig1creOverplus-Dnmt1	Olig1plusOverplus-Dnmt1	382	M54	other_Dnmt1-CKO_na_P16_cortex_na_na	orig.sig.size	382	382	382	382	382	382	382	382	382	382	382	382	382	382	382	382	382	382	382	382	382	382	382	382	382	382	382	382	382	382
other_Dnmt1-CKO_na_P16_cortex_na_na	GSE58261	Olig1creOverplus-Dnmt1	Olig1plusOverplus-Dnmt1	382	M54	other_Dnmt1-CKO_na_P16_cortex_na_na	sigCnt	26	26	26	18	16	23	122	15	17	10	9	134	139	92	4	136	75	19	47	50	10	43	43	118	41	41	33	119	25	82
other_Dnmt1-CKO_na_P16_cortex_na_na	GSE58261	Olig1creOverplus-Dnmt1	Olig1plusOverplus-Dnmt1	382	M54	other_Dnmt1-CKO_na_P16_cortex_na_na	sigP	1	1	1	1	1	1	1.41719e-17	1	1	1	1	6.2053e-37	5.79977e-42	6.35945e-12	1	2.94449e-45	1.04446e-07	0.999864	0.0520158	0.00193758	0.99998	0.0009911	0.00217926	3.45362e-53	0.00144657	0.000261509	0.00324292	2.15792e-62	0.0253308	8.90493e-51
other_Dnmt1-CKO_na_P16_cortex_na_na	GSE58261	Olig1creOverplus-Dnmt1	Olig1plusOverplus-Dnmt1	382	M54	other_Dnmt1-CKO_na_P16_cortex_na_na	sigCntUp	10	5	10	8	5	7	7	6	10	4	4	7	14	40	1	7	33	7	17	29	3	24	29	2	24	28	13	3	9	3
other_Dnmt1-CKO_na_P16_cortex_na_na	GSE58261	Olig1creOverplus-Dnmt1	Olig1plusOverplus-Dnmt1	382	M54	other_Dnmt1-CKO_na_P16_cortex_na_na	sigCntDown	16	21	16	10	11	16	115	9	7	6	5	127	125	52	3	129	42	12	30	21	7	19	14	116	17	13	20	116	16	79
other_Dnmt1-CKO_na_P16_cortex_na_na	GSE58261	Olig1creOverplus-Dnmt1	Olig1plusOverplus-Dnmt1	382	M54	other_Dnmt1-CKO_na_P16_cortex_na_na	adj.P	1	1	1	1	1	1	2.1736e-16	1	1	1	1	1.84682e-35	1.88304e-40	7.55878e-11	1	9.9926e-44	9.39259e-07	1	0.207289	0.0105456	1	0.00567424	0.0117586	1.36327e-51	0.00807841	0.00163443	0.0170646	9.57658e-61	0.109752	3.38058e-49
aging_24vs3m_na_24m_hippocampus_na_na	GSE61915	24 months	3 months	689	M55	other-aging_24vs3m_na_24m_hippocampus_na_na	orig.sig.size	689	689	689	689	689	689	689	689	689	689	689	689	689	689	689	689	689	689	689	689	689	689	689	689	689	689	689	689	689	689
aging_24vs3m_na_24m_hippocampus_na_na	GSE61915	24 months	3 months	689	M55	other-aging_24vs3m_na_24m_hippocampus_na_na	sigCnt	139	75	134	63	124	102	96	98	41	36	80	86	89	172	23	87	172	70	78	145	21	131	133	60	127	133	52	56	31	47
aging_24vs3m_na_24m_hippocampus_na_na	GSE61915	24 months	3 months	689	M55	other-aging_24vs3m_na_24m_hippocampus_na_na	sigP	0.999982	1	0.999902	1	0.923449	0.994141	0.896823	0.937167	1	1	0.74669	0.218762	0.0756514	1.43597e-21	1	0.012704	2.68285e-26	0.573536	0.143634	1.64478e-23	1	5.28545e-26	2.38249e-25	0.00564544	1.36902e-25	1.05379e-32	0.0108114	0.000828797	0.528919	1.49063e-08
aging_24vs3m_na_24m_hippocampus_na_na	GSE61915	24 months	3 months	689	M55	other-aging_24vs3m_na_24m_hippocampus_na_na	sigCntUp	61	49	54	48	57	43	79	36	30	25	29	73	73	153	17	69	149	28	56	135	19	125	127	53	119	128	41	52	27	42
aging_24vs3m_na_24m_hippocampus_na_na	GSE61915	24 months	3 months	689	M55	other-aging_24vs3m_na_24m_hippocampus_na_na	sigCntDown	78	26	80	15	67	59	17	62	11	11	51	13	16	19	6	18	23	42	22	10	2	6	6	7	8	5	11	4	4	5
aging_24vs3m_na_24m_hippocampus_na_na	GSE61915	24 months	3 months	689	M55	other-aging_24vs3m_na_24m_hippocampus_na_na	adj.P	1	1	1	1	1	1	1	1	1	1	1	0.661845	0.286414	2.61403e-20	1	0.0588146	5.88345e-25	1	0.479604	3.26345e-22	1	1.14239e-24	5.0193e-24	0.0282838	2.90868e-24	2.83277e-31	0.0508611	0.00481113	1	1.43146e-07
aging_29vs3m_na_29m_hippocampus_na_na	GSE61915	29 months	3 months	283	M56	other-aging_29vs3m_na_29m_hippocampus_na_na	orig.sig.size	283	283	283	283	283	283	283	283	283	283	283	283	283	283	283	283	283	283	283	283	283	283	283	283	283	283	283	283	283	283
aging_29vs3m_na_29m_hippocampus_na_na	GSE61915	29 months	3 months	283	M56	other-aging_29vs3m_na_29m_hippocampus_na_na	sigCnt	46	42	45	22	38	29	33	28	22	18	30	23	35	70	19	30	79	19	39	67	11	59	66	19	56	62	24	17	15	12
aging_29vs3m_na_29m_hippocampus_na_na	GSE61915	29 months	3 months	283	M56	other-aging_29vs3m_na_29m_hippocampus_na_na	sigP	0.999976	0.999762	0.999879	1	0.99736	0.999859	0.959438	0.998449	0.99869	0.999178	0.782975	0.958852	0.213786	7.31071e-10	0.922041	0.315117	2.95394e-16	0.976581	0.0157065	1.20169e-14	0.993511	1.02282e-14	4.66968e-18	0.323954	8.78282e-14	3.33443e-19	0.0127987	0.24691	0.223859	0.0624073
aging_29vs3m_na_29m_hippocampus_na_na	GSE61915	29 months	3 months	283	M56	other-aging_29vs3m_na_29m_hippocampus_na_na	sigCntUp	22	33	21	17	14	9	32	8	20	14	11	21	27	63	17	26	69	6	30	63	6	58	63	18	53	60	19	17	11	11
aging_29vs3m_na_29m_hippocampus_na_na	GSE61915	29 months	3 months	283	M56	other-aging_29vs3m_na_29m_hippocampus_na_na	sigCntDown	24	9	24	5	24	20	1	20	2	4	19	2	8	7	2	4	10	13	9	4	5	1	3	1	3	2	5	0	4	1
aging_29vs3m_na_29m_hippocampus_na_na	GSE61915	29 months	3 months	283	M56	other-aging_29vs3m_na_29m_hippocampus_na_na	adj.P	1	1	1	1	1	1	1	1	1	1	1	1	0.653087	7.55238e-09	1	0.863178	4.2687e-15	1	0.0715232	1.60941e-13	1	1.37476e-13	7.32691e-17	0.879671	1.13375e-12	5.48426e-18	0.0591804	0.723651	0.675088	0.242515
other_antiCamta1-shRNAA_M_11w_brain_na_na	GSE62122	shCamta1A	shControl	44	M57	other_antiCamta1-shRNAA_M_11w_whole brain_na_na	orig.sig.size	44	44	44	44	44	44	44	44	44	44	44	44	44	44	44	44	44	44	44	44	44	44	44	44	44	44	44	44	44	44
other_antiCamta1-shRNAA_M_11w_brain_na_na	GSE62122	shCamta1A	shControl	44	M57	other_antiCamta1-shRNAA_M_11w_whole brain_na_na	sigCnt	17	3	15	2	17	15	2	14	4	0	14	3	2	11	0	2	6	9	6	4	2	4	6	2	5	5	2	1	4	4
other_antiCamta1-shRNAA_M_11w_brain_na_na	GSE62122	shCamta1A	shControl	44	M57	other_antiCamta1-shRNAA_M_11w_whole brain_na_na	sigP	0.0535771	0.998337	0.112725	0.998173	0.00284135	0.00718667	0.985433	0.00590588	0.802442	0.99808	0.000366278	0.815852	0.914662	0.00961118	0.990748	0.870825	0.271579	0.0210752	0.199169	0.429712	0.72345	0.25805	0.062644	0.587314	0.108489	0.0793046	0.494545	0.731596	0.0659441	0.0112973
other_antiCamta1-shRNAA_M_11w_brain_na_na	GSE62122	shCamta1A	shControl	44	M57	other_antiCamta1-shRNAA_M_11w_whole brain_na_na	sigCntUp	5	2	6	2	6	5	2	5	2	0	5	2	2	5	0	2	4	3	3	2	0	2	4	1	3	3	2	1	2	3
other_antiCamta1-shRNAA_M_11w_brain_na_na	GSE62122	shCamta1A	shControl	44	M57	other_antiCamta1-shRNAA_M_11w_whole brain_na_na	sigCntDown	12	1	9	0	11	10	0	9	2	0	9	1	0	6	0	0	2	6	3	2	2	2	2	1	2	2	0	0	2	1
other_antiCamta1-shRNAA_M_11w_brain_na_na	GSE62122	shCamta1A	shControl	44	M57	other_antiCamta1-shRNAA_M_11w_whole brain_na_na	adj.P	0.212046	1	0.395256	1	0.0150283	0.0350455	1	0.0293922	1	1	0.00224069	1	1	0.0457675	1	1	0.777718	0.0929787	0.621109	1	1	0.748986	0.243309	1	0.384507	0.297392	1	1	0.254807	0.0528571
other_antiCamta1-shRNAB_M_11w_brain_na_na	GSE62122	shCamta1B	shControl	194	M58	other_antiCamta1-shRNAB_M_11w_whole brain_na_na	orig.sig.size	194	194	194	194	194	194	194	194	194	194	194	194	194	194	194	194	194	194	194	194	194	194	194	194	194	194	194	194	194	194
other_antiCamta1-shRNAB_M_11w_brain_na_na	GSE62122	shCamta1B	shControl	194	M58	other_antiCamta1-shRNAB_M_11w_whole brain_na_na	sigCnt	31	14	25	7	25	22	13	22	7	7	18	9	21	75	6	11	63	12	28	57	5	55	57	6	47	52	24	5	16	6
other_antiCamta1-shRNAB_M_11w_brain_na_na	GSE62122	shCamta1B	shControl	194	M58	other_antiCamta1-shRNAB_M_11w_whole brain_na_na	sigP	0.999397	1	0.999961	1	0.989927	0.990766	0.999765	0.949824	0.999996	0.999961	0.859855	0.998998	0.44507	1.73087e-23	0.999111	0.971472	1.57311e-17	0.960857	0.013263	6.31884e-18	0.997256	5.23617e-21	1.02887e-21	0.95789	6.98708e-16	3.369e-21	3.85881e-05	0.941797	0.00600538	0.296705
other_antiCamta1-shRNAB_M_11w_brain_na_na	GSE62122	shCamta1B	shControl	194	M58	other_antiCamta1-shRNAB_M_11w_whole brain_na_na	sigCntUp	3	11	3	7	3	2	11	2	5	7	1	8	15	63	6	9	56	1	20	56	3	52	51	6	46	50	17	4	8	5
other_antiCamta1-shRNAB_M_11w_brain_na_na	GSE62122	shCamta1B	shControl	194	M58	other_antiCamta1-shRNAB_M_11w_whole brain_na_na	sigCntDown	28	3	22	0	22	20	2	20	2	0	17	1	6	12	0	2	7	11	8	1	2	3	6	0	1	2	7	1	8	1
other_antiCamta1-shRNAB_M_11w_brain_na_na	GSE62122	shCamta1B	shControl	194	M58	other_antiCamta1-shRNAB_M_11w_whole brain_na_na	adj.P	1	1	1	1	1	1	1	1	1	1	1	1	1	3.42521e-22	1	1	2.39317e-16	1	0.0610637	9.83222e-17	1	9.19702e-20	1.88207e-20	1	9.90607e-15	6.00178e-20	0.000266738	1	0.029828	0.831383
other_NONO-KO_na_na_hippocampus_na_na	GSE62571	NONO KO	WT	13	M59	other_NONO-KO_na_na_hippocampus_na_na	orig.sig.size	13	13	13	13	13	13	13	13	13	13	13	13	13	13	13	13	13	13	13	13	13	13	13	13	13	13	13	13	13	13
other_NONO-KO_na_na_hippocampus_na_na	GSE62571	NONO KO	WT	13	M59	other_NONO-KO_na_na_hippocampus_na_na	sigCnt	2	1	1	1	1	1	1	1	2	2	1	0	2	4	1	0	5	1	3	0	0	0	1	1	0	0	1	1	3	0
other_NONO-KO_na_na_hippocampus_na_na	GSE62571	NONO KO	WT	13	M59	other_NONO-KO_na_na_hippocampus_na_na	sigP	0.730684	0.856955	0.886207	0.780546	0.779831	0.729487	0.637005	0.661784	0.270273	0.214358	0.504175	0.805554	0.17796	0.015527	0.354905	0.756671	0.00161979	0.407269	0.0368324	0.716489	0.657814	0.632234	0.26348	0.203152	0.616576	0.584213	0.164578	0.155993	0.00237471	0.321435
other_NONO-KO_na_na_hippocampus_na_na	GSE62571	NONO KO	WT	13	M59	other_NONO-KO_na_na_hippocampus_na_na	sigCntUp	1	1	1	1	1	1	1	1	2	2	1	0	1	0	1	0	0	1	0	0	0	0	0	0	0	0	0	1	0	0
other_NONO-KO_na_na_hippocampus_na_na	GSE62571	NONO KO	WT	13	M59	other_NONO-KO_na_na_hippocampus_na_na	sigCntDown	1	0	0	0	0	0	0	0	0	0	0	0	1	4	0	0	5	0	3	0	0	0	1	1	0	0	1	0	3	0
other_NONO-KO_na_na_hippocampus_na_na	GSE62571	NONO KO	WT	13	M59	other_NONO-KO_na_na_hippocampus_na_na	adj.P	1	1	1	1	1	1	1	1	0.774274	0.65353	1	1	0.56675	0.070878	0.9449	1	0.00892609	1	0.153383	1	1	1	0.759194	0.630124	1	1	0.533883	0.513135	0.0127126	0.875686
other_APP/PS1-21;SAHA-WT;VEH_na_10m_CA1 hippocampal subregion_na_na	GSE63943	APP/PS1-21 animals treated with SAHA	vehicle-treated WT littermates of APP/PS1-21 animals	2602	M60	other_APP/PS1-21;SAHA-WT;VEH_na_10m_ hippocampus_na_na	orig.sig.size	2602	2602	2602	2602	2602	2602	2602	2602	2602	2602	2602	2602	2602	2602	2602	2602	2602	2602	2602	2602	2602	2602	2602	2602	2602	2602	2602	2602	2602	2602
other_APP/PS1-21;SAHA-WT;VEH_na_10m_CA1 hippocampal subregion_na_na	GSE63943	APP/PS1-21 animals treated with SAHA	vehicle-treated WT littermates of APP/PS1-21 animals	2602	M60	other_APP/PS1-21;SAHA-WT;VEH_na_10m_ hippocampus_na_na	sigCnt	438	280	434	160	364	348	250	352	138	111	287	263	303	680	91	250	633	266	372	570	54	492	548	177	454	487	218	160	168	98
other_APP/PS1-21;SAHA-WT;VEH_na_10m_CA1 hippocampal subregion_na_na	GSE63943	APP/PS1-21 animals treated with SAHA	vehicle-treated WT littermates of APP/PS1-21 animals	2602	M60	other_APP/PS1-21;SAHA-WT;VEH_na_10m_ hippocampus_na_na	sigP	1	1	1	1	1	1	1	0.99999	1	1	0.991792	0.995245	0.218023	6.64032e-108	1	0.802751	9.54964e-105	0.612433	2.97511e-14	1.35872e-115	1	4.37664e-113	8.50402e-144	0.138964	3.87405e-96	3.53192e-137	1.4905e-11	0.0246944	9.06161e-07	0.00167548
other_APP/PS1-21;SAHA-WT;VEH_na_10m_CA1 hippocampal subregion_na_na	GSE63943	APP/PS1-21 animals treated with SAHA	vehicle-treated WT littermates of APP/PS1-21 animals	2602	M60	other_APP/PS1-21;SAHA-WT;VEH_na_10m_ hippocampus_na_na	sigCntUp	110	241	125	143	60	65	221	61	124	101	33	239	283	623	81	225	597	55	336	552	48	482	535	162	433	475	202	151	152	87
other_APP/PS1-21;SAHA-WT;VEH_na_10m_CA1 hippocampal subregion_na_na	GSE63943	APP/PS1-21 animals treated with SAHA	vehicle-treated WT littermates of APP/PS1-21 animals	2602	M60	other_APP/PS1-21;SAHA-WT;VEH_na_10m_ hippocampus_na_na	sigCntDown	328	39	309	17	304	283	29	291	14	10	254	24	20	57	10	25	36	211	36	18	6	10	13	15	21	12	16	9	16	11
other_APP/PS1-21;SAHA-WT;VEH_na_10m_CA1 hippocampal subregion_na_na	GSE63943	APP/PS1-21 animals treated with SAHA	vehicle-treated WT littermates of APP/PS1-21 animals	2602	M60	other_APP/PS1-21;SAHA-WT;VEH_na_10m_ hippocampus_na_na	adj.P	1	1	1	1	1	1	1	1	1	1	1	1	0.660675	9.57739e-106	1	1	1.25653e-102	1	3.94228e-13	2.75416e-113	1	7.29439e-111	7.97252e-141	0.469243	3.72505e-94	1.76596e-134	1.72246e-10	0.107367	7.37816e-06	0.00920594
other_APP/PS1-21;VEH-WT;VEH_na_10m_CA1 hippocampal subregion_na_na	GSE63943	APP/PS1-21 animals treated with vehicle	vehicle-treated WT littermates of APP/PS1-21 animals	2640	M61	other_APP/PS1-21;VEH-WT;VEH_na_10m_ hippocampus_na_na	orig.sig.size	2640	2640	2640	2640	2640	2640	2640	2640	2640	2640	2640	2640	2640	2640	2640	2640	2640	2640	2640	2640	2640	2640	2640	2640	2640	2640	2640	2640	2640	2640
other_APP/PS1-21;VEH-WT;VEH_na_10m_CA1 hippocampal subregion_na_na	GSE63943	APP/PS1-21 animals treated with vehicle	vehicle-treated WT littermates of APP/PS1-21 animals	2640	M61	other_APP/PS1-21;VEH-WT;VEH_na_10m_ hippocampus_na_na	sigCnt	419	280	434	171	349	343	257	344	140	110	282	273	315	706	86	262	658	258	390	575	54	508	570	177	459	493	235	163	175	99
other_APP/PS1-21;VEH-WT;VEH_na_10m_CA1 hippocampal subregion_na_na	GSE63943	APP/PS1-21 animals treated with vehicle	vehicle-treated WT littermates of APP/PS1-21 animals	2640	M61	other_APP/PS1-21;VEH-WT;VEH_na_10m_ hippocampus_na_na	sigP	1	1	1	1	1	1	1	1	1	1	0.997953	0.978488	0.0714467	4.65689e-121	1	0.54041	1.06733e-117	0.836477	4.95389e-18	2.01566e-117	1	6.01762e-123	3.18678e-159	0.160881	2.6977e-98	1.20646e-140	6.17366e-16	0.0155414	4.34048e-08	0.00139455
other_APP/PS1-21;VEH-WT;VEH_na_10m_CA1 hippocampal subregion_na_na	GSE63943	APP/PS1-21 animals treated with vehicle	vehicle-treated WT littermates of APP/PS1-21 animals	2640	M61	other_APP/PS1-21;VEH-WT;VEH_na_10m_ hippocampus_na_na	sigCntUp	103	249	123	152	55	65	228	62	126	99	30	247	293	650	78	235	628	55	355	559	46	498	560	162	447	486	223	151	162	88
other_APP/PS1-21;VEH-WT;VEH_na_10m_CA1 hippocampal subregion_na_na	GSE63943	APP/PS1-21 animals treated with vehicle	vehicle-treated WT littermates of APP/PS1-21 animals	2640	M61	other_APP/PS1-21;VEH-WT;VEH_na_10m_ hippocampus_na_na	sigCntDown	316	31	311	19	294	278	29	282	14	11	252	26	22	56	8	27	30	203	35	16	8	10	10	15	12	7	12	12	13	11
other_APP/PS1-21;VEH-WT;VEH_na_10m_CA1 hippocampal subregion_na_na	GSE63943	APP/PS1-21 animals treated with vehicle	vehicle-treated WT littermates of APP/PS1-21 animals	2640	M61	other_APP/PS1-21;VEH-WT;VEH_na_10m_ hippocampus_na_na	adj.P	1	1	1	1	1	1	1	1	1	1	1	1	0.272836	1.20437e-118	1	1	2.42574e-115	1	7.75661e-17	4.4463e-115	1	1.67156e-120	5.9752e-156	0.524841	2.93228e-96	6.96032e-138	8.78604e-15	0.0709006	3.99431e-07	0.00782285
other_WT;SAHA-WT;VEH_na_20m_CA1 hippocampal subregion_na_na	GSE63943	treated with SAHA	treated with vehicle	302	M62	other_WT;SAHA-WT;VEH_na_20m_hippocampus_na_na	orig.sig.size	302	302	302	302	302	302	302	302	302	302	302	302	302	302	302	302	302	302	302	302	302	302	302	302	302	302	302	302	302	302
other_WT;SAHA-WT;VEH_na_20m_CA1 hippocampal subregion_na_na	GSE63943	treated with SAHA	treated with vehicle	302	M62	other_WT;SAHA-WT;VEH_na_20m_hippocampus_na_na	sigCnt	85	77	81	54	66	74	54	52	42	37	34	30	38	35	31	28	33	21	29	29	17	18	17	17	17	11	14	17	16	11
other_WT;SAHA-WT;VEH_na_20m_CA1 hippocampal subregion_na_na	GSE63943	treated with SAHA	treated with vehicle	302	M62	other_WT;SAHA-WT;VEH_na_20m_hippocampus_na_na	sigP	0.487459	0.375771	0.452428	0.92239	0.370699	0.0110599	0.238043	0.472817	0.601913	0.61794	0.821437	0.881651	0.320302	0.740961	0.374924	0.760831	0.648903	0.989561	0.709144	0.451042	0.946357	0.852031	0.930345	0.741121	0.860546	0.986934	0.789963	0.458033	0.314055	0.216905
other_WT;SAHA-WT;VEH_na_20m_CA1 hippocampal subregion_na_na	GSE63943	treated with SAHA	treated with vehicle	302	M62	other_WT;SAHA-WT;VEH_na_20m_hippocampus_na_na	sigCntUp	3	19	1	13	1	2	13	1	13	10	0	8	19	18	4	5	15	0	18	8	3	5	6	3	3	2	10	2	14	1
other_WT;SAHA-WT;VEH_na_20m_CA1 hippocampal subregion_na_na	GSE63943	treated with SAHA	treated with vehicle	302	M62	other_WT;SAHA-WT;VEH_na_20m_hippocampus_na_na	sigCntDown	82	58	80	41	65	72	41	51	29	27	34	22	19	17	27	23	18	21	11	21	14	13	11	14	14	9	4	15	2	10
other_WT;SAHA-WT;VEH_na_20m_CA1 hippocampal subregion_na_na	GSE63943	treated with SAHA	treated with vehicle	302	M62	other_WT;SAHA-WT;VEH_na_20m_hippocampus_na_na	adj.P	1	0.982698	1	1	0.973792	0.0518756	0.705381	1	1	1	1	1	0.873552	1	0.982084	1	1	1	1	1	1	1	1	1	1	1	1	1	0.861525	0.658844
other-cell types_DatbackTRAP_na_na_midbrain_dopaminergic neurons _na	GSE64526	Dopaminergic Neurons from Midbrain	Whole Midbrain	11636	M63	other-cell types_DatbackTRAP_na_na_midbrain_dopaminergic neurons _na	orig.sig.size	11636	11636	11636	11636	11636	11636	11636	11636	11636	11636	11636	11636	11636	11636	11636	11636	11636	11636	11636	11636	11636	11636	11636	11636	11636	11636	11636	11636	11636	11636
other-cell types_DatbackTRAP_na_na_midbrain_dopaminergic neurons _na	GSE64526	Dopaminergic Neurons from Midbrain	Whole Midbrain	11636	M63	other-cell types_DatbackTRAP_na_na_midbrain_dopaminergic neurons _na	sigCnt	2611	2146	2480	1851	2029	1849	1509	1628	1226	1084	1255	1150	1147	1328	837	1042	1203	1029	1039	934	831	758	786	646	737	670	633	563	492	313
other-cell types_DatbackTRAP_na_na_midbrain_dopaminergic neurons _na	GSE64526	Dopaminergic Neurons from Midbrain	Whole Midbrain	11636	M63	other-cell types_DatbackTRAP_na_na_midbrain_dopaminergic neurons _na	sigP	1	1	1	1	1	1	1	1	1	1	1	1	1	0.994354	1	1	0.99596	1	1	1	0.995492	0.999954	0.999988	1	0.999163	0.999789	0.160637	0.999214	0.987475	0.85984
other-cell types_DatbackTRAP_na_na_midbrain_dopaminergic neurons _na	GSE64526	Dopaminergic Neurons from Midbrain	Whole Midbrain	11636	M63	other-cell types_DatbackTRAP_na_na_midbrain_dopaminergic neurons _na	sigCntUp	1671	1208	1480	1183	1324	1223	603	1046	673	599	772	399	311	239	491	304	224	586	319	221	661	179	139	165	109	104	119	115	107	58
other-cell types_DatbackTRAP_na_na_midbrain_dopaminergic neurons _na	GSE64526	Dopaminergic Neurons from Midbrain	Whole Midbrain	11636	M63	other-cell types_DatbackTRAP_na_na_midbrain_dopaminergic neurons _na	sigCntDown	940	938	1000	668	705	626	906	582	553	485	483	751	836	1089	346	738	979	443	720	713	170	579	647	481	628	566	514	448	385	255
other-cell types_DatbackTRAP_na_na_midbrain_dopaminergic neurons _na	GSE64526	Dopaminergic Neurons from Midbrain	Whole Midbrain	11636	M63	other-cell types_DatbackTRAP_na_na_midbrain_dopaminergic neurons _na	adj.P	1	1	1	1	1	1	1	1	1	1	1	1	1	1	1	1	1	1	1	1	1	1	1	1	1	1	0.524828	1	1	1
AD_CK-2wk-p25_F_3m_hippocampus_na_other	GSE65159	CKp25	CK	1649	M64	AD_CK-2wk-p25_F_3m_hippocampus_na_other	orig.sig.size	1649	1649	1649	1649	1649	1649	1649	1649	1649	1649	1649	1649	1649	1649	1649	1649	1649	1649	1649	1649	1649	1649	1649	1649	1649	1649	1649	1649	1649	1649
AD_CK-2wk-p25_F_3m_hippocampus_na_other	GSE65159	CKp25	CK	1649	M64	AD_CK-2wk-p25_F_3m_hippocampus_na_other	sigCnt	531	196	510	128	477	458	138	430	94	94	414	147	140	367	64	121	342	318	143	339	51	300	326	75	276	294	96	67	60	42
AD_CK-2wk-p25_F_3m_hippocampus_na_other	GSE65159	CKp25	CK	1649	M64	AD_CK-2wk-p25_F_3m_hippocampus_na_other	sigP	4.49635e-06	1	1.09016e-06	1	1.56747e-17	3.28757e-21	1	1.38946e-24	1	1	3.40786e-48	0.999989	0.999994	2.23027e-31	1	0.999997	3.15784e-31	1.49055e-28	0.995765	1.04037e-50	1	3.21321e-54	2.93774e-64	0.999879	1.1883e-45	3.13818e-64	0.431942	0.998121	0.990685	0.856121
AD_CK-2wk-p25_F_3m_hippocampus_na_other	GSE65159	CKp25	CK	1649	M64	AD_CK-2wk-p25_F_3m_hippocampus_na_other	sigCntUp	55	143	57	112	35	39	123	30	76	83	16	122	126	343	57	105	327	20	122	332	30	298	325	66	272	292	93	62	56	32
AD_CK-2wk-p25_F_3m_hippocampus_na_other	GSE65159	CKp25	CK	1649	M64	AD_CK-2wk-p25_F_3m_hippocampus_na_other	sigCntDown	476	53	453	16	442	419	15	400	18	11	398	25	14	24	7	16	15	298	21	7	21	2	1	9	4	2	3	5	4	10
AD_CK-2wk-p25_F_3m_hippocampus_na_other	GSE65159	CKp25	CK	1649	M64	AD_CK-2wk-p25_F_3m_hippocampus_na_other	adj.P	3.43757e-05	1	8.8296e-06	1	2.38943e-16	5.87066e-20	1	2.87077e-23	1	1	1.21133e-46	1	1	5.80799e-30	1	1	8.0832e-30	3.51545e-27	1	3.92101e-49	1	1.28186e-52	1.35172e-62	1	4.06953e-44	1.43514e-62	1	1	1	1
AD_CK-6wk-p25_F_3m_hippocampus_na_other	GSE65159	CKp25	CK	2540	M65	AD_CK-6wk-p25_F_3m_hippocampus_na_other	orig.sig.size	2540	2540	2540	2540	2540	2540	2540	2540	2540	2540	2540	2540	2540	2540	2540	2540	2540	2540	2540	2540	2540	2540	2540	2540	2540	2540	2540	2540	2540	2540
AD_CK-6wk-p25_F_3m_hippocampus_na_other	GSE65159	CKp25	CK	2540	M65	AD_CK-6wk-p25_F_3m_hippocampus_na_other	sigCnt	859	246	811	165	762	692	238	671	129	88	642	269	317	668	67	251	572	478	366	459	80	398	458	168	370	394	253	152	185	98
AD_CK-6wk-p25_F_3m_hippocampus_na_other	GSE65159	CKp25	CK	2540	M65	AD_CK-6wk-p25_F_3m_hippocampus_na_other	sigP	9.71933e-14	1	1.1866e-12	1	1.81117e-33	4.25399e-29	1	5.28523e-41	1	1	3.73935e-80	0.995739	0.102753	3.05939e-96	1	0.886033	4.05637e-69	5.1909e-41	1.45305e-11	1.90895e-52	1	5.57932e-55	2.21802e-80	0.516154	5.26365e-47	1.05809e-70	9.94995e-21	0.181796	6.37682e-10	0.0034236
AD_CK-6wk-p25_F_3m_hippocampus_na_other	GSE65159	CKp25	CK	2540	M65	AD_CK-6wk-p25_F_3m_hippocampus_na_other	sigCntUp	66	134	71	105	44	37	187	29	79	56	19	217	282	607	45	211	535	30	310	439	43	384	451	150	362	386	237	138	170	85
AD_CK-6wk-p25_F_3m_hippocampus_na_other	GSE65159	CKp25	CK	2540	M65	AD_CK-6wk-p25_F_3m_hippocampus_na_other	sigCntDown	793	112	740	60	718	655	51	642	50	32	623	52	35	61	22	40	37	448	56	20	37	14	7	18	8	8	16	14	15	13
AD_CK-6wk-p25_F_3m_hippocampus_na_other	GSE65159	CKp25	CK	2540	M65	AD_CK-6wk-p25_F_3m_hippocampus_na_other	adj.P	1.25034e-12	1	1.47099e-11	1	4.97575e-32	1.02259e-27	1	1.67254e-39	1	1	2.50403e-78	1	0.368556	3.01914e-94	1	1	2.05559e-67	1.64965e-39	1.68177e-10	7.41821e-51	1	2.26189e-53	1.51228e-78	1	1.82765e-45	5.62815e-69	1.73546e-19	0.577007	6.61496e-09	0.0178934
HD_Q111_F_6m_cortex_na_na	GSE65770	Het (Q111) Knock-In	Wild Type	854	M66	HD_Q111_F_6m_cortex_na_na	orig.sig.size	854	854	854	854	854	854	854	854	854	854	854	854	854	854	854	854	854	854	854	854	854	854	854	854	854	854	854	854	854	854
HD_Q111_F_6m_cortex_na_na	GSE65770	Het (Q111) Knock-In	Wild Type	854	M66	HD_Q111_F_6m_cortex_na_na	sigCnt	249	188	220	149	184	187	120	140	110	102	118	72	75	61	73	68	61	74	61	50	54	34	35	51	35	27	26	38	19	23
HD_Q111_F_6m_cortex_na_na	GSE65770	Het (Q111) Knock-In	Wild Type	854	M66	HD_Q111_F_6m_cortex_na_na	sigP	0.00724674	0.668553	0.13997	0.929477	0.0431391	0.00040551	0.793247	0.268306	0.62697	0.440707	0.0428651	0.996258	0.977258	0.999998	0.670573	0.963212	0.999873	0.910906	0.996956	0.999255	0.901534	0.999917	0.999955	0.54594	0.999504	0.999972	0.999408	0.822706	0.999731	0.514347
HD_Q111_F_6m_cortex_na_na	GSE65770	Het (Q111) Knock-In	Wild Type	854	M66	HD_Q111_F_6m_cortex_na_na	sigCntUp	216	166	194	129	160	167	103	121	98	92	102	57	60	49	68	56	53	65	51	45	40	30	31	41	30	25	22	30	14	14
HD_Q111_F_6m_cortex_na_na	GSE65770	Het (Q111) Knock-In	Wild Type	854	M66	HD_Q111_F_6m_cortex_na_na	sigCntDown	33	22	26	20	24	20	17	19	12	10	16	15	15	12	5	12	8	9	10	5	14	4	4	10	5	2	4	8	5	9
HD_Q111_F_6m_cortex_na_na	GSE65770	Het (Q111) Knock-In	Wild Type	854	M66	HD_Q111_F_6m_cortex_na_na	adj.P	0.0353155	1	0.471385	1	0.175362	0.00246062	1	0.770194	1	1	0.174532	1	1	1	1	1	1	1	1	1	1	1	1	1	1	1	1	1	1	1
HD_Q111_M_6m_cortex_na_na	GSE65770	Het (Q111) Knock-In	Wild Type	300	M67	HD_Q111_M_6m_cortex_na_na	orig.sig.size	300	300	300	300	300	300	300	300	300	300	300	300	300	300	300	300	300	300	300	300	300	300	300	300	300	300	300	300	300	300
HD_Q111_M_6m_cortex_na_na	GSE65770	Het (Q111) Knock-In	Wild Type	300	M67	HD_Q111_M_6m_cortex_na_na	sigCnt	71	54	60	40	50	56	34	34	22	26	23	24	13	29	24	21	22	15	12	21	22	18	16	16	18	15	11	11	2	5
HD_Q111_M_6m_cortex_na_na	GSE65770	Het (Q111) Knock-In	Wild Type	300	M67	HD_Q111_M_6m_cortex_na_na	sigP	0.366721	0.835553	0.763259	0.970597	0.596153	0.0737338	0.855017	0.911773	0.994811	0.850903	0.958534	0.865987	0.999688	0.668817	0.472898	0.837608	0.905587	0.994306	0.999186	0.662854	0.284407	0.522386	0.768066	0.487055	0.448638	0.60195	0.785949	0.747015	0.99962	0.765524
HD_Q111_M_6m_cortex_na_na	GSE65770	Het (Q111) Knock-In	Wild Type	300	M67	HD_Q111_M_6m_cortex_na_na	sigCntUp	57	46	55	30	38	48	32	26	22	25	21	19	11	24	24	19	19	13	9	18	10	15	14	14	16	12	9	10	1	4
HD_Q111_M_6m_cortex_na_na	GSE65770	Het (Q111) Knock-In	Wild Type	300	M67	HD_Q111_M_6m_cortex_na_na	sigCntDown	14	8	5	10	12	8	2	8	0	1	2	5	2	5	0	2	3	2	3	3	12	3	2	2	2	3	2	1	1	1
HD_Q111_M_6m_cortex_na_na	GSE65770	Het (Q111) Knock-In	Wild Type	300	M67	HD_Q111_M_6m_cortex_na_na	adj.P	0.966752	1	1	1	1	0.280501	1	1	1	1	1	1	1	1	1	1	1	1	1	1	0.804015	1	1	1	1	1	1	1	1	1
HD_Q140_F_6m_cortex_na_na	GSE65770	Het (Q140) Knock-In	Wild Type	588	M68	HD_Q140_F_6m_cortex_na_na	orig.sig.size	588	588	588	588	588	588	588	588	588	588	588	588	588	588	588	588	588	588	588	588	588	588	588	588	588	588	588	588	588	588
HD_Q140_F_6m_cortex_na_na	GSE65770	Het (Q140) Knock-In	Wild Type	588	M68	HD_Q140_F_6m_cortex_na_na	sigCnt	148	117	128	96	116	116	77	85	64	61	58	56	47	37	43	55	40	42	31	36	45	32	27	36	21	26	15	31	10	15
HD_Q140_F_6m_cortex_na_na	GSE65770	Het (Q140) Knock-In	Wild Type	588	M68	HD_Q140_F_6m_cortex_na_na	sigP	0.376748	0.869335	0.820779	0.928665	0.220359	0.0311925	0.826066	0.654081	0.917494	0.76906	0.897103	0.822086	0.975927	0.999988	0.875015	0.469055	0.998556	0.983036	0.999899	0.979296	0.299747	0.888492	0.991573	0.365798	0.998856	0.93926	0.998944	0.330652	0.999679	0.512473
HD_Q140_F_6m_cortex_na_na	GSE65770	Het (Q140) Knock-In	Wild Type	588	M68	HD_Q140_F_6m_cortex_na_na	sigCntUp	123	94	115	70	94	100	65	65	58	56	53	39	36	28	41	43	32	37	25	26	14	23	19	28	18	16	14	24	8	10
HD_Q140_F_6m_cortex_na_na	GSE65770	Het (Q140) Knock-In	Wild Type	588	M68	HD_Q140_F_6m_cortex_na_na	sigCntDown	25	23	13	26	22	16	12	20	6	5	5	17	11	9	2	12	8	5	6	10	31	9	8	8	3	10	1	7	2	5
HD_Q140_F_6m_cortex_na_na	GSE65770	Het (Q140) Knock-In	Wild Type	588	M68	HD_Q140_F_6m_cortex_na_na	adj.P	0.983504	1	1	1	0.665871	0.132621	1	1	1	1	1	1	1	1	1	1	1	1	1	1	0.836658	1	1	0.964996	1	1	1	0.8943	1	1
HD_Q140_M_10m_cortex_na_na	GSE65770	Het (Q140) Knock-In	Wild Type	25	M69	HD_Q140_M_10m_cortex_na_na	orig.sig.size	25	25	25	25	25	25	25	25	25	25	25	25	25	25	25	25	25	25	25	25	25	25	25	25	25	25	25	25	25	25
HD_Q140_M_10m_cortex_na_na	GSE65770	Het (Q140) Knock-In	Wild Type	25	M69	HD_Q140_M_10m_cortex_na_na	sigCnt	6	4	6	0	6	6	5	7	0	1	4	4	6	5	1	4	4	3	4	2	1	1	1	4	2	3	4	3	3	3
HD_Q140_M_10m_cortex_na_na	GSE65770	Het (Q140) Knock-In	Wild Type	25	M69	HD_Q140_M_10m_cortex_na_na	sigP	0.531646	0.747497	0.463019	0.99683	0.230466	0.164333	0.191014	0.0406687	0.977393	0.837461	0.198661	0.160807	0.0178446	0.0796668	0.701521	0.103931	0.14309	0.266196	0.106002	0.405973	0.596658	0.559022	0.581671	0.0193846	0.257279	0.0744144	0.0113271	0.0438826	0.027251	0.00551555
HD_Q140_M_10m_cortex_na_na	GSE65770	Het (Q140) Knock-In	Wild Type	25	M69	HD_Q140_M_10m_cortex_na_na	sigCntUp	3	1	4	0	4	4	4	4	0	1	3	4	4	3	0	4	2	3	1	2	1	1	1	4	2	3	2	3	1	3
HD_Q140_M_10m_cortex_na_na	GSE65770	Het (Q140) Knock-In	Wild Type	25	M69	HD_Q140_M_10m_cortex_na_na	sigCntDown	3	3	2	0	2	2	1	3	0	0	1	0	2	2	1	0	2	0	3	0	0	0	0	0	0	0	2	0	2	0
HD_Q140_M_10m_cortex_na_na	GSE65770	Het (Q140) Knock-In	Wild Type	25	M69	HD_Q140_M_10m_cortex_na_na	adj.P	1	1	1	1	0.689466	0.533544	0.600674	0.166311	1	1	0.620047	0.524828	0.0802367	0.298303	1	0.371889	0.478027	0.766106	0.377499	1	1	1	1	0.0863327	0.747325	0.282586	0.0529635	0.178192	0.117125	0.027707
AD_Tyrobp-WT/KO;AppPS1vsTyrobp-WT/KO;WT_M_na_na_na_APP	AMPAD-TyrobpKOAppPs1	Tyrobp-WT/KO;AppPS1	Tyrobp-WT/KO;WT	248	M7	AD_Tyrobp-WT/KO;AppPS1vsTyrobp-WT/KO;WT_M_na_na_na_APP	orig.sig.size	248	248	248	248	248	248	248	248	248	248	248	248	248	248	248	248	248	248	248	248	248	248	248	248	248	248	248	248	248	248
AD_Tyrobp-WT/KO;AppPS1vsTyrobp-WT/KO;WT_M_na_na_na_APP	AMPAD-TyrobpKOAppPs1	Tyrobp-WT/KO;AppPS1	Tyrobp-WT/KO;WT	248	M7	AD_Tyrobp-WT/KO;AppPS1vsTyrobp-WT/KO;WT_M_na_na_na_APP	sigCnt	90	15	84	12	78	72	19	67	6	6	62	19	18	69	5	18	69	50	20	65	6	63	66	14	60	63	12	13	12	7
AD_Tyrobp-WT/KO;AppPS1vsTyrobp-WT/KO;WT_M_na_na_na_APP	AMPAD-TyrobpKOAppPs1	Tyrobp-WT/KO;AppPS1	Tyrobp-WT/KO;WT	248	M7	AD_Tyrobp-WT/KO;AppPS1vsTyrobp-WT/KO;WT_M_na_na_na_APP	sigP	0.00113683	1	0.00269719	1	2.7923e-05	4.33507e-05	0.999961	2.01534e-05	1	1	6.42949e-08	0.984578	0.986672	4.33046e-11	0.999999	0.949485	4.69159e-13	4.37524e-06	0.88816	2.34194e-15	0.999863	5.96734e-19	5.04496e-20	0.682216	7.14568e-18	8.17286e-22	0.686771	0.529436	0.419827	0.472571
AD_Tyrobp-WT/KO;AppPS1vsTyrobp-WT/KO;WT_M_na_na_na_APP	AMPAD-TyrobpKOAppPs1	Tyrobp-WT/KO;AppPS1	Tyrobp-WT/KO;WT	248	M7	AD_Tyrobp-WT/KO;AppPS1vsTyrobp-WT/KO;WT_M_na_na_na_APP	sigCntUp	13	5	11	4	9	10	6	11	1	1	8	5	9	66	1	5	67	9	17	63	2	62	65	3	59	63	10	2	9	2
AD_Tyrobp-WT/KO;AppPS1vsTyrobp-WT/KO;WT_M_na_na_na_APP	AMPAD-TyrobpKOAppPs1	Tyrobp-WT/KO;AppPS1	Tyrobp-WT/KO;WT	248	M7	AD_Tyrobp-WT/KO;AppPS1vsTyrobp-WT/KO;WT_M_na_na_na_APP	sigCntDown	77	10	73	8	69	62	13	56	5	5	54	14	9	3	4	13	2	41	3	2	4	1	1	11	1	0	2	11	3	5
AD_Tyrobp-WT/KO;AppPS1vsTyrobp-WT/KO;WT_M_na_na_na_APP	AMPAD-TyrobpKOAppPs1	Tyrobp-WT/KO;AppPS1	Tyrobp-WT/KO;WT	248	M7	AD_Tyrobp-WT/KO;AppPS1vsTyrobp-WT/KO;WT_M_na_na_na_APP	adj.P	0.00645435	1	0.0143264	1	0.000196825	0.000296111	1	0.000143953	1	1	5.85919e-07	1	1	4.8331e-10	1	1	5.8841e-12	3.36252e-05	1	3.21695e-14	1	9.72937e-18	8.54113e-19	1	1.10728e-16	1.50236e-20	1	1	1	1
HD_Q140_M_6m_cortex_na_na	GSE65770	Het (Q140) Knock-In	Wild Type	344	M70	HD_Q140_M_6m_cortex_na_na	orig.sig.size	344	344	344	344	344	344	344	344	344	344	344	344	344	344	344	344	344	344	344	344	344	344	344	344	344	344	344	344	344	344
HD_Q140_M_6m_cortex_na_na	GSE65770	Het (Q140) Knock-In	Wild Type	344	M70	HD_Q140_M_6m_cortex_na_na	sigCnt	66	62	51	47	48	49	40	42	38	29	19	32	28	32	32	33	26	16	21	24	21	20	17	21	22	20	17	17	5	10
HD_Q140_M_6m_cortex_na_na	GSE65770	Het (Q140) Knock-In	Wild Type	344	M70	HD_Q140_M_6m_cortex_na_na	sigP	0.942732	0.811698	0.999258	0.957114	0.939429	0.733684	0.80297	0.79712	0.620135	0.88079	0.999474	0.595782	0.794532	0.727784	0.149784	0.214803	0.879088	0.998224	0.951811	0.653131	0.596779	0.557517	0.851689	0.236314	0.305307	0.32626	0.363627	0.311873	0.993914	0.227157
HD_Q140_M_6m_cortex_na_na	GSE65770	Het (Q140) Knock-In	Wild Type	344	M70	HD_Q140_M_6m_cortex_na_na	sigCntUp	36	48	35	26	25	29	30	19	30	22	7	22	20	20	27	26	19	9	11	16	5	14	11	16	18	14	15	13	4	5
HD_Q140_M_6m_cortex_na_na	GSE65770	Het (Q140) Knock-In	Wild Type	344	M70	HD_Q140_M_6m_cortex_na_na	sigCntDown	30	14	16	21	23	20	10	23	8	7	12	10	8	12	5	7	7	7	10	8	16	6	6	5	4	6	2	4	1	5
HD_Q140_M_6m_cortex_na_na	GSE65770	Het (Q140) Knock-In	Wild Type	344	M70	HD_Q140_M_6m_cortex_na_na	adj.P	1	1	1	1	1	1	1	1	1	1	1	1	1	1	0.496193	0.654354	1	1	1	1	1	1	1	0.702201	0.848704	0.884334	0.962424	0.857244	1	0.682838
HD_Q175_F_10m_cortex_na_na	GSE65770	Het (Q175) Knock-In	Wild Type	333	M71	HD_Q175_F_10m_cortex_na_na	orig.sig.size	333	333	333	333	333	333	333	333	333	333	333	333	333	333	333	333	333	333	333	333	333	333	333	333	333	333	333	333	333	333
HD_Q175_F_10m_cortex_na_na	GSE65770	Het (Q175) Knock-In	Wild Type	333	M71	HD_Q175_F_10m_cortex_na_na	sigCnt	115	53	106	23	93	92	35	89	17	16	68	24	48	62	11	31	52	57	70	22	5	18	20	18	12	18	35	17	33	15
HD_Q175_F_10m_cortex_na_na	GSE65770	Het (Q175) Knock-In	Wild Type	333	M71	HD_Q175_F_10m_cortex_na_na	sigP	0.000673288	0.999777	0.003017	1	0.000243097	1.12136e-05	0.996859	4.53486e-07	1	0.999999	1.43749e-05	0.995998	0.0341099	0.000343637	0.999991	0.669663	0.00575542	7.1528e-05	1.12448e-09	0.943457	1	0.901985	0.851595	0.739626	0.994852	0.750967	0.000121932	0.545802	1.54954e-05	0.0355897
HD_Q175_F_10m_cortex_na_na	GSE65770	Het (Q175) Knock-In	Wild Type	333	M71	HD_Q175_F_10m_cortex_na_na	sigCntUp	23	8	23	2	19	18	13	16	2	3	15	16	13	5	3	12	5	14	5	4	1	3	3	10	2	4	5	10	1	11
HD_Q175_F_10m_cortex_na_na	GSE65770	Het (Q175) Knock-In	Wild Type	333	M71	HD_Q175_F_10m_cortex_na_na	sigCntDown	92	45	83	21	74	74	22	73	15	13	53	8	35	57	8	19	47	43	65	18	4	15	17	8	10	14	30	7	32	4
HD_Q175_F_10m_cortex_na_na	GSE65770	Het (Q175) Knock-In	Wild Type	333	M71	HD_Q175_F_10m_cortex_na_na	adj.P	0.00394813	1	0.0159236	1	0.00152571	8.23709e-05	1	3.82581e-06	1	1	0.000104672	1	0.143641	0.00210562	1	1	0.0287197	0.000477702	1.1537e-08	1	1	1	1	1	1	1	0.000795209	1	0.000112285	0.148952
HD_Q175_F_6m_cortex_na_na	GSE65770	Het (Q175) Knock-In	Wild Type	1014	M72	HD_Q175_F_6m_cortex_na_na	orig.sig.size	1014	1014	1014	1014	1014	1014	1014	1014	1014	1014	1014	1014	1014	1014	1014	1014	1014	1014	1014	1014	1014	1014	1014	1014	1014	1014	1014	1014	1014	1014
HD_Q175_F_6m_cortex_na_na	GSE65770	Het (Q175) Knock-In	Wild Type	1014	M72	HD_Q175_F_6m_cortex_na_na	sigCnt	272	208	253	179	213	217	144	163	123	107	140	100	105	97	90	98	80	99	75	74	60	47	55	67	48	38	39	57	32	40
HD_Q175_F_6m_cortex_na_na	GSE65770	Het (Q175) Knock-In	Wild Type	1014	M72	HD_Q175_F_6m_cortex_na_na	sigP	0.129116	0.933294	0.221051	0.8955	0.0528046	0.000295653	0.726726	0.292374	0.832332	0.876848	0.0222503	0.888279	0.630708	0.98635	0.497312	0.456299	0.998702	0.547441	0.995204	0.939055	0.96876	0.998931	0.989234	0.204503	0.995082	0.99965	0.984241	0.206881	0.977889	0.00863547
HD_Q175_F_6m_cortex_na_na	GSE65770	Het (Q175) Knock-In	Wild Type	1014	M72	HD_Q175_F_6m_cortex_na_na	sigCntUp	193	176	182	142	148	159	121	104	101	92	89	80	77	61	75	82	59	59	48	62	48	41	41	56	37	32	26	48	20	30
HD_Q175_F_6m_cortex_na_na	GSE65770	Het (Q175) Knock-In	Wild Type	1014	M72	HD_Q175_F_6m_cortex_na_na	sigCntDown	79	32	71	37	65	58	23	59	22	15	51	20	28	36	15	16	21	40	27	12	12	6	14	11	11	6	13	9	12	10
HD_Q175_F_6m_cortex_na_na	GSE65770	Het (Q175) Knock-In	Wild Type	1014	M72	HD_Q175_F_6m_cortex_na_na	adj.P	0.441774	1	0.667692	1	0.209781	0.00182502	1	0.821582	1	1	0.0975318	1	1	1	1	1	1	1	1	1	1	1	1	0.633512	1	1	1	0.639048	1	0.041459
HD_Q175_M_10m_cortex_na_na	GSE65770	Het (Q175) Knock-In	Wild Type	176	M73	HD_Q175_M_10m_cortex_na_na	orig.sig.size	176	176	176	176	176	176	176	176	176	176	176	176	176	176	176	176	176	176	176	176	176	176	176	176	176	176	176	176	176	176
HD_Q175_M_10m_cortex_na_na	GSE65770	Het (Q175) Knock-In	Wild Type	176	M73	HD_Q175_M_10m_cortex_na_na	sigCnt	68	32	63	11	57	58	23	55	15	10	44	13	22	23	5	17	19	33	24	10	2	8	9	12	8	8	14	12	11	13
HD_Q175_M_10m_cortex_na_na	GSE65770	Het (Q175) Knock-In	Wild Type	176	M73	HD_Q175_M_10m_cortex_na_na	sigP	0.000474693	0.971147	0.00151212	1	9.48414e-05	2.54765e-06	0.851844	6.51712e-07	0.986682	0.998492	3.43502e-06	0.969506	0.312709	0.392326	0.999639	0.580204	0.571483	0.000513602	0.0742076	0.949475	0.999954	0.922073	0.89336	0.378128	0.898524	0.835774	0.0838964	0.184591	0.140268	0.00084382
HD_Q175_M_10m_cortex_na_na	GSE65770	Het (Q175) Knock-In	Wild Type	176	M73	HD_Q175_M_10m_cortex_na_na	sigCntUp	7	3	10	1	6	7	10	7	1	1	3	9	9	3	0	10	1	5	3	1	0	0	0	10	0	2	2	9	1	9
HD_Q175_M_10m_cortex_na_na	GSE65770	Het (Q175) Knock-In	Wild Type	176	M73	HD_Q175_M_10m_cortex_na_na	sigCntDown	61	29	53	10	51	51	13	48	14	9	41	4	13	20	5	7	18	28	21	9	2	8	9	2	8	6	12	3	10	4
HD_Q175_M_10m_cortex_na_na	GSE65770	Het (Q175) Knock-In	Wild Type	176	M73	HD_Q175_M_10m_cortex_na_na	adj.P	0.00285044	1	0.00840687	1	0.000627812	2.00287e-05	1	5.41289e-06	1	1	2.66694e-05	1	0.858463	1	1	1	1	0.00305537	0.281944	1	1	1	1	0.984709	1	1	0.311651	0.583901	0.471965	0.00487945
HD_Q175_M_6m_cortex_na_na	GSE65770	Het (Q175) Knock-In	Wild Type	1058	M74	HD_Q175_M_6m_cortex_na_na	orig.sig.size	1058	1058	1058	1058	1058	1058	1058	1058	1058	1058	1058	1058	1058	1058	1058	1058	1058	1058	1058	1058	1058	1058	1058	1058	1058	1058	1058	1058	1058	1058
HD_Q175_M_6m_cortex_na_na	GSE65770	Het (Q175) Knock-In	Wild Type	1058	M74	HD_Q175_M_6m_cortex_na_na	sigCnt	283	231	263	185	223	229	153	168	123	112	143	113	99	92	91	91	86	108	67	83	85	63	63	66	56	54	39	54	31	34
HD_Q175_M_6m_cortex_na_na	GSE65770	Het (Q175) Knock-In	Wild Type	1058	M74	HD_Q175_M_6m_cortex_na_na	sigP	0.131225	0.659233	0.231266	0.921524	0.0412847	9.06547e-05	0.636791	0.347675	0.932375	0.872225	0.037996	0.628906	0.926479	0.999378	0.622232	0.868219	0.997333	0.347146	0.999965	0.812903	0.187333	0.891916	0.945433	0.367824	0.965006	0.913362	0.993055	0.475732	0.993177	0.147042
HD_Q175_M_6m_cortex_na_na	GSE65770	Het (Q175) Knock-In	Wild Type	1058	M74	HD_Q175_M_6m_cortex_na_na	sigCntUp	193	182	176	151	149	160	116	105	102	87	81	70	58	58	76	62	58	56	39	67	71	49	47	45	45	41	19	36	13	24
HD_Q175_M_6m_cortex_na_na	GSE65770	Het (Q175) Knock-In	Wild Type	1058	M74	HD_Q175_M_6m_cortex_na_na	sigCntDown	90	49	87	34	74	69	37	63	21	25	62	43	41	34	15	29	28	52	28	16	14	14	16	21	11	13	20	18	18	10
HD_Q175_M_6m_cortex_na_na	GSE65770	Het (Q175) Knock-In	Wild Type	1058	M74	HD_Q175_M_6m_cortex_na_na	adj.P	0.44797	1	0.691584	1	0.168463	0.00060169	1	0.929613	1	1	0.157268	1	1	1	1	1	1	0.929488	1	1	0.590832	1	1	0.968637	1	1	1	1	1	0.488446
HD_Q20_F_6m_cortex_na_na	GSE65770	Het (Q20) Knock-In	Wild Type	434	M75	HD_Q20_F_6m_cortex_na_na	orig.sig.size	434	434	434	434	434	434	434	434	434	434	434	434	434	434	434	434	434	434	434	434	434	434	434	434	434	434	434	434	434	434
HD_Q20_F_6m_cortex_na_na	GSE65770	Het (Q20) Knock-In	Wild Type	434	M75	HD_Q20_F_6m_cortex_na_na	sigCnt	131	90	117	78	102	110	37	78	43	43	61	22	22	25	37	23	29	40	20	23	33	17	16	13	17	13	7	10	5	4
HD_Q20_F_6m_cortex_na_na	GSE65770	Het (Q20) Knock-In	Wild Type	434	M75	HD_Q20_F_6m_cortex_na_na	sigP	0.00199206	0.65489	0.0236825	0.586032	0.00261005	1.18383e-06	0.999899	0.0334455	0.96043	0.805807	0.0369846	0.999982	0.999957	0.999961	0.484052	0.998791	0.994718	0.564151	0.999881	0.990946	0.311634	0.991659	0.997715	0.996236	0.985333	0.996621	0.999897	0.996456	0.99985	0.991059
HD_Q20_F_6m_cortex_na_na	GSE65770	Het (Q20) Knock-In	Wild Type	434	M75	HD_Q20_F_6m_cortex_na_na	sigCntUp	121	79	109	65	93	107	33	73	39	40	59	19	19	19	35	22	25	37	18	20	22	16	13	12	14	12	5	8	3	4
HD_Q20_F_6m_cortex_na_na	GSE65770	Het (Q20) Knock-In	Wild Type	434	M75	HD_Q20_F_6m_cortex_na_na	sigCntDown	10	11	8	13	9	3	4	5	4	3	2	3	3	6	2	1	4	3	2	3	11	1	3	1	3	1	2	2	2	0
HD_Q20_F_6m_cortex_na_na	GSE65770	Het (Q20) Knock-In	Wild Type	434	M75	HD_Q20_F_6m_cortex_na_na	adj.P	0.0108186	1	0.103327	1	0.0139228	9.56758e-06	1	0.141399	1	1	0.153931	1	1	1	1	1	1	1	1	1	0.857244	1	1	1	1	1	1	1	1	1
HD_Q20_M_6m_cortex_na_na	GSE65770	Het (Q20) Knock-In	Wild Type	246	M76	HD_Q20_M_6m_cortex_na_na	orig.sig.size	246	246	246	246	246	246	246	246	246	246	246	246	246	246	246	246	246	246	246	246	246	246	246	246	246	246	246	246	246	246
HD_Q20_M_6m_cortex_na_na	GSE65770	Het (Q20) Knock-In	Wild Type	246	M76	HD_Q20_M_6m_cortex_na_na	sigCnt	58	48	45	36	41	41	29	29	19	21	17	22	13	21	16	20	14	14	13	13	17	14	11	13	12	8	4	7	4	3
HD_Q20_M_6m_cortex_na_na	GSE65770	Het (Q20) Knock-In	Wild Type	246	M76	HD_Q20_M_6m_cortex_na_na	sigP	0.274095	0.484267	0.851755	0.804433	0.479459	0.238831	0.691437	0.777419	0.970479	0.789682	0.964009	0.607247	0.988739	0.787982	0.742909	0.513255	0.976472	0.951131	0.964132	0.900953	0.333633	0.533959	0.86264	0.436574	0.685578	0.917649	0.990859	0.870527	0.964691	0.849916
HD_Q20_M_6m_cortex_na_na	GSE65770	Het (Q20) Knock-In	Wild Type	246	M76	HD_Q20_M_6m_cortex_na_na	sigCntUp	47	43	37	31	33	34	28	22	19	21	14	17	11	18	15	18	12	12	11	12	10	11	10	12	11	6	3	6	3	3
HD_Q20_M_6m_cortex_na_na	GSE65770	Het (Q20) Knock-In	Wild Type	246	M76	HD_Q20_M_6m_cortex_na_na	sigCntDown	11	5	8	5	8	7	1	7	0	0	3	5	2	3	1	2	2	2	2	1	7	3	1	1	1	2	1	1	1	0
HD_Q20_M_6m_cortex_na_na	GSE65770	Het (Q20) Knock-In	Wild Type	246	M76	HD_Q20_M_6m_cortex_na_na	adj.P	0.783428	1	1	1	1	0.707159	1	1	1	1	1	1	1	1	1	1	1	1	1	1	0.901062	1	1	1	1	1	1	1	1	1
HD_Q80_F_6m_cortex_na_na	GSE65770	Het (Q80) Knock-In	Wild Type	531	M77	HD_Q80_F_6m_cortex_na_na	orig.sig.size	531	531	531	531	531	531	531	531	531	531	531	531	531	531	531	531	531	531	531	531	531	531	531	531	531	531	531	531	531	531
HD_Q80_F_6m_cortex_na_na	GSE65770	Het (Q80) Knock-In	Wild Type	531	M77	HD_Q80_F_6m_cortex_na_na	sigCnt	155	96	128	79	118	117	56	98	43	39	71	43	32	46	37	40	40	49	28	29	43	18	21	28	25	18	12	19	8	9
HD_Q80_F_6m_cortex_na_na	GSE65770	Het (Q80) Knock-In	Wild Type	531	M77	HD_Q80_F_6m_cortex_na_na	sigP	0.000926235	0.951276	0.15427	0.969197	0.00327284	0.0001352	0.989933	0.00385304	0.999073	0.997358	0.038807	0.95536	0.999452	0.954541	0.864628	0.872503	0.970081	0.477942	0.999391	0.988621	0.119664	0.999002	0.996436	0.610783	0.920287	0.991645	0.998993	0.895012	0.999585	0.881851
HD_Q80_F_6m_cortex_na_na	GSE65770	Het (Q80) Knock-In	Wild Type	531	M77	HD_Q80_F_6m_cortex_na_na	sigCntUp	132	74	117	56	102	105	41	83	35	33	64	28	23	25	31	28	25	47	20	17	21	13	11	19	12	10	6	14	5	6
HD_Q80_F_6m_cortex_na_na	GSE65770	Het (Q80) Knock-In	Wild Type	531	M77	HD_Q80_F_6m_cortex_na_na	sigCntDown	23	22	11	23	16	12	15	15	8	6	7	15	9	21	6	12	15	2	8	12	22	5	10	9	13	8	6	5	3	3
HD_Q80_F_6m_cortex_na_na	GSE65770	Het (Q80) Knock-In	Wild Type	531	M77	HD_Q80_F_6m_cortex_na_na	adj.P	0.00533136	1	0.50836	1	0.0172013	0.000879447	1	0.0199432	1	1	0.159919	1	1	1	1	1	1	1	1	1	0.414923	1	1	1	1	1	1	1	1	1
HD_Q80_M_10m_cortex_na_na	GSE65770	Het (Q80) Knock-In	Wild Type	44	M78	HD_Q80_M_10m_cortex_na_na	orig.sig.size	44	44	44	44	44	44	44	44	44	44	44	44	44	44	44	44	44	44	44	44	44	44	44	44	44	44	44	44	44	44
HD_Q80_M_10m_cortex_na_na	GSE65770	Het (Q80) Knock-In	Wild Type	44	M78	HD_Q80_M_10m_cortex_na_na	sigCnt	15	7	22	9	14	16	4	13	3	4	11	1	4	5	3	3	4	8	2	5	2	3	4	1	5	4	2	3	0	1
HD_Q80_M_10m_cortex_na_na	GSE65770	Het (Q80) Knock-In	Wild Type	44	M78	HD_Q80_M_10m_cortex_na_na	sigP	0.117519	0.867808	0.000121113	0.421932	0.0244633	0.0014793	0.856568	0.00948892	0.88826	0.666747	0.00716579	0.97411	0.584708	0.483998	0.62163	0.682219	0.577352	0.0393644	0.851793	0.220281	0.69263	0.417319	0.252876	0.791765	0.0908111	0.159608	0.4627	0.22277	0.88303	0.376177
HD_Q80_M_10m_cortex_na_na	GSE65770	Het (Q80) Knock-In	Wild Type	44	M78	HD_Q80_M_10m_cortex_na_na	sigCntUp	15	5	22	8	14	16	3	13	2	3	11	1	3	5	2	3	4	8	2	5	2	3	4	1	5	4	2	3	0	1
HD_Q80_M_10m_cortex_na_na	GSE65770	Het (Q80) Knock-In	Wild Type	44	M78	HD_Q80_M_10m_cortex_na_na	sigCntDown	0	2	0	1	0	0	1	0	1	1	0	0	1	0	1	0	0	0	0	0	0	0	0	0	0	0	0	0	0	0
HD_Q80_M_10m_cortex_na_na	GSE65770	Het (Q80) Knock-In	Wild Type	44	M78	HD_Q80_M_10m_cortex_na_na	adj.P	0.40938	1	0.000791242	1	0.106486	0.00823054	1	0.0452716	1	1	0.0349664	1	1	1	1	1	1	0.161683	1	0.665871	1	1	0.735674	1	0.332723	0.522297	1	0.672075	1	0.982698
HD_Q80_M_6m_cortex_na_na	GSE65770	Het (Q80) Knock-In	Wild Type	238	M79	HD_Q80_M_6m_cortex_na_na	orig.sig.size	238	238	238	238	238	238	238	238	238	238	238	238	238	238	238	238	238	238	238	238	238	238	238	238	238	238	238	238	238	238
HD_Q80_M_6m_cortex_na_na	GSE65770	Het (Q80) Knock-In	Wild Type	238	M79	HD_Q80_M_6m_cortex_na_na	sigCnt	47	39	37	34	33	32	20	26	18	16	16	19	7	22	15	13	15	11	9	15	18	14	12	9	11	12	5	8	2	2
[truncated: 136 more rows]
